# Supplementary material for: Urinary Cell-Free miR-99a-5p as a Potential Biomarker for Estrus Detection in Buffalo
Source: Front Vet Sci. 2021 May 17;8:643910. doi: 10.3389/fvets.2021.643910 (PMC8165190; doi:10.3389/fvets.2021.643910)
Supplement: Supplementary file 1 [file Data_Sheet_1.xlsx]

## Sheet: 99a targets - mirwalk 3.0
Supplementary table 1. Prediction of bta-miR-99a-5p targets using miRWalk 3.0
mirnaid	refseqid	genesymbol	start	end	bindingp	energy	seed	accessibility	au	phylopstem	phylopflank	me	number_of_pairings	binding_region_length	longest_consecutive_pairings	position
bta-miR-99a-5p	XM_005216306	EMSY	5336	5354	0.846154	-18.5	1	0.00936381	0.559	0	0	-9.2627	15	18	9	3UTR
bta-miR-99a-5p	XM_005216311	EMSY	5171	5189	0.846154	-18.5	1	0.00936381	0.559	0	0	-9.2627	15	18	9	3UTR
bta-miR-99a-5p	XM_005216312	EMSY	5165	5183	0.846154	-18.5	1	0.00936381	0.559	0	0	-9.2627	15	18	9	3UTR
bta-miR-99a-5p	XM_005216312	EMSY	1368	1385	0.846154	-15.2	1	0.00170276	0.559	0	0	-13.7502	15	17	8	CDS
bta-miR-99a-5p	XM_005216310	EMSY	5183	5201	0.846154	-18.5	1	0.00936381	0.559	0	0	-9.2627	15	18	9	3UTR
bta-miR-99a-5p	XM_005216307	EMSY	5294	5312	0.846154	-18.5	1	0.00936381	0.559	0	0	-9.2627	15	18	9	3UTR
bta-miR-99a-5p	NM_001206822	EMSY	5074	5092	0.846154	-18.5	1	0.00936381	0.559	0	0	-9.2627	15	18	9	3UTR
bta-miR-99a-5p	XM_010812768	MYO7A	3630	3648	1	-22	1	0.00116083	0.309	0	0	-7.7918	16	18	9	CDS
bta-miR-99a-5p	XM_015474829	MYO7A	3629	3647	1	-22	1	0.00116083	0.309	0	0	-7.7918	16	18	9	CDS
bta-miR-99a-5p	XM_015474794	MUC15	24	56	0.923077	-20.7	1	1.5143e-05	0.485	0	0	-7.65065	18	25	8	5UTR
bta-miR-99a-5p	NM_001101059	SLC5A12	1050	1087	1	-19.1	1	0.000838188	0.5	0	0	-5.02746	14	18	10	CDS
bta-miR-99a-5p	NM_001079782	METTL15	611	634	0.923077	-18.5	1	0.009976	0.515	0	0	-5.57006	13	15	13	CDS
bta-miR-99a-5p	NM_001103221	RCN1	367	398	0.923077	-18	1	1.83404e-05	0.5	0	0	-7.07546	12	16	6	CDS
bta-miR-99a-5p	NM_001099700	CSTF3	642	680	0.846154	-21.2	1	0.00216039	0.574	0	0	-8.40586	15	38	9	CDS
bta-miR-99a-5p	XM_003587004	ABTB2	4473	4498	0.846154	-19.1	1	0.00131302	0.456	0	0	-9.02428	15	25	8	3UTR
bta-miR-99a-5p	XM_003587004	ABTB2	4446	4461	1	-18.9	1	0.000169884	0.397	0	0	-6.12572	12	15	8	3UTR
bta-miR-99a-5p	NM_001024569	ELF5	610	628	0.846154	-16.4	1	2.18912e-05	0.544	0	0	-9.82598	14	18	9	CDS
bta-miR-99a-5p	XM_010812794	SLC1A2	5864	5882	0.846154	-17.3	1	0.000508612	0.5	0	0	-9.32546	16	18	12	3UTR
bta-miR-99a-5p	XM_005216398	SLC1A2	1323	1348	0.846154	-18.6	1	0.000337071	0.456	0	0	-4.02637	18	25	7	CDS
bta-miR-99a-5p	XM_002693523	SLC1A2	1803	1828	0.846154	-18.6	1	0.000337071	0.456	0	0	-4.02637	18	25	7	CDS
bta-miR-99a-5p	XM_015474856	SLC1A2	1380	1405	0.846154	-18.6	1	0.000337071	0.456	0	0	-4.02637	18	25	7	CDS
bta-miR-99a-5p	NM_001015591	PAMR1	2573	2594	0.846154	-19.9	1	0.000945417	0.456	0	0	-10.226	17	21	12	3UTR
bta-miR-99a-5p	XM_005216383	LDLRAD3	2482	2498	0.846154	-17	1	0.000519006	0.5	0	0	-8.88086	12	16	9	3UTR
bta-miR-99a-5p	XM_024975902	RAG1	2436	2456	0.846154	-20.1	1	0.000157599	0.382	0	0	-10.9634	15	20	6	CDS
bta-miR-99a-5p	XM_003587005	LRRC4C	183	204	0.846154	-22.5	1	0.0265614	0.397	0	0	-8.86293	15	21	5	5UTR
bta-miR-99a-5p	XM_003587005	LRRC4C	1153	1170	0.846154	-17	1	0.00146342	0.485	0	0	-11.9701	13	17	6	5UTR
bta-miR-99a-5p	NM_001101307	HSD17B12	160	205	1	-20.3	1	8.29015e-05	0.368	0	0	-6.07158	14	16	14	CDS
bta-miR-99a-5p	XM_024975226	ALKBH3	1379	1394	0.846154	-17.3	1	0.00931087	0.485	0	0	-14.5224	13	15	8	3UTR
bta-miR-99a-5p	XM_005216455	ALKBH3	1228	1243	0.846154	-17.3	1	0.00931087	0.485	0	0	-14.5224	13	15	8	3UTR
bta-miR-99a-5p	NM_001037602	ALKBH3	1117	1132	0.846154	-17.3	1	0.00931087	0.485	0	0	-14.5224	13	15	8	3UTR
bta-miR-99a-5p	NM_177496	EXT2	1451	1477	1	-20.3	1	0.0030127	0.471	0	0	-13.6656	15	18	12	CDS
bta-miR-99a-5p	NM_001030304	ALX4	1060	1074	0.846154	-18.9	1	1.39844e-05	0.324	0	0	-6.43256	12	14	7	CDS
bta-miR-99a-5p	NM_001098115	SYT13	911	934	0.846154	-18.5	1	0.00036144	0.412	0	0	-11.1852	13	18	9	CDS
bta-miR-99a-5p	NM_001083648	CHST1	1062	1102	0.923077	-23.4	1	1.60075e-06	0.382	0	0	-6.81899	17	20	12	CDS
bta-miR-99a-5p	XM_024975466	SLC35C1	1787	1807	0.846154	-18.6	1	0.000343279	0.397	0	0	-8.33988	15	20	9	3UTR
bta-miR-99a-5p	NM_001101210	SLC35C1	2335	2355	0.846154	-18.6	1	0.000343279	0.397	0	0	-8.33988	15	20	9	3UTR
bta-miR-99a-5p	XM_005216462	MAPK8IP1	794	820	0.846154	-18.3	1	6.47546e-05	0.456	0	0	-6.85796	17	26	10	5UTR
bta-miR-99a-5p	XM_005216449	LARGE2	72	92	0.846154	-19.1	1	0.00847456	0.309	0	0	-11.6877	15	20	7	5UTR
bta-miR-99a-5p	XM_024975197	DGKZ	567	595	0.923077	-25	1	1.10725e-05	0.353	0	0	-9.02428	17	22	7	CDS
bta-miR-99a-5p	NM_001278652	DGKZ	654	682	0.923077	-25	1	1.10725e-05	0.353	0	0	-9.02428	17	22	7	CDS
bta-miR-99a-5p	XM_024975191	DGKZ	1286	1314	0.923077	-25	1	1.10725e-05	0.353	0	0	-9.02428	17	22	7	CDS
bta-miR-99a-5p	NM_001103243	CHRM4	1632	1650	0.846154	-19.9	1	9.4653e-06	0.441	0	0	-7.05635	15	18	8	3UTR
bta-miR-99a-5p	XM_024975266	AMBRA1	3388	3408	1	-23	1	4.02326e-06	0.324	0	0	-6.19951	17	20	12	CDS
bta-miR-99a-5p	XM_024975266	AMBRA1	876	893	1	-19.6	1	0.000380504	0.471	0	0	-9.2627	16	17	16	CDS
bta-miR-99a-5p	XM_010812832	AMBRA1	3661	3681	1	-23	1	4.02326e-06	0.324	0	0	-6.19951	17	20	12	CDS
bta-miR-99a-5p	XM_010812832	AMBRA1	876	893	1	-19.6	1	0.000380504	0.471	0	0	-9.2627	16	17	16	CDS
bta-miR-99a-5p	XM_005216457	AMBRA1	3390	3410	1	-23	1	4.02326e-06	0.324	0	0	-6.19951	17	20	12	CDS
bta-miR-99a-5p	XM_005216457	AMBRA1	875	892	1	-19.6	1	0.000380504	0.471	0	0	-9.2627	16	17	16	CDS
bta-miR-99a-5p	NM_001034522	AMBRA1	3450	3470	1	-23	1	4.02326e-06	0.324	0	0	-6.19951	17	20	12	CDS
bta-miR-99a-5p	NM_001034522	AMBRA1	848	865	1	-19.6	1	0.000380504	0.471	0	0	-9.2627	16	17	16	CDS
bta-miR-99a-5p	NM_001191363	CKAP5	2154	2181	0.846154	-18.8	1	0.0816028	0.618	0	0	-7.2559	17	27	11	CDS
bta-miR-99a-5p	XM_005216410	ARFGAP2	1669	1685	0.923077	-20.1	1	0.000167984	0.441	0	0	-13.9286	15	16	15	CDS
bta-miR-99a-5p	NM_001080227	ARFGAP2	1571	1587	0.923077	-20.1	1	0.000167984	0.441	0	0	-13.9286	15	16	15	CDS
bta-miR-99a-5p	XM_024975371	MADD	978	999	0.846154	-19.6	1	1.07415e-05	0.338	0	0	-8.79206	17	21	9	CDS
bta-miR-99a-5p	NM_001193078	MADD	741	762	0.846154	-19.6	1	1.07415e-05	0.338	0	0	-8.79206	17	21	9	CDS
bta-miR-99a-5p	NM_001076536	MYBPC3	2558	2577	1	-21.7	1	1.82377e-05	0.397	0	0	-9.54656	17	19	10	CDS
bta-miR-99a-5p	XM_024975480	CELF1	6703	6721	0.846154	-19.7	1	0.000606117	0.324	0	0	-7.37138	17	18	17	3UTR
bta-miR-99a-5p	NM_001302936	FAM180B	712	747	0.846154	-18.9	1	3.31359e-05	0.426	0	0	-6.73374	12	15	8	3UTR
bta-miR-99a-5p	XM_024975918	PTPRJ	3656	3676	0.923077	-22.8	1	0.001098	0.456	0	0	-6.43256	17	20	10	CDS
bta-miR-99a-5p	XM_024975918	PTPRJ	222	241	0.846154	-20.9	1	4.7452e-05	0.147	0	0	-9.24859	16	19	10	CDS
bta-miR-99a-5p	XM_024975918	PTPRJ	3911	3930	0.846154	-20.2	1	0.000195136	0.412	0	0	-10.4264	14	19	6	CDS
bta-miR-99a-5p	XM_005216558	LOC510901	709	746	1	-16.9	1	0.00557722	0.559	0	0	-8.33988	10	12	10	5UTR
bta-miR-99a-5p	XM_002693618	LOC511865	242	266	0.846154	-18.7	1	3.94857e-05	0.529	0	0	-9.07604	17	24	9	CDS
bta-miR-99a-5p	XM_002693631	LOC788874	55	76	1	-20.2	1	0.000330935	0.603	0	0	-6.14858	13	16	9	CDS
bta-miR-99a-5p	XM_002693661	OR8K1	746	778	0.935897	-22.9	1	8.76257e-06	0.515	0	0	-7.78178	18	23	8	CDS
bta-miR-99a-5p	XM_002693707	LOC782792	277	296	0.807692	-16.9	1	0.00100386	0.559	0	0	-7.80398	11	14	6	CDS
bta-miR-99a-5p	XM_002693757	LRRC55	4466	4502	1	-21.8	1	3.04969e-06	0.397	0	0	-10.198	16	22	9	3UTR
bta-miR-99a-5p	XM_002693757	LRRC55	844	890	0.923077	-20.7	1	9.20455e-06	0.309	0	0	-6.98189	11	14	6	5UTR
bta-miR-99a-5p	NM_001102524	APLNR	199	231	0.846154	-22	1	0.0584416	0.441	0	0	-5.9255	17	25	7	CDS
bta-miR-99a-5p	NM_001102524	APLNR	3197	3217	0.846154	-20.7	1	0.000424369	0.397	0	0	-10.1054	15	20	6	3UTR
bta-miR-99a-5p	NM_001101041	SSRP1	814	844	0.846154	-19.8	1	5.2966e-05	0.368	0	0	-10.5818	16	30	8	CDS
bta-miR-99a-5p	NM_001038126	SLC43A3	276	299	0.923077	-20.3	1	7.63842e-07	0.412	0	0	-6.85115	13	16	9	CDS
bta-miR-99a-5p	NM_001303510	YPEL4	844	862	0.923077	-18.4	1	1.24779e-05	0.324	0	0	-8.33988	10	12	10	3UTR
bta-miR-99a-5p	XM_024975233	CTNND1	1195	1212	0.846154	-20.7	1	1.50167e-05	0.235	0	0	-11.864	16	17	16	CDS
bta-miR-99a-5p	XM_024975236	CTNND1	1195	1212	0.846154	-20.7	1	1.50167e-05	0.235	0	0	-11.864	16	17	16	CDS
bta-miR-99a-5p	NM_001192402	CTNND1	1193	1210	0.846154	-20.7	1	1.50167e-05	0.235	0	0	-11.864	16	17	16	CDS
bta-miR-99a-5p	XM_015474963	LOC101905743	1310	1331	0.846154	-17.8	1	0.000150828	0.324	0	0	-7.50368	12	16	7	CDS
bta-miR-99a-5p	XM_010812936	GLYATL2	149	187	0.942308	-19.8	1	0.0324901	0.574	0	0	-4.65016	16	22	7	5UTR
bta-miR-99a-5p	XM_024975937	DTX4	3021	3043	0.923077	-21.3	1	2.80754e-05	0.485	0	0	-6.55112	17	22	7	3UTR
bta-miR-99a-5p	XM_002693809	LOC100299686	429	447	0.846154	-18.8	1	6.77739e-07	0.426	0	0	-6.01339	14	18	8	CDS
bta-miR-99a-5p	NM_001034641	MRPL16	825	877	0.923077	-20.8	1	0.000711795	0.426	0	0	-5.57006	13	16	8	3UTR
bta-miR-99a-5p	NM_001193113	NCAPD3	2316	2334	0.846154	-19.7	1	7.53038e-06	0.309	0	0	-12.3711	16	18	13	CDS
bta-miR-99a-5p	NM_001193113	NCAPD3	4211	4231	0.846154	-17	1	0.0286674	0.5	0	0	-13.6605	15	20	8	CDS
bta-miR-99a-5p	NM_001075551	ACAD8	322	337	0.923077	-18.4	1	7.26514e-05	0.382	0	0	-9.56953	11	15	6	CDS
bta-miR-99a-5p	XM_024975950	LOC613282	199	221	0.846154	-17.7	1	2.17443e-05	0.397	0	0	-8.88086	16	22	9	CDS
bta-miR-99a-5p	XM_024975953	GLB1L3	882	900	0.923077	-20.3	1	5.88441e-06	0.324	0	0	-8.60003	16	18	10	CDS
bta-miR-99a-5p	XM_024975960	GLB1L3	877	895	0.923077	-20.3	1	5.88441e-06	0.324	0	0	-8.60003	16	18	10	CDS
bta-miR-99a-5p	XM_024976384	PPFIA4	3483	3517	0.846154	-24	1	5.27478e-07	0.382	0	0	-6.62812	16	20	8	CDS
bta-miR-99a-5p	XM_024976384	PPFIA4	6593	6613	1	-20.3	1	0.0339647	0.485	0	0	-7.8988	16	20	6	3UTR
bta-miR-99a-5p	XM_024976384	PPFIA4	2538	2554	0.923077	-19.8	1	1.05828e-05	0.412	0	0	-10.608	13	16	9	CDS
bta-miR-99a-5p	XM_024976385	PPFIA4	3483	3517	0.846154	-24	1	5.27478e-07	0.382	0	0	-6.62812	16	20	8	CDS
bta-miR-99a-5p	XM_024976385	PPFIA4	6233	6253	1	-20.3	1	0.0339647	0.485	0	0	-7.8988	16	20	6	3UTR
bta-miR-99a-5p	XM_024976385	PPFIA4	2538	2554	0.923077	-19.8	1	1.05828e-05	0.412	0	0	-10.608	13	16	9	CDS
bta-miR-99a-5p	XM_024976386	PPFIA4	3456	3490	0.846154	-24	1	5.27478e-07	0.382	0	0	-6.62812	16	20	8	CDS
bta-miR-99a-5p	XM_024976386	PPFIA4	6206	6226	1	-20.3	1	0.0339647	0.485	0	0	-7.8988	16	20	6	3UTR
bta-miR-99a-5p	XM_024976386	PPFIA4	2538	2554	0.923077	-19.8	1	1.05828e-05	0.412	0	0	-10.608	13	16	9	CDS
bta-miR-99a-5p	XM_024976387	PPFIA4	3420	3454	0.846154	-24	1	5.27478e-07	0.382	0	0	-6.62812	16	20	8	CDS
bta-miR-99a-5p	XM_024976387	PPFIA4	6530	6550	1	-20.3	1	0.0339647	0.485	0	0	-7.8988	16	20	6	3UTR
bta-miR-99a-5p	XM_024976387	PPFIA4	2475	2491	0.923077	-19.8	1	1.05828e-05	0.412	0	0	-10.608	13	16	9	CDS
bta-miR-99a-5p	NM_001111325	MYOG	691	708	0.846154	-16.7	1	0.000775656	0.441	0	0	-11.1286	15	17	12	CDS
bta-miR-99a-5p	XM_005216652	ADORA1	1338	1383	0.923077	-20.2	1	0.0047878	0.412	0	0	-9.59293	16	20	9	3UTR
bta-miR-99a-5p	NM_174497	ADORA1	1633	1661	0.923077	-20.2	1	0.00374139	0.412	0	0	-9.59293	16	20	9	3UTR
bta-miR-99a-5p	XM_002693879	BTG2	1626	1640	0.923077	-17.2	1	0.000294742	0.485	0	0	-8.82818	13	14	13	3UTR
bta-miR-99a-5p	NM_001015674	LAX1	1134	1153	1	-22.8	1	2.64204e-05	0.441	0	0	-6.50069	17	19	13	CDS
bta-miR-99a-5p	XM_005216698	SOX13	1642	1659	0.846154	-20.5	1	2.91148e-05	0.338	0	0	-8.8291	16	17	16	CDS
bta-miR-99a-5p	XM_024976632	PLEKHA6	6436	6457	0.846154	-19.9	1	1.77109e-05	0.397	0	0	-11.6391	16	21	10	3UTR
bta-miR-99a-5p	XM_024976630	PLEKHA6	6794	6815	0.846154	-19.9	1	1.77109e-05	0.397	0	0	-11.6391	16	21	10	3UTR
bta-miR-99a-5p	XM_024976631	PLEKHA6	6496	6517	0.846154	-19.9	1	1.77109e-05	0.397	0	0	-11.6391	16	21	10	3UTR
bta-miR-99a-5p	NM_001046169	MDM4	616	657	0.923077	-20.5	1	1.91933e-06	0.471	0	0	-7.45922	17	21	8	CDS
bta-miR-99a-5p	XM_024976633	NFASC	9500	9538	0.846154	-20.9	1	2.85104e-07	0.368	0	0	-5.9255	12	15	9	3UTR
bta-miR-99a-5p	XM_024976633	NFASC	1	17	0.846154	-19.7	1	2.3236e-08	0.152	0	0	-9.75973	12	16	7	5UTR
bta-miR-99a-5p	XM_024976645	NFASC	8987	9025	0.846154	-20.9	1	2.85104e-07	0.368	0	0	-5.9255	12	15	9	3UTR
bta-miR-99a-5p	XM_024976645	NFASC	1	17	0.846154	-19.7	1	2.3236e-08	0.152	0	0	-9.75973	12	16	7	5UTR
bta-miR-99a-5p	XM_024976636	NFASC	9455	9493	0.846154	-20.9	1	2.85104e-07	0.368	0	0	-5.9255	12	15	9	3UTR
bta-miR-99a-5p	XM_024976636	NFASC	1	17	0.846154	-19.7	1	2.3236e-08	0.152	0	0	-9.75973	12	16	7	5UTR
bta-miR-99a-5p	XM_024976635	NFASC	9482	9520	0.846154	-20.9	1	2.85104e-07	0.368	0	0	-5.9255	12	15	9	3UTR
bta-miR-99a-5p	XM_024976635	NFASC	1	17	0.846154	-19.7	1	2.3236e-08	0.152	0	0	-9.75973	12	16	7	5UTR
bta-miR-99a-5p	XM_003587046	CNTN2	2396	2439	0.923077	-18.8	1	1.03318e-05	0.279	0	0	-6.51454	13	17	9	CDS
bta-miR-99a-5p	NM_001024824	DSTYK	4041	4058	0.846154	-19.2	1	6.69828e-05	0.353	0	0	-11.2264	16	17	16	3UTR
bta-miR-99a-5p	NM_001077135	TMCC2	600	617	0.846154	-18.4	1	0.00037486	0.25	0	0	-8.56007	14	17	11	CDS
bta-miR-99a-5p	XM_024976656	SLC45A3	261	277	0.846154	-17	1	7.72185e-05	0.324	0	0	-11.8625	14	16	10	5UTR
bta-miR-99a-5p	NM_001099094	RAB29	2405	2449	0.923077	-22.3	1	6.37236e-06	0.5	0	0	-7.65065	16	20	11	3UTR
bta-miR-99a-5p	XM_005216678	SRGAP2	4170	4211	0.846154	-19	1	0.0118224	0.368	0	0	-4.65016	17	41	12	3UTR
bta-miR-99a-5p	XM_010813027	SRGAP2	4137	4178	0.846154	-19	1	0.0118224	0.368	0	0	-4.65016	17	41	12	3UTR
bta-miR-99a-5p	NM_001035104	EIF2D	528	558	0.846154	-18.5	1	0.00468705	0.412	0	0	-7.09101	12	16	9	CDS
bta-miR-99a-5p	XM_024976661	MAPKAPK2	1617	1634	1	-17.2	1	6.4104e-05	0.382	0	0	-7.51962	11	14	7	3UTR
bta-miR-99a-5p	XM_015475039	IL19	950	982	0.846154	-19	1	0.000388019	0.456	0	0	-10.6166	11	17	7	3UTR
bta-miR-99a-5p	XM_024976664	FCAMR	1915	1932	0.846154	-19.5	1	1.12579e-05	0.426	0	0	-7.37138	15	17	8	CDS
bta-miR-99a-5p	XM_005216655	PFKFB2	1072	1087	0.923077	-17.4	1	0.0258696	0.5	0	0	-19.8372	14	15	14	CDS
bta-miR-99a-5p	XM_005216657	PFKFB2	763	778	0.923077	-17.4	1	0.0258696	0.5	0	0	-19.8372	14	15	14	CDS
bta-miR-99a-5p	NM_174812	PFKFB2	757	772	0.923077	-17.4	1	0.0258696	0.5	0	0	-19.8372	14	15	14	CDS
bta-miR-99a-5p	XM_024976669	KCNT2	3168	3195	0.923077	-18.6	1	0.0193683	0.544	0	0	-9.54656	16	27	10	CDS
bta-miR-99a-5p	XM_024976670	KCNT2	3096	3123	0.923077	-18.6	1	0.0193683	0.544	0	0	-9.54656	16	27	10	CDS
bta-miR-99a-5p	NM_001040523	GLRX2	24	46	0.846154	-25	1	1.7654e-10	0.25	0	0	-6.50069	18	22	10	5UTR
bta-miR-99a-5p	NM_001191425	USH2A	5354	5376	0.923077	-17.6	1	0.00131429	0.559	0	0	-7.46919	16	22	12	CDS
bta-miR-99a-5p	XM_024976425	GPATCH2	1975	1998	0.846154	-17.5	1	0.000153737	0.544	0	0	-14.8195	15	23	10	3UTR
bta-miR-99a-5p	XM_005216786	GPATCH2	2086	2109	0.846154	-17.5	1	0.000153737	0.544	0	0	-14.8195	15	23	10	3UTR
bta-miR-99a-5p	XM_005216784	TGFB2	1486	1504	1	-21.7	1	8.58603e-06	0.559	0	0	-6.9293	16	18	11	CDS
bta-miR-99a-5p	NM_001113252	TGFB2	1341	1359	1	-21.7	1	8.58603e-06	0.559	0	0	-6.9293	16	18	11	CDS
bta-miR-99a-5p	NM_001243320	EPRS	3148	3168	0.846154	-17.6	1	5.87024e-05	0.5	0	0	-6.50069	17	20	13	CDS
bta-miR-99a-5p	NM_001206795	IARS2	3152	3174	0.846154	-18.7	1	0.00508607	0.544	0	0	-5.76291	16	22	7	3UTR
bta-miR-99a-5p	NM_001192199	RAB3GAP2	4249	4271	0.807692	-19.8	1	0.00110953	0.721	0	0	-6.51454	18	22	8	3UTR
bta-miR-99a-5p	NM_001192275	MARK1	872	884	1	-17.8	1	0.0054235	0.485	0	0	-8.02485	10	12	7	CDS
bta-miR-99a-5p	NM_001205383	C16H1orf115	677	696	0.846154	-19.4	1	0.00035764	0.515	0	0	-8.81432	17	19	15	3UTR
bta-miR-99a-5p	NM_001101097	HLX	908	921	0.846154	-19.9	1	1.48469e-10	0.235	0	0	-7.07546	12	13	12	CDS
bta-miR-99a-5p	XM_010813117	TAF1A	915	930	0.923077	-18.1	1	0.000321701	0.544	0	0	-5.9255	12	15	8	CDS
bta-miR-99a-5p	XM_024976152	MIA3	2379	2432	0.923077	-20.1	1	0.00104813	0.529	0	0	-5.03583	18	42	8	CDS
bta-miR-99a-5p	XM_024976155	MIA3	2379	2432	0.923077	-20.1	1	0.00104813	0.529	0	0	-5.03583	18	42	8	CDS
bta-miR-99a-5p	NM_001166571	MIA3	8302	8322	0.923077	-20.6	1	1.66856e-05	0.397	0	0	-7.99318	16	20	8	3UTR
bta-miR-99a-5p	XM_024976150	SUSD4	1876	1923	0.923077	-20.5	1	0.00025721	0.412	0	0	-4.957	16	29	8	3UTR
bta-miR-99a-5p	NM_001101904	SUSD4	2000	2047	0.923077	-20.5	1	0.00025721	0.412	0	0	-4.957	16	29	8	3UTR
bta-miR-99a-5p	XM_024976689	NVL	660	671	0.846154	-14.9	1	5.1121e-06	0.574	0	0	-13.8986	10	11	10	CDS
bta-miR-99a-5p	NM_001191183	ACBD3	1333	1353	0.846154	-16.4	1	3.5031e-05	0.603	0	0	-5.69428	18	20	14	CDS
bta-miR-99a-5p	NM_001083770	STUM	1098	1121	0.846154	-22.5	1	4.10127e-05	0.324	0	0	-4.52877	19	23	7	3UTR
bta-miR-99a-5p	XM_010813113	PSEN2	2	46	0.846154	-20.3	1	6.97326e-08	0.206	0	0	-5.9255	12	15	9	5UTR
bta-miR-99a-5p	XM_024976361	CDC42BPA	136	153	0.846154	-18.3	1	5.248e-07	0.324	0	0	-8.72555	15	17	10	5UTR
bta-miR-99a-5p	XM_024976358	CDC42BPA	136	153	0.846154	-18.3	1	5.248e-07	0.324	0	0	-8.72555	15	17	10	5UTR
bta-miR-99a-5p	XM_024976357	CDC42BPA	136	153	0.846154	-18.3	1	5.248e-07	0.324	0	0	-8.72555	15	17	10	5UTR
bta-miR-99a-5p	XM_024976712	KIF26B	12145	12161	0.923077	-20.1	1	0.000434601	0.412	0	0	-14.8195	15	16	15	3UTR
bta-miR-99a-5p	XM_024976713	KIF26B	11395	11411	0.923077	-20.1	1	0.000434601	0.412	0	0	-14.8195	15	16	15	3UTR
bta-miR-99a-5p	NM_001040585	COX20	304	324	0.846154	-15.2	1	0.000636438	0.544	0	0	-5.38561	17	20	12	CDS
bta-miR-99a-5p	NM_001077054	C16H1orf100	142	195	1	-19.9	1	0.00172831	0.559	0	0	-7.07355	17	24	6	CDS
bta-miR-99a-5p	NM_001077054	C16H1orf100	416	432	0.846154	-18	1	0.00584827	0.588	0	0	-11.4507	15	16	15	CDS
bta-miR-99a-5p	XM_024976285	CEP170	3763	3778	0.846154	-18.3	1	0.000436995	0.529	0	0	-14.9081	14	15	14	CDS
bta-miR-99a-5p	XM_024976285	CEP170	4250	4269	0.846154	-18	1	0.0744133	0.691	0	0	-11.1132	15	19	7	CDS
bta-miR-99a-5p	NM_001035377	CEP170	4106	4121	0.846154	-18.3	1	0.000436995	0.529	0	0	-14.9081	14	15	14	CDS
bta-miR-99a-5p	NM_001035377	CEP170	4563	4582	0.846154	-18	1	0.0744133	0.691	0	0	-11.1132	15	19	7	CDS
bta-miR-99a-5p	XM_024976283	CEP170	3585	3600	0.846154	-18.3	1	0.000436995	0.529	0	0	-14.9081	14	15	14	CDS
bta-miR-99a-5p	XM_024976283	CEP170	4042	4061	0.846154	-18	1	0.0744133	0.691	0	0	-11.1132	15	19	7	CDS
bta-miR-99a-5p	NM_001101058	MAP1LC3C	718	737	0.846154	-17.2	1	0.000220443	0.441	0	0	-9.00393	16	19	9	3UTR
bta-miR-99a-5p	NM_001304987	EXO1	212	233	0.923077	-18.5	1	2.09221e-05	0.368	0	0	-9.37014	10	14	7	5UTR
bta-miR-99a-5p	NM_001015656	NME7	855	874	0.846154	-16.9	1	0.019632	0.662	0	0	-11.8602	16	19	10	CDS
bta-miR-99a-5p	XM_024976335	NME7	913	932	0.846154	-16.9	1	0.019632	0.662	0	0	-11.8602	16	19	10	CDS
bta-miR-99a-5p	NM_173879	F5	1322	1363	1	-22.6	1	0.000460004	0.456	0	0	-7.35753	16	20	10	CDS
bta-miR-99a-5p	XM_024976004	FMO3	724	750	0.807692	-16.7	1	6.43741e-05	0.441	0	0	-11.2403	12	15	10	CDS
bta-miR-99a-5p	NM_174057	FMO3	571	597	0.807692	-16.7	1	6.43741e-05	0.441	0	0	-11.2403	12	15	10	CDS
bta-miR-99a-5p	XM_010813220	FMO4	456	476	0.846154	-18.2	1	0.00310371	0.618	0	0	-6.55112	16	20	7	CDS
bta-miR-99a-5p	NM_001206655	PRRC2C	8002	8022	0.846154	-20.2	1	2.34859e-05	0.559	0	0	-5.19005	16	20	10	CDS
bta-miR-99a-5p	NM_001206655	PRRC2C	2620	2641	0.846154	-19.3	1	4.09393e-05	0.574	0	0	-11.8971	15	21	8	CDS
bta-miR-99a-5p	XM_024976111	PRRC2C	8014	8034	0.846154	-20.2	1	2.45751e-05	0.559	0	0	-5.19005	16	20	10	CDS
bta-miR-99a-5p	XM_024976111	PRRC2C	2617	2638	0.846154	-19.3	1	4.09393e-05	0.574	0	0	-11.8971	15	21	8	CDS
bta-miR-99a-5p	XM_024976112	PRRC2C	7994	8034	0.846154	-20.4	1	2.45751e-05	0.559	0	0	-5.19005	16	21	10	CDS
bta-miR-99a-5p	XM_024976112	PRRC2C	2617	2638	0.846154	-19.3	1	4.09393e-05	0.574	0	0	-11.8971	15	21	8	CDS
bta-miR-99a-5p	XM_024976100	PRRC2C	8009	8029	0.846154	-20.2	1	2.45751e-05	0.559	0	0	-5.19005	16	20	10	CDS
bta-miR-99a-5p	XM_024976100	PRRC2C	2612	2633	0.846154	-19.3	1	4.09393e-05	0.574	0	0	-11.8971	15	21	8	CDS
bta-miR-99a-5p	NM_001099085	METTL13	1013	1028	0.846154	-17.1	1	2.72384e-05	0.309	0	0	-10.8161	14	15	14	CDS
bta-miR-99a-5p	XM_010813230	C16H1orf105	1204	1245	1	-24.6	1	3.00616e-05	0.353	0	0	-5.81384	17	21	11	5UTR
bta-miR-99a-5p	NM_001040490	TNFRSF1B	873	890	0.846154	-17.8	1	0.00122266	0.544	0	0	-13.6656	15	17	11	CDS
bta-miR-99a-5p	NM_001166570	NPPB	161	179	0.923077	-19.7	1	3.25057e-06	0.309	0	0	-9.65052	15	18	9	CDS
bta-miR-99a-5p	NM_001205870	CLCN6	2527	2544	0.846154	-18.3	1	1.04573e-05	0.412	0	0	-14.1648	15	17	11	CDS
bta-miR-99a-5p	NM_001011685	MTHFR	429	447	0.846154	-19.2	1	1.28017e-07	0.412	0	0	-9.2627	15	18	9	CDS
bta-miR-99a-5p	XM_015475084	MTHFR	568	586	0.846154	-19.2	1	1.28017e-07	0.412	0	0	-9.2627	15	18	9	CDS
bta-miR-99a-5p	XM_005216932	MTHFR	459	477	0.846154	-19.2	1	1.28017e-07	0.412	0	0	-9.2627	15	18	9	CDS
bta-miR-99a-5p	XM_005216987	FBXO44	51	76	0.846154	-21.4	1	3.38276e-05	0.191	0	0	-6.93496	14	17	11	5UTR
bta-miR-99a-5p	XM_005216984	DISP3	1119	1154	0.846154	-23.1	1	1.79877e-05	0.426	0	0	-8.81432	17	24	8	CDS
bta-miR-99a-5p	NM_001014909	ANGPTL7	635	655	0.846154	-21.4	1	0.000784302	0.397	0	0	-6.10696	17	20	11	CDS
bta-miR-99a-5p	NM_001192072	MASP2	1081	1110	0.923077	-20	1	7.78742e-06	0.441	0	0	-7.23614	15	17	15	CDS
bta-miR-99a-5p	NM_001046485	TARDBP	1176	1214	0.846154	-19.9	1	0.00229738	0.456	0	0	-3.79332	18	25	8	CDS
bta-miR-99a-5p	NM_001046485	TARDBP	891	932	0.846154	-18.7	1	0.0115121	0.485	0	0	-4.79441	19	41	12	CDS
bta-miR-99a-5p	XM_024976459	CTNNBIP1	875	892	0.846154	-17.8	1	0.0154076	0.603	0	0	-13.1433	15	17	13	3UTR
bta-miR-99a-5p	NM_001037142	CTNNBIP1	579	596	0.846154	-17.8	1	0.0154076	0.603	0	0	-13.1433	15	17	13	3UTR
bta-miR-99a-5p	XM_005216942	PIK3CD	3890	3907	0.846154	-17.6	1	0.00306131	0.618	0	0	-8.42926	14	17	10	3UTR
bta-miR-99a-5p	XM_005216943	PIK3CD	3894	3911	0.846154	-17.6	1	0.00306131	0.618	0	0	-8.42926	14	17	10	3UTR
bta-miR-99a-5p	XM_002694048	GPR157	500	516	0.923077	-17.4	1	0.000235076	0.353	0	0	-13.6138	14	16	13	CDS
bta-miR-99a-5p	XM_005217005	RERE	4294	4314	0.897436	-21.6	1	2.5727e-05	0.309	0	0	-6.93496	16	20	7	CDS
bta-miR-99a-5p	XM_005217005	RERE	463	480	0.923077	-20.6	1	0.0037678	0.426	0	0	-11.1132	14	17	10	CDS
bta-miR-99a-5p	XM_024976745	RERE	4168	4188	0.897436	-21.6	1	2.5727e-05	0.309	0	0	-6.93496	16	20	7	CDS
bta-miR-99a-5p	XM_024976745	RERE	463	480	0.923077	-20.6	1	0.0037678	0.426	0	0	-11.1132	14	17	10	CDS
bta-miR-99a-5p	XM_005217008	RERE	3353	3383	0.846154	-22	1	2.5727e-05	0.309	0	0	-6.93496	16	21	7	CDS
bta-miR-99a-5p	NM_001015572	PARK7	20	43	0.846154	-18.6	1	6.83134e-05	0.529	0	0	-9.33931	17	23	8	5UTR
bta-miR-99a-5p	XM_005217010	UTS2	688	707	0.923077	-20.3	1	0.000497864	0.529	0	0	-11.5515	14	19	6	CDS
bta-miR-99a-5p	XM_024976752	CAMTA1	2509	2523	0.846154	-17.6	1	0.00046141	0.559	0	0	-7.27064	13	14	13	3UTR
bta-miR-99a-5p	XM_024976754	CAMTA1	2495	2509	0.846154	-17.6	1	0.00046141	0.559	0	0	-7.27064	13	14	13	3UTR
bta-miR-99a-5p	NM_001045993	DNAJC11	662	683	0.923077	-19.1	1	9.92722e-05	0.485	0	0	-6.78234	11	14	8	CDS
bta-miR-99a-5p	NM_001192979	ZBTB48	1003	1040	1	-20.1	1	0.00015567	0.426	0	0	-5.61866	12	15	9	CDS
bta-miR-99a-5p	XM_024976332	ZBTB48	494	531	1	-20.1	1	0.00015567	0.426	0	0	-5.61866	12	15	9	CDS
bta-miR-99a-5p	XM_002694112	HES3	1630	1655	0.923077	-23.5	1	0.000393774	0.397	0	0	-5.83853	20	25	8	5UTR
bta-miR-99a-5p	XM_002694113	RPL22	426	445	0.846154	-17.3	1	0.000291942	0.647	0	0	-10.8926	17	19	15	CDS
bta-miR-99a-5p	XM_005217165	RPL22	305	324	0.846154	-17.3	1	0.000291942	0.647	0	0	-10.8926	17	19	15	CDS
bta-miR-99a-5p	XM_024976443	KCNAB2	252	272	0.923077	-26.8	1	3.16967e-06	0.353	0	0	-5.26888	18	20	10	CDS
bta-miR-99a-5p	XM_024976446	KCNAB2	280	312	1	-27.2	1	7.8749e-08	0.368	0	0	-5.26888	18	21	10	CDS
bta-miR-99a-5p	XM_024976444	KCNAB2	322	354	1	-27.2	1	1.79421e-07	0.368	0	0	-5.26888	18	21	10	CDS
bta-miR-99a-5p	XM_010813384	NPHP4	60	71	0.846154	-18.2	1	1.82501e-08	0.191	0	0	-8.33988	10	11	10	5UTR
bta-miR-99a-5p	XM_015475183	CEP104	196	215	0.846154	-20.7	1	0.00219236	0.426	0	0	-9.54656	17	19	15	CDS
bta-miR-99a-5p	NM_001102298	LRRC47	1030	1042	1	-18.8	1	5.89593e-05	0.309	0	0	-7.48304	11	12	11	CDS
bta-miR-99a-5p	NM_001076418	TPRG1L	850	882	0.923077	-21.8	1	0.00087249	0.382	0	0	-7.78178	18	32	10	CDS
bta-miR-99a-5p	XM_024976782	MEGF6	1422	1474	0.846154	-22.4	1	0.000394889	0.324	0	0	-4.76182	17	25	8	CDS
bta-miR-99a-5p	XM_005217190	MEGF6	1421	1473	0.846154	-22.4	1	0.000394889	0.324	0	0	-4.76182	17	25	8	CDS
bta-miR-99a-5p	XM_005217076	ARHGEF16	2129	2145	0.846154	-18	1	0.000933433	0.382	0	0	-10.6166	15	16	15	CDS
bta-miR-99a-5p	NM_001101998	ARHGEF16	1413	1429	0.846154	-18	1	0.000933433	0.382	0	0	-10.6166	15	16	15	CDS
bta-miR-99a-5p	XM_024976788	PRDM16	112	139	0.923077	-20.7	1	0.000391488	0.426	0	0	-4.52877	19	27	9	5UTR
bta-miR-99a-5p	XM_024976788	PRDM16	1748	1767	0.923077	-19.6	1	2.35435e-07	0.25	0	0	-7.16801	11	13	11	CDS
bta-miR-99a-5p	XM_002694124	MORN1	200	217	0.846154	-18	1	4.4261e-05	0.456	0	0	-9.75973	16	17	16	CDS
bta-miR-99a-5p	NM_001077833	PRKCZ	1083	1123	0.923077	-18.4	1	9.15893e-05	0.426	0	0	-7.50368	17	40	9	CDS
bta-miR-99a-5p	XM_024976793	CFAP74	2987	2999	0.923077	-18.3	1	0.000203068	0.368	0	0	-8.02485	10	12	7	CDS
bta-miR-99a-5p	XM_024976193	NADK	1903	1928	0.826923	-18.2	1	0.00252492	0.618	0	0	-7.69925	15	25	6	3UTR
bta-miR-99a-5p	NM_001192646	SLC35E2	2105	2149	1	-18.6	1	0.0056957	0.385	0	0	-6.78234	11	14	8	3UTR
bta-miR-99a-5p	XM_024976266	SLC35E2	2404	2448	1	-18.6	1	0.00615502	0.324	0	0	-6.78234	11	14	8	3UTR
bta-miR-99a-5p	XM_024976802	MIB2	739	761	1	-23	1	8.27555e-07	0.382	0	0	-6.93496	17	22	11	CDS
bta-miR-99a-5p	XM_024976802	MIB2	33	55	0.923077	-20.7	1	4.64725e-06	0.221	0	0	-6.00433	12	14	12	5UTR
bta-miR-99a-5p	XM_024976799	MIB2	664	686	1	-23	1	8.27555e-07	0.382	0	0	-6.93496	17	22	11	CDS
bta-miR-99a-5p	XM_024976799	MIB2	26	48	0.923077	-20.7	1	5.61391e-06	0.221	0	0	-6.00433	12	14	12	5UTR
bta-miR-99a-5p	XM_024976798	MIB2	732	754	1	-23	1	8.27555e-07	0.382	0	0	-6.93496	17	22	11	CDS
bta-miR-99a-5p	XM_024976798	MIB2	26	48	0.923077	-20.7	1	5.61391e-06	0.221	0	0	-6.00433	12	14	12	5UTR
bta-miR-99a-5p	NM_001206963	TMEM240	260	283	0.846154	-18.3	1	0.000798951	0.471	0	0	-8.3038	17	23	12	CDS
bta-miR-99a-5p	NM_001076958	TMEM88B	1661	1683	0.846154	-17.8	1	1.53607e-05	0.441	0	0	-5.61866	16	22	10	3UTR
bta-miR-99a-5p	NM_001206601	DVL1	2535	2563	0.923077	-20.9	1	0.000185938	0.397	0	0	-7.38222	18	28	10	3UTR
bta-miR-99a-5p	NM_001031755	C16H1orf159	659	675	0.846154	-17.3	1	0.000782645	0.397	0	0	-13.9752	14	16	7	CDS
bta-miR-99a-5p	XM_005217205	AGRN	324	345	1	-24	1	0.00020148	0.412	0	0	-6.51454	18	21	8	CDS
bta-miR-99a-5p	XM_005217205	AGRN	2913	2944	0.923077	-20.7	1	0.000235473	0.412	0	0	-4.52877	18	31	11	CDS
bta-miR-99a-5p	XM_002694193	AGRN	290	311	1	-24	1	0.00020148	0.412	0	0	-6.51454	18	21	8	CDS
bta-miR-99a-5p	XM_002694193	AGRN	2879	2910	0.923077	-20.7	1	0.000235473	0.412	0	0	-4.52877	18	31	11	CDS
bta-miR-99a-5p	XM_024976824	AGRN	2489	2501	1	-19	1	0.000235473	0.412	0	0	-6.90779	11	12	11	CDS
bta-miR-99a-5p	XM_002694143	AGMAT	815	846	1	-20	1	3.15977e-05	0.426	0	0	-8.81432	16	19	9	CDS
bta-miR-99a-5p	XM_024976837	FHAD1	4473	4484	0.846154	-17.5	1	1.72647e-05	0.456	0	0	-10.5151	10	11	10	3UTR
bta-miR-99a-5p	XM_024976837	FHAD1	8	23	0.846154	-18.6	1	1.10374e-07	0.173	0	0	-7.16801	11	13	11	5UTR
bta-miR-99a-5p	XM_024976840	FHAD1	8	23	0.846154	-18.6	1	1.10374e-07	0.173	0	0	-7.16801	11	13	11	5UTR
bta-miR-99a-5p	XM_015475202	PRDM2	4956	4974	0.846154	-18.5	1	0.0970846	0.382	0	0	-11.1618	14	18	6	CDS
bta-miR-99a-5p	XM_015475202	PRDM2	6134	6149	1	-18.1	1	0.000738137	0.456	0	0	-8.6389	11	15	6	3UTR
bta-miR-99a-5p	XM_015475205	PRDM2	5066	5084	0.846154	-18.5	1	0.081693	0.382	0	0	-11.1618	14	18	6	CDS
bta-miR-99a-5p	XM_015475205	PRDM2	6099	6114	1	-18.1	1	0.000738137	0.456	0	0	-8.6389	11	15	6	3UTR
bta-miR-99a-5p	XM_003587078	PRDM2	5066	5084	0.846154	-18.5	1	0.0970846	0.382	0	0	-11.1618	14	18	6	CDS
bta-miR-99a-5p	XM_003587078	PRDM2	6244	6259	1	-18.1	1	0.000738137	0.456	0	0	-8.6389	11	15	6	3UTR
bta-miR-99a-5p	XM_015475203	PRDM2	5066	5084	0.846154	-18.5	1	0.0634071	0.382	0	0	-11.1618	14	18	6	CDS
bta-miR-99a-5p	XM_024976848	PRDM2	5066	5084	0.846154	-18.5	1	0.0237585	0.382	0	0	-11.1618	14	18	6	CDS
bta-miR-99a-5p	XM_015475211	AADACL3	352	401	0.923077	-22	1	9.99744e-05	0.485	0	0	-5.03583	17	20	14	5UTR
bta-miR-99a-5p	XM_015475211	AADACL3	1405	1428	1	-21	1	0.000426472	0.485	0	0	-7.08104	17	23	9	CDS
bta-miR-99a-5p	XM_015475212	AADACL3	127	154	0.923077	-22	1	7.4928e-06	0.456	0	0	-5.03583	17	20	14	5UTR
bta-miR-99a-5p	XM_015475212	AADACL3	1151	1181	1	-20.8	1	0.000426472	0.485	0	0	-7.08104	17	24	9	CDS
bta-miR-99a-5p	XM_015475158	ZBTB37	608	624	0.923077	-20.1	1	9.98362e-06	0.471	0	0	-14.401	15	16	15	CDS
bta-miR-99a-5p	XM_015475158	ZBTB37	2590	2609	0.846154	-20	1	0.00803806	0.456	0	0	-10.1054	15	19	6	3UTR
bta-miR-99a-5p	NM_001206272	ZBTB37	264	280	0.923077	-20.1	1	9.98362e-06	0.471	0	0	-14.401	15	16	15	CDS
bta-miR-99a-5p	XM_003587088	RABGAP1L	1089	1107	0.846154	-21.4	1	9.1015e-05	0.544	0	0	-12.6861	16	18	9	CDS
bta-miR-99a-5p	NM_001205841	TNN	1222	1245	0.846154	-18.2	1	6.02464e-07	0.441	0	0	-5.9255	12	18	9	CDS
bta-miR-99a-5p	XM_010813486	PAPPA2	8999	9019	0.923077	-26	1	0.000113908	0.471	0	0	-7.28657	17	20	7	3UTR
bta-miR-99a-5p	XM_024976864	BRINP2	1213	1248	0.923077	-20.7	1	0.00368838	0.471	0	0	-4.957	18	35	8	CDS
bta-miR-99a-5p	XM_024976864	BRINP2	164	181	0.846154	-18.7	1	0.000322444	0.412	0	0	-9.56953	15	17	11	5UTR
bta-miR-99a-5p	NM_001077123	TEX35	255	267	1	-15.9	1	0.0250135	0.574	0	0	-9.08124	9	12	6	CDS
bta-miR-99a-5p	NM_001075426	ANGPTL1	1707	1727	1	-19.7	1	1.63345e-05	0.529	0	0	-10.7276	14	20	6	CDS
bta-miR-99a-5p	XM_005217069	ABL2	12553	12599	0.846154	-20.2	1	4.97375e-06	0.382	0	0	-7.59341	16	22	8	3UTR
bta-miR-99a-5p	NM_001143855	ABL2	173	188	0.846154	-17.6	1	0.00084332	0.324	0	0	-9.56953	11	15	6	5UTR
bta-miR-99a-5p	XM_024976876	FAM163A	831	848	1	-17.2	1	8.75902e-05	0.368	0	0	-11.9066	15	17	10	3UTR
bta-miR-99a-5p	XM_024976877	CEP350	11536	11574	1	-18.8	1	0.00121519	0.574	0	0	-7.35753	13	16	10	3UTR
bta-miR-99a-5p	XM_024976246	QSOX1	18	37	0.846154	-24.3	1	8.94187e-08	0.197	0	0	-6.78234	16	19	11	CDS
bta-miR-99a-5p	NM_001192883	XPR1	2189	2234	1	-22.8	1	0.000299226	0.544	0	0	-6.51454	15	18	10	3UTR
bta-miR-99a-5p	NM_001191123	CACNA1E	34	51	0.871795	-18.1	1	1.21384e-05	0.265	0	0	-10.0707	15	17	11	CDS
bta-miR-99a-5p	XM_002694205	ZNF648	991	1009	1	-19.6	1	3.30953e-08	0.294	0	0	-7.16801	11	13	11	CDS
bta-miR-99a-5p	NM_001192209	RGSL1	1657	1689	1	-21.6	1	0.000386696	0.456	0	0	-8.50749	17	23	12	CDS
bta-miR-99a-5p	NM_001098165	RNASEL	2017	2045	1	-18.2	1	0.000150194	0.471	0	0	-7.16801	11	15	7	CDS
bta-miR-99a-5p	NM_174450	RGS16	1870	1890	0.846154	-21.4	1	7.5016e-05	0.382	0	0	-9.69276	15	20	6	3UTR
bta-miR-99a-5p	XM_010813531	RGS8	5325	5343	0.923077	-20.5	1	3.56122e-06	0.382	0	0	-8.8291	11	15	8	3UTR
bta-miR-99a-5p	NM_174036	DHX9	33	72	0.846154	-24.2	1	0.000127148	0.368	0	0	-10.5818	14	18	8	5UTR
bta-miR-99a-5p	NM_174036	DHX9	1250	1268	0.923077	-20.6	1	0.0351013	0.559	0	0	-13.6656	16	18	9	CDS
bta-miR-99a-5p	NM_001206817	LAMC1	7196	7239	0.923077	-20.1	1	0.0221735	0.735	0	0	-3.79332	19	43	8	3UTR
bta-miR-99a-5p	NM_001205895	RGL1	2735	2747	1	-17.4	1	0.00134583	0.588	0	0	-7.16801	11	12	11	3UTR
bta-miR-99a-5p	XM_010813521	RGL1	2794	2806	1	-17.4	1	0.00134583	0.588	0	0	-7.16801	11	12	11	3UTR
bta-miR-99a-5p	NM_001205853	EDEM3	3192	3225	0.923077	-18.3	1	0.00786577	0.574	0	0	-6.9954	14	16	14	3UTR
bta-miR-99a-5p	NM_001192537	HMCN1	2029	2040	0.923077	-17.3	1	6.41893e-05	0.559	0	0	-8.33988	10	11	10	CDS
bta-miR-99a-5p	XM_005217328	KCNK2	772	795	0.820513	-21.4	1	0.0374992	0.618	0	0	-7.14013	19	23	9	5UTR
bta-miR-99a-5p	XM_005217361	PTPN14	2017	2033	0.923077	-18.7	1	1.98509e-06	0.368	0	0	-7.7918	15	16	15	CDS
bta-miR-99a-5p	NM_001192499	PTPN14	1509	1525	0.923077	-18.7	1	1.98509e-06	0.368	0	0	-7.7918	15	16	15	CDS
bta-miR-99a-5p	NM_001076364	SMYD2	81	103	1	-26.9	1	4.2828e-11	0.235	0	0	-6.54929	17	22	11	CDS
bta-miR-99a-5p	NM_001193022	RPS6KC1	2294	2311	0.923077	-18.5	1	0.000547873	0.603	0	0	-8.09298	16	17	16	CDS
bta-miR-99a-5p	XM_005217371	RPS6KC1	2325	2342	0.923077	-18.5	1	0.000547873	0.603	0	0	-8.09298	16	17	16	CDS
bta-miR-99a-5p	XM_003587108	DTL	4059	4081	0.923077	-17.6	1	0.000345134	0.574	0	0	-5.61866	12	15	7	3UTR
bta-miR-99a-5p	NM_001076044	INTS7	2682	2730	0.846154	-20.1	1	0.000912486	0.544	0	0	-9.40695	17	22	10	CDS
bta-miR-99a-5p	NM_001076044	INTS7	2273	2294	0.923077	-19.5	1	3.34683e-05	0.529	0	0	-9.81149	16	21	9	CDS
bta-miR-99a-5p	XM_005217365	NEK2	17	59	1	-23.2	1	2.4846e-08	0.294	0	0	-4.65016	18	23	11	5UTR
bta-miR-99a-5p	XM_005217365	NEK2	697	728	0.923077	-19.5	1	0.00682263	0.544	0	0	-3.93757	21	31	6	CDS
bta-miR-99a-5p	NM_001046270	NEK2	1	42	1	-23.2	1	3.89654e-08	0.294	0	0	-4.65016	18	23	11	5UTR
bta-miR-99a-5p	NM_001046270	NEK2	680	711	0.923077	-19.5	1	0.00682263	0.544	0	0	-3.93757	21	31	6	CDS
bta-miR-99a-5p	NM_001205893	SLC30A1	216	230	0.923077	-19.2	1	7.19522e-07	0.353	0	0	-8.81432	13	14	13	CDS
bta-miR-99a-5p	NM_001105340	TRAF5	2004	2020	0.846154	-16.7	1	0.00203302	0.603	0	0	-8.09481	12	16	6	3UTR
bta-miR-99a-5p	XM_024976306	RCOR3	956	974	0.923077	-22	1	0.00321764	0.515	0	0	-7.74319	17	18	17	CDS
bta-miR-99a-5p	XM_024976309	RCOR3	849	867	0.923077	-22	1	0.00321764	0.515	0	0	-7.74319	17	18	17	CDS
bta-miR-99a-5p	XM_024976308	RCOR3	852	870	0.923077	-22	1	0.00321764	0.515	0	0	-7.74319	17	18	17	CDS
bta-miR-99a-5p	XM_024976884	HHAT	1517	1540	0.923077	-19.4	1	0.00184269	0.456	0	0	-5.19005	17	23	8	CDS
bta-miR-99a-5p	NM_001105352	UTP25	433	448	0.846154	-16.4	1	7.09881e-05	0.324	0	0	-9.24859	14	15	14	CDS
bta-miR-99a-5p	NM_001076934	IRF6	504	532	0.846154	-21.5	1	2.70122e-06	0.529	0	0	-4.957	18	28	8	CDS
bta-miR-99a-5p	XM_024976175	CAMK1G	1052	1068	1	-19.2	1	0.00173366	0.471	0	0	-8.86293	14	16	10	CDS
bta-miR-99a-5p	XM_024975993	CD46	109	125	0.846154	-19.8	1	3.42189e-05	0.353	0	0	-13.9752	15	16	15	5UTR
bta-miR-99a-5p	XM_005217309	CD46	109	125	0.846154	-19.8	1	3.42189e-05	0.353	0	0	-13.9752	15	16	15	5UTR
bta-miR-99a-5p	XM_005217320	CD46	109	125	0.846154	-19.8	1	3.42189e-05	0.353	0	0	-13.9752	15	16	15	5UTR
bta-miR-99a-5p	NM_001242565	CD46	55	88	0.846154	-20.1	1	3.42189e-05	0.353	0	0	-13.9752	15	17	15	5UTR
bta-miR-99a-5p	NM_001192482	CRB1	618	659	0.923077	-23.5	1	1.73699e-05	0.426	0	0	-3.93757	21	41	11	CDS
bta-miR-99a-5p	NM_001192482	CRB1	3870	3890	0.846154	-19.4	1	0.00291642	0.441	0	0	-9.60711	15	20	8	CDS
bta-miR-99a-5p	XM_024976070	PTPRC	2666	2686	0.846154	-20.2	1	0.000146421	0.382	0	0	-7.37138	17	20	10	CDS
bta-miR-99a-5p	XM_024976574	CACNA1S	4324	4338	0.846154	-18.9	1	7.07797e-09	0.353	0	0	-7.16801	11	14	7	CDS
bta-miR-99a-5p	NM_001038034	UBE2T	323	342	0.923077	-20	1	0.000166625	0.485	0	0	-11.1286	15	19	8	CDS
bta-miR-99a-5p	NM_001038034	UBE2T	175	198	0.923077	-18.2	1	0.000127848	0.397	0	0	-9.54656	15	23	10	CDS
bta-miR-99a-5p	NM_001098909	ELF3	1536	1552	0.846154	-17.8	1	1.91172e-06	0.25	0	0	-10.6166	14	16	9	3UTR
bta-miR-99a-5p	XM_002694116	TIMM17A	817	860	0.923077	-23.4	1	0.0020285	0.529	0	0	-8.40586	16	22	7	3UTR
bta-miR-99a-5p	XM_024976057	TNNT2	927	958	0.846154	-17.4	1	1.87263e-05	0.412	0	0	-7.27064	17	31	9	CDS
bta-miR-99a-5p	XM_024976054	TNNT2	936	967	0.846154	-17.4	1	1.87263e-05	0.412	0	0	-7.27064	17	31	9	CDS
bta-miR-99a-5p	NM_001193114	TLL1	50	81	1	-21.1	1	4.00822e-05	0.353	0	0	-6.00433	12	15	8	CDS
bta-miR-99a-5p	XM_005217433	FGG	1238	1259	0.846154	-20	1	0.00197558	0.485	0	0	-10.6702	17	21	14	CDS
bta-miR-99a-5p	XM_024977414	FBXW7	3856	3873	0.923077	-18	1	0.00268521	0.706	0	0	-9.86134	15	17	8	3UTR
bta-miR-99a-5p	XM_015475350	PRSS48	1890	1909	0.923077	-22	1	0.000914202	0.559	0	0	-9.76156	17	19	13	5UTR
bta-miR-99a-5p	XM_010813714	NR3C2	132	180	0.846154	-21.2	1	0.00149932	0.338	0	0	-6.85796	16	21	11	5UTR
bta-miR-99a-5p	XM_010813714	NR3C2	1747	1767	0.846154	-19.2	1	0.000947486	0.456	0	0	-9.06247	16	20	6	CDS
bta-miR-99a-5p	XM_010813714	NR3C2	3425	3442	0.846154	-18.3	1	0.000184094	0.456	0	0	-9.56953	14	17	9	3UTR
bta-miR-99a-5p	NM_001191349	NR3C2	1487	1507	0.846154	-19.2	1	0.00095367	0.456	0	0	-9.06247	16	20	6	CDS
bta-miR-99a-5p	NM_001191349	NR3C2	3099	3116	0.846154	-18.3	1	0.000184094	0.456	0	0	-9.56953	14	17	9	3UTR
bta-miR-99a-5p	NM_001075180	TMEM184C	568	580	0.923077	-15.6	1	0.000419491	0.529	0	0	-7.16801	11	12	11	CDS
bta-miR-99a-5p	XM_005217511	SMAD1	1655	1670	0.923077	-16.3	1	0.00657151	0.5	0	0	-13.1068	14	15	14	CDS
bta-miR-99a-5p	NM_001076223	SMAD1	1376	1391	0.923077	-16.3	1	0.00657151	0.5	0	0	-13.1068	14	15	14	CDS
bta-miR-99a-5p	NM_001099114	HHIP	1444	1465	0.923077	-21.1	1	3.7917e-07	0.529	0	0	-9.75973	15	21	7	CDS
bta-miR-99a-5p	XM_024977565	INPP4B	6515	6535	0.846154	-18.1	1	0.000111031	0.485	0	0	-10.3719	16	20	10	3UTR
bta-miR-99a-5p	NM_001034205	CLGN	1873	1900	0.846154	-19.7	1	0.00158163	0.544	0	0	-9.56953	16	20	8	CDS
bta-miR-99a-5p	XM_024977040	CLGN	1785	1812	0.846154	-19.7	1	0.00158163	0.544	0	0	-9.56953	16	20	8	CDS
bta-miR-99a-5p	XM_005217582	SETD7	4358	4378	0.846154	-20.2	1	9.02976e-05	0.544	0	0	-10.0284	16	20	7	3UTR
bta-miR-99a-5p	XM_024977417	ELF2	2670	2686	0.846154	-17.7	1	0.00487144	0.618	0	0	-8.40586	15	16	15	3UTR
bta-miR-99a-5p	NM_001191138	ELF2	2581	2597	0.846154	-17.7	1	0.00487144	0.618	0	0	-8.40586	15	16	15	3UTR
bta-miR-99a-5p	XM_024977422	ELF2	2568	2584	0.846154	-17.7	1	0.00487144	0.618	0	0	-8.40586	15	16	15	3UTR
bta-miR-99a-5p	XM_010813744	PCDH10	816	842	0.923077	-19.8	1	5.09477e-06	0.426	0	0	-4.957	15	26	8	5UTR
bta-miR-99a-5p	XM_010813743	PCDH10	816	842	0.923077	-19.8	1	5.09477e-06	0.426	0	0	-4.957	15	26	8	5UTR
bta-miR-99a-5p	NM_001191151	PCDH10	17	43	0.923077	-19.8	1	8.35946e-06	0.426	0	0	-4.957	15	26	8	5UTR
bta-miR-99a-5p	XM_005217561	ABHD18	966	1001	0.846154	-17.5	1	0.00156225	0.5	0	0	-13.6602	13	19	7	CDS
bta-miR-99a-5p	XM_024977311	ABHD18	1049	1084	0.846154	-17.5	1	0.00156225	0.5	0	0	-13.6602	13	19	7	CDS
bta-miR-99a-5p	XM_005217560	ABHD18	859	894	0.846154	-17.5	1	0.00156225	0.5	0	0	-13.6602	13	19	7	CDS
bta-miR-99a-5p	NM_001083427	PLK4	684	704	0.846154	-17	1	0.000272973	0.603	0	0	-6.50069	17	20	9	CDS
bta-miR-99a-5p	XM_005217604	ANKRD50	94	118	0.846154	-21.2	1	0.00218299	0.25	0	0	-6.54929	16	24	7	5UTR
bta-miR-99a-5p	NM_001205949	ANKRD50	2363	2377	0.846154	-17.2	1	0.000873894	0.471	0	0	-8.10863	12	14	10	CDS
bta-miR-99a-5p	NM_001105650	NUDT6	162	174	0.923077	-18.3	1	8.57773e-07	0.324	0	0	-8.02485	10	12	7	5UTR
bta-miR-99a-5p	XM_024977603	KIAA1109	11534	11550	0.846154	-17.9	1	0.00183268	0.529	0	0	-8.86293	14	16	9	CDS
bta-miR-99a-5p	XM_005217614	TRPC3	326	345	0.923077	-22	1	0.00567519	0.309	0	0	-10.8161	15	19	9	CDS
bta-miR-99a-5p	XM_010813788	TRPC3	326	345	0.923077	-22	1	0.00567519	0.309	0	0	-10.8161	15	19	9	CDS
bta-miR-99a-5p	XM_010813789	TRPC3	326	345	0.923077	-22	1	0.00567519	0.309	0	0	-10.8161	15	19	9	CDS
bta-miR-99a-5p	NM_001104960	TRPC3	25	44	0.923077	-22	1	0.012319	0.309	0	0	-10.8161	15	19	9	CDS
bta-miR-99a-5p	XM_024977492	FSTL5	957	984	0.846154	-17.4	1	6.44865e-06	0.515	0	0	-5.9255	12	15	7	CDS
bta-miR-99a-5p	NM_001206863	FSTL5	277	316	0.846154	-17.4	1	6.44865e-06	0.515	0	0	-5.9255	12	15	7	CDS
bta-miR-99a-5p	XM_024977606	FNIP2	1978	1997	0.846154	-18.6	1	0.00129451	0.324	0	0	-9.03925	16	19	7	CDS
bta-miR-99a-5p	XM_024977606	FNIP2	5972	5988	0.846154	-17.3	1	3.74366e-05	0.324	0	0	-9.14131	15	16	15	3UTR
bta-miR-99a-5p	XM_024977611	FNIP2	1979	1998	0.846154	-18.6	1	0.00129451	0.324	0	0	-9.03925	16	19	7	CDS
bta-miR-99a-5p	XM_024977611	FNIP2	5973	5989	0.846154	-17.3	1	3.74366e-05	0.324	0	0	-9.14131	15	16	15	3UTR
bta-miR-99a-5p	XM_005217629	FNIP2	2404	2423	0.846154	-18.6	1	0.00129451	0.324	0	0	-9.03925	16	19	7	CDS
bta-miR-99a-5p	XM_005217629	FNIP2	6398	6414	0.846154	-17.3	1	3.74366e-05	0.324	0	0	-9.14131	15	16	15	3UTR
bta-miR-99a-5p	XM_024977608	FNIP2	2313	2332	0.846154	-18.6	1	0.00129451	0.324	0	0	-9.03925	16	19	7	CDS
bta-miR-99a-5p	XM_024977608	FNIP2	6307	6323	0.846154	-17.3	1	3.74366e-05	0.324	0	0	-9.14131	15	16	15	3UTR
bta-miR-99a-5p	XM_024977612	FNIP2	2403	2422	0.846154	-18.6	1	0.00129451	0.324	0	0	-9.03925	16	19	7	CDS
bta-miR-99a-5p	XM_024977612	FNIP2	6103	6119	0.846154	-17.3	1	3.74366e-05	0.324	0	0	-9.14131	15	16	15	3UTR
bta-miR-99a-5p	XM_005217642	GUCY1A1	60	77	0.846154	-17.4	1	0.000227154	0.382	0	0	-7.65065	13	17	8	5UTR
bta-miR-99a-5p	XM_024977623	LOC784914	121	163	0.923077	-20.6	1	3.38677e-07	0.235	0	0	-4.76182	13	17	9	5UTR
bta-miR-99a-5p	NM_001205474	CHFR	1102	1131	1	-21.2	1	7.2584e-05	0.368	0	0	-11.1389	15	18	9	CDS
bta-miR-99a-5p	XM_010813863	GOLGA3	6094	6132	0.923077	-20.6	1	0.016483	0.412	0	0	-4.67302	20	38	9	3UTR
bta-miR-99a-5p	NM_001191429	POLE	109	142	1	-24.5	1	0.00517716	0.485	0	0	-7.37138	17	19	17	CDS
bta-miR-99a-5p	NM_001191429	POLE	4843	4861	0.846154	-22.4	1	1.10084e-06	0.309	0	0	-13.6602	15	18	8	CDS
bta-miR-99a-5p	XM_005217645	GALNT9	799	834	1	-21.4	1	0.0138904	0.397	0	0	-6.32527	17	23	7	CDS
bta-miR-99a-5p	NM_001083641	GALNT9	712	747	1	-21.4	1	0.0138904	0.397	0	0	-6.32527	17	23	7	CDS
bta-miR-99a-5p	XM_024977658	NOC4L	1870	1890	0.923077	-20.5	1	3.61896e-05	0.338	0	0	-6.78234	16	20	11	3UTR
bta-miR-99a-5p	XM_024977658	NOC4L	1719	1736	1	-19.7	1	0.00565869	0.368	0	0	-8.4155	14	17	8	3UTR
bta-miR-99a-5p	XM_010813867	PUS1	665	680	0.923077	-17.4	1	0.000188784	0.441	0	0	-8.86293	14	15	14	CDS
bta-miR-99a-5p	XM_002694456	MMP17	2877	2897	0.846154	-19.3	1	0.000321414	0.412	0	0	-9.75408	16	20	8	3UTR
bta-miR-99a-5p	NM_001098033	FZD10	1152	1180	0.923077	-19.1	1	1.10797e-09	0.338	0	0	-8.23913	11	13	11	CDS
bta-miR-99a-5p	XM_002694460	TMEM132D	1959	1977	0.846154	-19.9	1	0.000207429	0.397	0	0	-8.05823	16	18	8	CDS
bta-miR-99a-5p	XM_005217963	TMEM132B	1028	1078	0.846154	-20.5	1	5.97667e-05	0.456	0	0	-7.10297	16	19	15	CDS
bta-miR-99a-5p	XM_010813885	AACS	1111	1144	1	-23.6	1	0.000299559	0.471	0	0	-6.10696	19	33	10	CDS
bta-miR-99a-5p	XM_010813885	AACS	455	474	0.846154	-20.5	1	0.000363956	0.397	0	0	-10.3719	15	19	11	CDS
bta-miR-99a-5p	NM_001163929	AACS	1111	1144	1	-23.6	1	0.000299559	0.471	0	0	-6.10696	19	33	10	CDS
bta-miR-99a-5p	NM_001163929	AACS	455	474	0.846154	-20.5	1	0.000363956	0.397	0	0	-10.3719	15	19	11	CDS
bta-miR-99a-5p	XM_005217738	SCARB1	2249	2270	0.923077	-22.8	1	1.65548e-07	0.441	0	0	-5.08276	18	21	7	3UTR
bta-miR-99a-5p	NM_174597	SCARB1	2259	2280	0.923077	-22.8	1	1.65548e-07	0.441	0	0	-5.08276	18	21	7	3UTR
bta-miR-99a-5p	XM_024977691	DNAH10	1462	1483	1	-21.7	1	7.33004e-05	0.471	0	0	-7.37138	17	21	7	CDS
bta-miR-99a-5p	XM_024977691	DNAH10	1580	1599	0.846154	-19	1	1.80149e-05	0.426	0	0	-7.74319	16	19	8	CDS
bta-miR-99a-5p	NM_176637	ATP6V0A2	1328	1354	0.846154	-19.1	1	0.000276612	0.471	0	0	-5.03583	19	26	11	CDS
bta-miR-99a-5p	XM_010813999	TCTN2	1325	1371	0.846154	-19.5	1	8.51111e-05	0.588	0	0	-9.75973	14	19	7	CDS
bta-miR-99a-5p	NM_001075743	EIF2B1	715	731	1	-17.1	0	0.023703	0.544	0	0	-16.8091	14	16	11	CDS
bta-miR-99a-5p	XM_005217756	RILPL1	969	991	0.846154	-20.2	1	7.97736e-06	0.382	0	0	-9.88112	15	22	7	CDS
bta-miR-99a-5p	NM_001075226	RILPL1	967	989	0.846154	-20.2	1	7.97736e-06	0.382	0	0	-9.88112	15	22	7	CDS
bta-miR-99a-5p	XM_002694566	SBNO1	146	162	0.912088	-22.1	1	7.78815e-06	0.456	0	0	-7.27064	13	16	8	5UTR
bta-miR-99a-5p	XM_010814004	SBNO1	146	162	0.912088	-22.1	1	7.78815e-06	0.456	0	0	-7.27064	13	16	8	5UTR
bta-miR-99a-5p	NM_001076369	CDK2AP1	568	604	0.923077	-18.7	1	9.42408e-05	0.412	0	0	-10.0807	14	16	14	CDS
bta-miR-99a-5p	XM_015475470	PITPNM2	436	455	0.846154	-23.9	1	2.27952e-07	0.324	0	0	-8.59606	16	19	8	CDS
bta-miR-99a-5p	XM_015475470	PITPNM2	3319	3339	0.846154	-20.3	1	0.000592662	0.353	0	0	-6.01339	15	20	7	CDS
bta-miR-99a-5p	XM_024977282	PITPNM2	586	605	0.846154	-23.9	1	2.27952e-07	0.324	0	0	-8.59606	16	19	8	CDS
bta-miR-99a-5p	XM_024977282	PITPNM2	3469	3489	0.846154	-20.3	1	0.000592662	0.353	0	0	-6.01339	15	20	7	CDS
bta-miR-99a-5p	XM_024977294	PITPNM2	512	531	0.846154	-23.9	1	2.27952e-07	0.324	0	0	-8.59606	16	19	8	CDS
bta-miR-99a-5p	XM_024977294	PITPNM2	3113	3133	0.846154	-20.3	1	0.000592662	0.353	0	0	-6.01339	15	20	7	CDS
bta-miR-99a-5p	NM_001191383	PITPNM2	521	540	0.846154	-23.9	1	2.27952e-07	0.324	0	0	-8.59606	16	19	8	CDS
bta-miR-99a-5p	NM_001191383	PITPNM2	3254	3274	0.846154	-20.3	1	0.000592662	0.353	0	0	-6.01339	15	20	7	CDS
bta-miR-99a-5p	XM_005217863	ABCB9	419	455	0.846154	-19.3	1	3.52863e-09	0.294	0	0	-7.16801	11	15	7	CDS
bta-miR-99a-5p	XM_010813946	ABCB9	418	454	0.846154	-19.3	1	3.52863e-09	0.294	0	0	-7.16801	11	15	7	CDS
bta-miR-99a-5p	NM_001191355	ABCB9	206	242	0.846154	-19.3	1	3.52863e-09	0.294	0	0	-7.16801	11	15	7	CDS
bta-miR-99a-5p	XM_002694568	HIP1R	450	472	0.846154	-21.9	1	0.000747722	0.368	0	0	-6.19951	17	22	9	CDS
bta-miR-99a-5p	XM_002694568	HIP1R	4175	4198	0.846154	-20	1	0.00350358	0.368	0	0	-7.5608	17	23	10	3UTR
bta-miR-99a-5p	NM_001046528	DENR	1173	1185	0.923077	-17.3	1	0.00012169	0.603	0	0	-7.48304	11	12	11	3UTR
bta-miR-99a-5p	XM_005217870	RSRC2	1421	1442	0.846154	-17.4	1	0.000605318	0.485	0	0	-6.57398	18	21	13	CDS
bta-miR-99a-5p	XM_005217890	CLIP1	446	466	0.923077	-20.1	1	0.0181323	0.515	0	0	-8.56007	16	20	6	CDS
bta-miR-99a-5p	XM_005217892	CLIP1	446	466	0.923077	-20.1	1	0.0181323	0.515	0	0	-8.56007	16	20	6	CDS
bta-miR-99a-5p	NM_001192823	CLIP1	386	406	0.923077	-20.1	1	0.0181323	0.515	0	0	-8.56007	16	20	6	CDS
bta-miR-99a-5p	XM_024977358	CLIP1	369	389	0.923077	-20.1	1	0.0181323	0.515	0	0	-8.56007	16	20	6	CDS
bta-miR-99a-5p	XM_024977494	MLXIP	526	560	0.846154	-20.3	1	2.52474e-06	0.441	0	0	-4.957	19	34	8	CDS
bta-miR-99a-5p	XM_024977494	MLXIP	699	716	0.923077	-20.5	1	0.000307577	0.544	0	0	-8.81432	15	17	8	CDS
bta-miR-99a-5p	XM_010814029	WDR66	3853	3879	0.923077	-19.8	1	0.000224901	0.412	0	0	-7.16335	16	21	10	3UTR
bta-miR-99a-5p	XM_010814029	WDR66	2917	2936	0.923077	-19.2	1	0.00239827	0.441	0	0	-14.9517	16	19	13	CDS
bta-miR-99a-5p	NM_001015611	HPD	358	382	0.846154	-17.7	1	0.00314726	0.412	0	0	-13.4275	14	16	14	CDS
bta-miR-99a-5p	XM_005217983	KDM2B	1199	1232	0.961538	-20.1	1	0.000211111	0.441	0	0	-8.40586	17	27	8	CDS
bta-miR-99a-5p	XM_005217985	KDM2B	921	954	0.961538	-20.1	1	0.000211111	0.441	0	0	-8.40586	17	27	8	CDS
bta-miR-99a-5p	NM_001206516	P2RX7	753	776	0.865385	-18.8	1	0.000518937	0.5	0	0	-4.957	19	23	7	CDS
bta-miR-99a-5p	XM_024977411	ATP2A2	2387	2408	0.846154	-21.9	1	3.37143e-05	0.456	0	0	-9.02428	15	21	8	CDS
bta-miR-99a-5p	XM_005217907	ATP2A2	2244	2286	0.846154	-22	1	3.37143e-05	0.456	0	0	-9.02428	15	22	8	CDS
bta-miR-99a-5p	NM_001191430	ATP2A2	2127	2169	0.846154	-22	1	3.37143e-05	0.456	0	0	-9.02428	15	22	8	CDS
bta-miR-99a-5p	NM_001046056	TCTN1	1273	1306	0.846154	-17	1	0.000386291	0.485	0	0	-10.4066	15	21	9	CDS
bta-miR-99a-5p	NM_001206253	HVCN1	1058	1079	0.846154	-20	1	3.58636e-05	0.441	0	0	-7.09101	16	21	6	3UTR
bta-miR-99a-5p	NM_001192597	CUX2	40	55	0.846154	-18.6	1	0.00984514	0.544	0	0	-7.80367	13	15	9	CDS
bta-miR-99a-5p	XM_024977443	SH2B3	3922	3937	0.846154	-16.5	1	0.000926676	0.485	0	0	-8.2761	12	15	7	3UTR
bta-miR-99a-5p	XM_024977735	CIT	5318	5336	0.846154	-19.5	1	6.14937e-05	0.426	0	0	-9.56953	16	18	9	CDS
bta-miR-99a-5p	XM_024977736	CIT	5318	5336	0.846154	-19.5	1	6.14937e-05	0.426	0	0	-9.56953	16	18	9	CDS
bta-miR-99a-5p	NM_001024558	PRKAB1	1840	1857	0.846154	-17.2	1	6.3334e-06	0.412	0	0	-8.66051	15	17	13	3UTR
bta-miR-99a-5p	NM_001098891	SUDS3	1061	1083	0.846154	-20.3	1	0.0084537	0.471	0	0	-5.81384	17	22	8	CDS
bta-miR-99a-5p	XM_024977120	WSB2	22	42	0.923077	-20.4	1	6.97869e-07	0.074	0	0	-7.16801	16	20	9	5UTR
bta-miR-99a-5p	XM_024977120	WSB2	2874	2890	0.923077	-19.9	1	2.49229e-05	0.603	0	0	-11.1271	14	16	10	3UTR
bta-miR-99a-5p	XM_005217934	KSR2	605	623	0.923077	-18	1	0.00103918	0.382	0	0	-7.57093	14	18	6	CDS
bta-miR-99a-5p	XM_024977752	NOS1	275	325	0.846154	-24.7	1	2.83394e-06	0.368	0	0	-4.957	16	25	11	5UTR
bta-miR-99a-5p	XM_024977752	NOS1	8443	8463	0.923077	-20.8	1	0.0169697	0.382	0	0	-9.15686	15	20	9	3UTR
bta-miR-99a-5p	XM_024977753	NOS1	7614	7634	0.923077	-20.8	1	0.0169697	0.382	0	0	-9.15686	15	20	9	3UTR
bta-miR-99a-5p	XM_005217950	RNFT2	3152	3171	0.923077	-18	1	0.000643309	0.559	0	0	-15.2178	14	19	8	3UTR
bta-miR-99a-5p	NM_001192468	MED13L	3833	3868	0.923077	-22.5	1	2.26738e-06	0.426	0	0	-6.10696	19	35	10	CDS
bta-miR-99a-5p	NM_001192468	MED13L	5612	5639	0.846154	-20.9	1	0.00133877	0.515	0	0	-6.19951	17	27	14	CDS
bta-miR-99a-5p	XM_024977756	TBX3	506	523	0.846154	-19	1	0.0342691	0.471	0	0	-10.305	13	17	8	5UTR
bta-miR-99a-5p	NM_001102061	LHX5	1143	1163	0.923077	-18.1	1	0.00761177	0.397	0	0	-11.3463	14	20	10	CDS
bta-miR-99a-5p	XM_005217811	DTX1	2376	2394	0.846154	-19.9	1	0.00402632	0.309	0	0	-10.3284	16	18	9	CDS
bta-miR-99a-5p	NM_001205734	DTX1	1522	1540	0.846154	-19.9	1	0.00402632	0.309	0	0	-10.3284	16	18	9	CDS
bta-miR-99a-5p	XM_002694515	RASAL1	3658	3678	1	-20.9	1	0.000925593	0.529	0	0	-7.27064	16	20	10	3UTR
bta-miR-99a-5p	XM_005218005	DDX54	1546	1559	0.846154	-18.3	1	8.57683e-08	0.279	0	0	-7.16801	11	13	7	CDS
bta-miR-99a-5p	XM_024977335	RITA1	1765	1780	0.923077	-16.8	1	0.00532735	0.544	0	0	-7.66387	12	15	7	3UTR
bta-miR-99a-5p	XM_024977757	TPCN1	2014	2036	0.815385	-21.2	1	0.000108805	0.441	0	0	-8.81432	17	22	8	CDS
bta-miR-99a-5p	XM_024977757	TPCN1	5078	5092	0.846154	-18	1	9.06485e-10	0.324	0	0	-8.12748	12	14	10	3UTR
bta-miR-99a-5p	XM_024977759	TPCN1	1860	1882	0.815385	-21.2	1	0.000108805	0.441	0	0	-8.81432	17	22	8	CDS
bta-miR-99a-5p	XM_024977759	TPCN1	4924	4938	0.846154	-18	1	9.06485e-10	0.324	0	0	-8.12748	12	14	10	3UTR
bta-miR-99a-5p	XM_002694517	TPCN1	1712	1734	0.815385	-21.2	1	0.000108805	0.441	0	0	-8.81432	17	22	8	CDS
bta-miR-99a-5p	XM_002694517	TPCN1	4776	4790	0.846154	-18	1	9.06485e-10	0.324	0	0	-8.12748	12	14	10	3UTR
bta-miR-99a-5p	NM_001177596	SLC8B1	2620	2640	0.923077	-21.2	1	0.00334239	0.382	0	0	-10.7153	15	20	7	3UTR
bta-miR-99a-5p	XM_010814059	HECTD4	6780	6798	0.923077	-26.1	1	7.56135e-05	0.544	0	0	-8.4155	16	18	14	CDS
bta-miR-99a-5p	XM_010814061	HECTD4	6774	6792	0.923077	-26.1	1	7.56135e-05	0.544	0	0	-8.4155	16	18	14	CDS
bta-miR-99a-5p	NM_001075367	ALDH2	885	918	0.846154	-19.2	1	0.000128737	0.441	0	0	-9.02428	15	33	8	CDS
bta-miR-99a-5p	XM_024977774	BICDL1	800	815	0.846154	-20.5	1	0.00164096	0.382	0	0	-9.56953	13	15	8	CDS
bta-miR-99a-5p	XM_024977774	BICDL1	559	593	0.923077	-20.5	1	0.000964961	0.441	0	0	-9.82598	16	19	11	CDS
bta-miR-99a-5p	XM_024977784	PXN	1089	1123	1	-25	1	1.42818e-06	0.294	0	0	-6.54929	16	18	16	CDS
bta-miR-99a-5p	XM_024977778	PXN	1113	1147	1	-25	1	1.42818e-06	0.294	0	0	-6.54929	16	18	16	CDS
bta-miR-99a-5p	XM_024977303	MSI1	1467	1480	0.846154	-19	1	3.49031e-07	0.25	0	0	-9.54656	12	13	12	3UTR
bta-miR-99a-5p	XM_024977301	MSI1	1521	1534	0.846154	-19	1	3.49031e-07	0.25	0	0	-9.54656	12	13	12	3UTR
bta-miR-99a-5p	NM_001077831	COX6A1	4	45	0.846154	-20.3	1	0.000921296	0.368	0	0	-6.44976	17	20	13	5UTR
bta-miR-99a-5p	NM_001205709	ANKRD13A	2341	2374	0.923077	-18.2	1	0.0164216	0.691	0	0	-5.76291	18	33	8	3UTR
bta-miR-99a-5p	NM_001193101	GIT2	1652	1688	1	-23	1	4.91465e-06	0.456	0	0	-7.27064	18	36	13	CDS
bta-miR-99a-5p	NM_001164026	TCHP	1936	1976	0.923077	-22.2	1	9.0941e-05	0.529	0	0	-5.91553	17	20	15	3UTR
bta-miR-99a-5p	XM_024977036	GLTP	371	396	0.846154	-19.3	1	0.0385884	0.368	0	0	-7.60568	14	20	6	CDS
bta-miR-99a-5p	NM_001079632	MMAB	984	1013	0.846154	-19.9	1	0.0172933	0.5	0	0	-9.25733	16	20	9	3UTR
bta-miR-99a-5p	XM_024977413	KCTD10	1034	1072	1	-22.1	1	0.000770745	0.426	0	0	-5.9255	15	20	10	CDS
bta-miR-99a-5p	XM_024977413	KCTD10	978	999	0.846154	-20	1	5.91835e-05	0.368	0	0	-13.6656	16	21	9	CDS
bta-miR-99a-5p	XM_005217795	UNG	1974	1995	0.846154	-15.8	1	3.28837e-06	0.485	0	0	-6.80703	17	21	8	3UTR
bta-miR-99a-5p	NM_001101860	SART3	2716	2732	0.846154	-19	1	0.000434032	0.25	0	0	-5.9255	12	16	9	CDS
bta-miR-99a-5p	XM_005218060	SGSM1	975	997	0.846154	-20.7	1	1.62383e-07	0.441	0	0	-5.69245	14	17	12	CDS
bta-miR-99a-5p	XM_005218061	SGSM1	975	997	0.846154	-20.7	1	1.62383e-07	0.441	0	0	-5.69245	14	17	12	CDS
bta-miR-99a-5p	NM_001192421	SGSM1	854	876	0.846154	-20.7	1	1.62383e-07	0.441	0	0	-5.69245	14	17	12	CDS
bta-miR-99a-5p	XM_015475564	KIAA1671	9719	9739	0.923077	-24.9	1	0.0325162	0.426	0	0	-7.10297	17	20	10	3UTR
bta-miR-99a-5p	XM_015475564	KIAA1671	4207	4227	0.923077	-21.6	1	7.31007e-06	0.265	0	0	-8.04305	17	20	7	CDS
bta-miR-99a-5p	XM_015475564	KIAA1671	1704	1739	0.846154	-21	1	9.04921e-06	0.309	0	0	-6.50069	17	35	10	CDS
bta-miR-99a-5p	XM_024977797	KIAA1671	9584	9604	0.923077	-24.9	1	0.0325162	0.426	0	0	-7.10297	17	20	10	3UTR
bta-miR-99a-5p	XM_024977797	KIAA1671	4207	4227	0.923077	-21.6	1	7.31007e-06	0.265	0	0	-8.04305	17	20	7	CDS
bta-miR-99a-5p	XM_024977797	KIAA1671	1704	1739	0.846154	-21	1	9.04921e-06	0.309	0	0	-6.50069	17	35	10	CDS
bta-miR-99a-5p	XM_024977020	CRYBB1	619	631	0.846154	-16.4	1	9.42855e-05	0.382	0	0	-7.48304	11	12	11	CDS
bta-miR-99a-5p	XM_024977807	TTC28	9705	9724	0.974359	-23.3	1	3.60538e-06	0.309	0	0	-6.93496	16	19	7	CDS
bta-miR-99a-5p	XM_024977808	TTC28	9704	9723	0.974359	-23.3	1	3.60538e-06	0.309	0	0	-6.93496	16	19	7	CDS
bta-miR-99a-5p	NM_001034531	CHEK2	637	666	0.846154	-19.4	1	0.00244816	0.603	0	0	-4.02637	17	29	8	CDS
bta-miR-99a-5p	NM_001278653	CCDC117	2742	2783	0.846154	-18.6	1	0.00615637	0.588	0	0	-12.4177	15	24	8	3UTR
bta-miR-99a-5p	NM_001105634	CCDC117	2949	2990	0.846154	-18.6	1	0.00615637	0.588	0	0	-12.4177	15	24	8	3UTR
bta-miR-99a-5p	XM_024977815	ZNRF3	1158	1178	1	-23.4	1	1.74932e-05	0.412	0	0	-6.62812	17	20	8	CDS
bta-miR-99a-5p	NM_001278654	EMID1	1736	1760	0.846154	-20.2	1	8.4707e-06	0.412	0	0	-6.24613	14	18	10	3UTR
bta-miR-99a-5p	NM_001101867	EMID1	1755	1766	1	-18.2	1	8.4707e-06	0.412	0	0	-8.07147	10	11	10	3UTR
bta-miR-99a-5p	XM_005218045	AP1B1	2354	2373	0.923077	-19.5	1	0.000177736	0.368	0	0	-6.50069	16	19	9	CDS
bta-miR-99a-5p	XM_005218045	AP1B1	148	164	0.923077	-18.5	1	4.9086e-06	0.368	0	0	-5.26888	13	16	6	5UTR
bta-miR-99a-5p	NM_001045938	AP1B1	2329	2348	0.923077	-19.5	1	0.000177736	0.368	0	0	-6.50069	16	19	9	CDS
bta-miR-99a-5p	NM_001045938	AP1B1	102	118	0.923077	-18.5	1	4.9086e-06	0.368	0	0	-5.26888	13	16	6	5UTR
bta-miR-99a-5p	XM_005218070	THOC5	397	445	0.923077	-20.7	1	0.000851131	0.485	0	0	-7.05635	17	21	8	CDS
bta-miR-99a-5p	NM_001083716	THOC5	264	312	0.923077	-20.7	1	0.000851131	0.485	0	0	-7.05635	17	21	8	CDS
bta-miR-99a-5p	XM_003587173	NF2	4339	4355	0.923077	-18	1	0.000131007	0.368	0	0	-8.88478	12	16	6	3UTR
bta-miR-99a-5p	XM_005218035	ASCC2	2219	2232	1	-19.3	1	2.96107e-05	0.353	0	0	-9.99278	10	13	7	CDS
bta-miR-99a-5p	NM_001015524	ASCC2	2090	2103	1	-19.3	1	2.96107e-05	0.353	0	0	-9.99278	10	13	7	CDS
bta-miR-99a-5p	XM_005218020	LIF	2127	2153	0.846154	-21.5	1	0.00010838	0.5	0	0	-4.65016	19	26	8	3UTR
bta-miR-99a-5p	NM_001104974	TBC1D10A	962	981	0.846154	-19.4	1	4.98223e-05	0.441	0	0	-9.97295	16	19	11	CDS
bta-miR-99a-5p	XM_024976954	CCDC157	1589	1601	1	-18.3	1	1.78863e-05	0.25	0	0	-8.02485	10	12	7	CDS
bta-miR-99a-5p	XM_024976955	CCDC157	1511	1523	1	-18.3	1	1.78863e-05	0.25	0	0	-8.02485	10	12	7	CDS
bta-miR-99a-5p	NM_001103333	CCDC157	1526	1538	1	-18.3	1	1.78863e-05	0.25	0	0	-8.02485	10	12	7	CDS
bta-miR-99a-5p	XM_024977830	SEC14L6	2002	2019	0.846154	-20.5	1	4.55851e-05	0.412	0	0	-13.6602	14	17	7	CDS
bta-miR-99a-5p	XM_024977830	SEC14L6	2579	2593	0.923077	-18.9	1	0.000174138	0.456	0	0	-6.43256	12	14	7	3UTR
bta-miR-99a-5p	NM_001192252	OSBP2	232	282	0.923077	-18.4	1	1.57944e-06	0.397	0	0	-7.08104	18	50	10	CDS
bta-miR-99a-5p	NM_001206551	MORC2	80	118	0.923077	-21.5	1	0.00353961	0.397	0	0	-7.2559	14	19	8	CDS
bta-miR-99a-5p	XM_005218155	SMTN	1984	2002	0.846154	-17.9	1	0.00694282	0.426	0	0	-9.04618	15	18	8	CDS
bta-miR-99a-5p	NM_001076879	SMTN	1958	1976	0.846154	-17.9	1	0.00694282	0.426	0	0	-9.04618	15	18	8	CDS
bta-miR-99a-5p	NM_001075552	PIK3IP1	2054	2072	0.846154	-19.6	1	1.52954e-07	0.309	0	0	-5.69245	16	18	12	3UTR
bta-miR-99a-5p	XM_005218160	PATZ1	1146	1190	0.846154	-20.1	1	1.50366e-06	0.353	0	0	-9.04737	15	21	7	CDS
bta-miR-99a-5p	NM_001191197	PATZ1	808	852	0.846154	-20.1	1	1.50366e-06	0.353	0	0	-9.04737	15	21	7	CDS
bta-miR-99a-5p	XM_005218162	PATZ1	1146	1190	0.846154	-20.1	1	1.50366e-06	0.353	0	0	-9.04737	15	21	7	CDS
bta-miR-99a-5p	NM_001034691	DRG1	342	365	0.923077	-18.4	1	0.000698683	0.456	0	0	-3.93757	16	18	16	CDS
bta-miR-99a-5p	XM_024977513	SFI1	771	789	0.892308	-20.3	1	3.21294e-06	0.441	0	0	-6.76235	16	18	12	CDS
bta-miR-99a-5p	XM_015475599	PRR14L	7496	7532	0.923077	-20.3	1	0.00122488	0.515	0	0	-4.17062	20	36	10	3UTR
bta-miR-99a-5p	XM_010814196	DEPDC5	186	206	1	-20.5	1	3.47545e-07	0.353	0	0	-7.16801	11	14	7	5UTR
bta-miR-99a-5p	XM_002694632	DEPDC5	186	206	1	-20.5	1	3.47545e-07	0.353	0	0	-7.16801	11	14	7	5UTR
bta-miR-99a-5p	XM_005218193	DEPDC5	186	206	1	-20.5	1	3.47545e-07	0.353	0	0	-7.16801	11	14	7	5UTR
bta-miR-99a-5p	NM_001206412	ZNF70	567	579	0.846154	-19.2	1	2.48307e-06	0.338	0	0	-8.23913	11	12	11	CDS
bta-miR-99a-5p	NM_001206623	GSTT4	1039	1074	0.923077	-20.5	1	7.59064e-05	0.456	0	0	-11.1389	13	17	9	CDS
bta-miR-99a-5p	NM_001206214	GGT1	1528	1547	0.923077	-21.5	1	0.00018709	0.456	0	0	-8.93173	17	19	11	CDS
bta-miR-99a-5p	XM_005218228	SPECC1L	4749	4764	0.846154	-18.2	1	5.16401e-07	0.324	0	0	-6.19951	13	15	7	3UTR
bta-miR-99a-5p	XM_005218226	SPECC1L	4830	4845	0.846154	-18.2	1	5.16401e-07	0.324	0	0	-6.19951	13	15	7	3UTR
bta-miR-99a-5p	XM_005218227	SPECC1L	5295	5310	0.846154	-18.2	1	5.16401e-07	0.324	0	0	-6.19951	13	15	7	3UTR
bta-miR-99a-5p	XM_024977857	BCR	2831	2857	1	-19.9	1	8.15956e-05	0.456	0	0	-4.90607	14	17	10	CDS
bta-miR-99a-5p	XM_024977858	BCR	1534	1560	1	-19.9	1	8.15956e-05	0.456	0	0	-4.90607	14	17	10	CDS
bta-miR-99a-5p	NM_001205395	LOC531152	528	555	0.923077	-19.4	1	3.72858e-05	0.426	0	0	-5.81384	14	19	8	CDS
bta-miR-99a-5p	NM_001206706	TOP3B	133	154	0.846154	-20.6	1	2.96674e-06	0.338	0	0	-10.305	14	21	5	5UTR
bta-miR-99a-5p	NM_001035323	SDF2L1	167	190	0.846154	-23.5	1	8.92724e-07	0.324	0	0	-5.03583	19	23	8	CDS
bta-miR-99a-5p	XM_005218240	YDJC	350	372	0.923077	-24.9	1	0.000214176	0.338	0	0	-8.12748	17	22	7	CDS
bta-miR-99a-5p	XM_005218290	RIMBP3B	4156	4183	0.846154	-22.1	1	0.00254932	0.265	0	0	-6.93496	17	27	7	CDS
bta-miR-99a-5p	XM_002694644	TMEM191C	189	205	1	-17.6	1	0.00534814	0.5	0	0	-11.1618	14	16	8	5UTR
bta-miR-99a-5p	XM_005218199	SERPIND1	1570	1602	0.846154	-17.3	1	0.000844001	0.456	0	0	-9.09597	10	12	10	CDS
bta-miR-99a-5p	XM_024977298	AIFM3	1328	1377	1	-23.4	1	1.01268e-06	0.382	0	0	-6.19951	16	20	7	CDS
bta-miR-99a-5p	XM_024977095	LZTR1	2985	3004	0.846154	-20.8	1	0.000509884	0.382	0	0	-9.57545	16	19	10	3UTR
bta-miR-99a-5p	XM_024977095	LZTR1	430	451	0.961538	-20.3	1	2.59729e-07	0.338	0	0	-5.9255	12	15	10	CDS
bta-miR-99a-5p	NM_001098465	THAP7	1017	1035	0.846154	-20	1	0.000673183	0.235	0	0	-9.24859	16	18	10	CDS
bta-miR-99a-5p	XM_015475662	P2RX6	677	724	0.923077	-24.9	1	0.00130733	0.368	0	0	-3.79332	18	22	8	CDS
bta-miR-99a-5p	XM_005218215	ZNF74	724	742	0.923077	-19.6	1	2.52103e-05	0.338	0	0	-11.9701	13	18	6	CDS
bta-miR-99a-5p	NM_001206752	ZNF74	579	597	0.923077	-19.6	1	2.52103e-05	0.338	0	0	-11.9701	13	18	6	CDS
bta-miR-99a-5p	XM_015475639	SLC25A1	635	660	0.923077	-21	1	0.0121911	0.382	0	0	-4.957	19	25	8	CDS
bta-miR-99a-5p	XM_005218311	MRPL40	681	702	1	-17.9	1	0.00909645	0.382	0	0	-8.97364	14	21	7	CDS
bta-miR-99a-5p	XM_005218209	UFD1	1378	1407	0.846154	-21.7	1	0.0100103	0.485	0	0	-6.32496	17	24	8	CDS
bta-miR-99a-5p	NM_001075300	UFD1	508	547	0.846154	-21.7	1	0.0100103	0.485	0	0	-6.32496	17	24	8	CDS
bta-miR-99a-5p	NM_001076371	2005-09-01	675	691	1	-19.2	1	3.31464e-07	0.426	0	0	-9.54977	14	16	10	CDS
bta-miR-99a-5p	XM_024977449	2005-09-01	928	944	1	-19.2	1	3.31464e-07	0.426	0	0	-9.54977	14	16	10	CDS
bta-miR-99a-5p	NM_001192340	GNB1L	952	975	0.846154	-22.5	1	2.48744e-08	0.368	0	0	-9.02428	17	23	8	CDS
bta-miR-99a-5p	NM_174626	TXNRD2	787	809	0.846154	-21.4	1	2.74742e-07	0.324	0	0	-5.9255	12	15	6	CDS
bta-miR-99a-5p	NM_174626	TXNRD2	1320	1340	0.846154	-20.7	1	0.000206744	0.412	0	0	-5.81384	16	20	9	CDS
bta-miR-99a-5p	XM_010814282	CCDC188	2403	2415	1	-22.5	1	5.18178e-05	0.309	0	0	-6.78234	11	12	11	CDS
bta-miR-99a-5p	XM_005218331	IL34	915	940	0.846154	-20.6	1	4.12023e-05	0.397	0	0	-4.52877	19	25	10	CDS
bta-miR-99a-5p	NM_001100324	IL34	799	824	0.846154	-20.6	1	4.12023e-05	0.397	0	0	-4.52877	19	25	10	CDS
bta-miR-99a-5p	NM_001002892	ST3GAL2	1512	1536	0.923077	-26.2	1	0.000476486	0.382	0	0	-4.957	19	24	9	CDS
bta-miR-99a-5p	NM_001110189	EXOSC6	939	981	1	-23.2	1	0.00552727	0.397	0	0	-8.10683	16	22	10	3UTR
bta-miR-99a-5p	NM_001102034	CLEC18C	1701	1719	0.923077	-18.4	1	1.75994e-05	0.397	0	0	-12.3943	15	18	9	CDS
bta-miR-99a-5p	NM_001192455	FA2H	1566	1610	1	-26.2	1	7.09124e-05	0.338	0	0	-6.54929	17	22	11	3UTR
bta-miR-99a-5p	XM_024978321	WDR59	2977	3008	0.846154	-17.2	1	0.000993712	0.529	0	0	-7.94785	11	15	7	CDS
bta-miR-99a-5p	XM_015475668	WDR59	2708	2739	0.846154	-17.2	1	0.000993712	0.529	0	0	-7.94785	11	15	7	CDS
bta-miR-99a-5p	NM_001101130	WDR59	2646	2677	0.846154	-17.2	1	0.000993712	0.529	0	0	-7.94785	11	15	7	CDS
bta-miR-99a-5p	XM_003587199	LOC100848132	695	712	0.923077	-18.2	1	1.67275e-05	0.368	0	0	-13.4422	15	17	10	CDS
bta-miR-99a-5p	NM_001101078	TMEM231	1306	1323	0.846154	-20	1	0.000342412	0.559	0	0	-6.50069	15	17	12	3UTR
bta-miR-99a-5p	XM_024978585	ADAT1	1838	1859	1	-18.9	1	0.000212471	0.618	0	0	-5.18008	17	21	8	CDS
bta-miR-99a-5p	XM_024978574	ADAT1	1793	1814	1	-18.9	1	0.000212471	0.618	0	0	-5.18008	17	21	8	CDS
bta-miR-99a-5p	XM_005218387	MON1B	1938	1955	0.923077	-18.5	1	0.0433298	0.426	0	0	-11.9948	16	17	16	3UTR
bta-miR-99a-5p	NM_001163785	CDYL2	1341	1361	0.923077	-19.9	1	6.60284e-06	0.338	0	0	-12.4965	15	20	8	CDS
bta-miR-99a-5p	XM_024978890	PKD1L2	2673	2684	1	-18.8	1	0.000725558	0.368	0	0	-8.33988	10	11	10	CDS
bta-miR-99a-5p	NM_001099015	GAN	817	845	0.923077	-20.7	1	0.000328517	0.412	0	0	-4.957	18	28	10	CDS
bta-miR-99a-5p	XM_024978267	GAN	830	858	0.923077	-20.7	1	0.000328517	0.412	0	0	-4.957	18	28	10	CDS
bta-miR-99a-5p	XM_024978267	GAN	1628	1646	0.923077	-17.2	1	0.000499179	0.515	0	0	-13.8986	15	18	10	CDS
bta-miR-99a-5p	XM_024978891	CMIP	2427	2445	0.923077	-18.4	1	2.85784e-05	0.397	0	0	-8.20647	11	15	7	3UTR
bta-miR-99a-5p	NM_001080292	SDR42E1	610	630	0.923077	-18.9	1	3.21365e-05	0.368	0	0	-5.9255	12	15	9	CDS
bta-miR-99a-5p	NM_001075726	HSD17B2	875	891	1	-18.2	1	0.00168593	0.5	0	0	-9.34934	15	16	15	CDS
bta-miR-99a-5p	NM_001035277	CDH13	2596	2620	0.923077	-18.7	1	0.00295921	0.574	0	0	-5.22671	16	19	12	3UTR
bta-miR-99a-5p	NM_001077888	TAF1C	3136	3155	0.846154	-18.8	1	3.68107e-06	0.412	0	0	-8.81432	15	19	8	3UTR
bta-miR-99a-5p	NM_001077888	TAF1C	1232	1247	0.846154	-17.8	1	4.27585e-05	0.382	0	0	-8.4925	14	15	14	CDS
bta-miR-99a-5p	XM_005218423	TLDC1	2146	2163	0.846154	-18.1	1	0.000984971	0.471	0	0	-9.11462	15	17	11	3UTR
bta-miR-99a-5p	NM_001098924	USP10	2337	2363	0.923077	-18.6	1	0.00194582	0.382	0	0	-8.82818	14	18	8	CDS
bta-miR-99a-5p	NM_001100299	CRISPLD2	1557	1579	0.846154	-19.1	1	0.00466191	0.412	0	0	-6.93496	17	22	6	CDS
bta-miR-99a-5p	XM_015475697	KIAA0513	5292	5315	0.923077	-19.1	1	2.35336e-05	0.382	0	0	-6.66278	12	15	8	3UTR
bta-miR-99a-5p	XM_015475697	KIAA0513	467	489	0.846154	-18.4	1	1.87058e-05	0.324	0	0	-9.56362	16	22	6	CDS
bta-miR-99a-5p	XM_005218426	KIAA0513	5292	5315	0.923077	-19.1	1	2.35336e-05	0.382	0	0	-6.66278	12	15	8	3UTR
bta-miR-99a-5p	XM_005218426	KIAA0513	437	459	0.846154	-18.4	1	1.87058e-05	0.324	0	0	-9.56362	16	22	6	CDS
bta-miR-99a-5p	XM_005218438	COX4I1	11	29	0.846154	-20.2	1	3.29899e-09	0.259	0	0	-8.51314	16	18	13	5UTR
bta-miR-99a-5p	NM_001193072	FOXC2	953	975	0.846154	-21.7	1	1.07887e-08	0.25	0	0	-6.93496	17	22	7	CDS
bta-miR-99a-5p	XM_005218762	FOXL1	3396	3410	0.923077	-22.2	1	3.05154e-06	0.294	0	0	-6.04689	12	14	11	3UTR
bta-miR-99a-5p	XM_024978332	ZCCHC14	3662	3694	0.846154	-17.9	1	2.9096e-05	0.471	0	0	-7.7949	17	32	11	3UTR
bta-miR-99a-5p	NM_001205619	JPH3	344	360	0.923077	-18.4	1	7.88918e-05	0.353	0	0	-11.3173	15	16	15	CDS
bta-miR-99a-5p	XM_024978179	BANP	1375	1410	0.923077	-21.9	1	1.03119e-05	0.353	0	0	-9.56953	15	22	8	CDS
bta-miR-99a-5p	XM_024978182	BANP	1252	1287	0.923077	-21.9	1	1.03119e-05	0.353	0	0	-9.56953	15	22	8	CDS
bta-miR-99a-5p	XM_005218765	ZC3H18	302	325	0.846154	-23.9	1	5.94692e-05	0.338	0	0	-8.40586	17	23	8	CDS
bta-miR-99a-5p	XM_003587224	ZC3H18	301	324	0.846154	-23.9	1	5.94692e-05	0.338	0	0	-8.40586	17	23	8	CDS
bta-miR-99a-5p	NM_001075424	MVD	428	474	1	-22.4	1	2.87994e-06	0.353	0	0	-5.9255	14	18	12	CDS
bta-miR-99a-5p	NM_001075424	MVD	1723	1743	1	-21.1	1	2.98092e-05	0.338	0	0	-8.3038	17	20	9	3UTR
bta-miR-99a-5p	XM_015475784	PIEZO1	4423	4438	0.846154	-17.7	1	3.00804e-05	0.368	0	0	-9.54977	13	15	10	CDS
bta-miR-99a-5p	NM_001206329	GALNS	1019	1035	0.846154	-19	1	9.23819e-06	0.368	0	0	-9.18387	14	16	9	CDS
bta-miR-99a-5p	XM_005218771	CBFA2T3	1746	1761	0.846154	-17.5	1	3.3444e-06	0.265	0	0	-10.4264	14	15	14	CDS
bta-miR-99a-5p	XM_005218771	CBFA2T3	1260	1272	0.923077	-17.8	1	5.16698e-07	0.309	0	0	-8.02485	10	12	7	CDS
bta-miR-99a-5p	XM_005218776	CBFA2T3	1627	1642	0.846154	-17.5	1	3.3444e-06	0.265	0	0	-10.4264	14	15	14	CDS
bta-miR-99a-5p	XM_005218776	CBFA2T3	1141	1153	0.923077	-17.8	1	5.16698e-07	0.309	0	0	-8.02485	10	12	7	CDS
bta-miR-99a-5p	XM_010814591	CBFA2T3	1669	1684	0.846154	-17.5	1	3.3444e-06	0.265	0	0	-10.4264	14	15	14	CDS
bta-miR-99a-5p	XM_010814591	CBFA2T3	1183	1195	0.923077	-17.8	1	5.16698e-07	0.309	0	0	-8.02485	10	12	7	CDS
bta-miR-99a-5p	XM_005218783	ANKRD11	7820	7839	0.846154	-20.2	1	1.63016e-05	0.368	0	0	-6.67474	17	19	10	CDS
bta-miR-99a-5p	XM_024978921	ANKRD11	7614	7633	0.846154	-20.2	1	1.63016e-05	0.368	0	0	-6.67474	17	19	10	CDS
bta-miR-99a-5p	XM_024978922	ANKRD11	7926	7945	0.846154	-20.2	1	1.63016e-05	0.368	0	0	-6.67474	17	19	10	CDS
bta-miR-99a-5p	NM_001102022	SPG7	852	870	0.923077	-17.5	1	0.000712763	0.485	0	0	-11.8625	14	18	10	CDS
bta-miR-99a-5p	NM_001191260	CHMP1A	1110	1125	0.923077	-19.4	1	4.62076e-05	0.309	0	0	-11.1271	14	15	14	3UTR
bta-miR-99a-5p	XM_002694768	ZNF276	1793	1846	1	-22.5	1	2.74647e-06	0.353	0	0	-6.08354	18	23	12	CDS
bta-miR-99a-5p	NM_001205387	SPIRE2	960	981	0.846154	-21.1	1	0.000115113	0.456	0	0	-8.55977	17	21	8	CDS
bta-miR-99a-5p	NM_001098957	DEF8	2673	2711	0.846154	-20.5	1	4.93309e-06	0.397	0	0	-7.09101	12	15	9	3UTR
bta-miR-99a-5p	XM_024978174	DEF8	2686	2724	0.846154	-20.5	1	4.93309e-06	0.397	0	0	-7.09101	12	15	9	3UTR
bta-miR-99a-5p	NM_001099005	DBNDD1	845	864	0.846154	-19.5	1	0.000652613	0.353	0	0	-9.7377	14	19	8	3UTR
bta-miR-99a-5p	XM_015475742	DBNDD1	980	999	0.846154	-19.5	1	0.000652613	0.353	0	0	-9.7377	14	19	8	3UTR
bta-miR-99a-5p	NM_001192579	SHCBP1	1293	1315	1	-17.8	1	0.000842438	0.618	0	0	-4.76182	13	16	7	CDS
bta-miR-99a-5p	XM_002694870	MYLK3	2360	2378	1	-22	1	0.00138956	0.471	0	0	-10.7153	15	18	12	5UTR
bta-miR-99a-5p	XM_024978934	PHKB	1718	1730	0.923077	-15.8	1	0.00495083	0.515	0	0	-8.33988	10	12	7	CDS
bta-miR-99a-5p	XM_024978935	ABCC12	1832	1850	0.846154	-24.6	1	8.5121e-05	0.368	0	0	-9.56953	15	18	10	CDS
bta-miR-99a-5p	XM_024978935	ABCC12	1567	1591	1	-22.9	1	0.000256919	0.456	0	0	-4.957	18	24	9	CDS
bta-miR-99a-5p	XM_024978469	LONP2	974	996	0.846154	-19.8	1	0.00139644	0.574	0	0	-9.30932	16	22	7	CDS
bta-miR-99a-5p	XM_024978469	LONP2	2289	2307	0.846154	-18.2	1	0.000160243	0.456	0	0	-10.1176	15	18	11	CDS
bta-miR-99a-5p	NM_001034723	LONP2	774	796	0.846154	-19.8	1	0.00139644	0.574	0	0	-9.30932	16	22	7	CDS
bta-miR-99a-5p	NM_001034723	LONP2	2089	2107	0.846154	-18.2	1	0.000160243	0.456	0	0	-10.1176	15	18	11	CDS
bta-miR-99a-5p	NM_001101893	ZNF423	539	554	0.846154	-19.6	1	0.000485841	0.368	0	0	-8.40586	13	15	7	CDS
bta-miR-99a-5p	NM_174230	ADCY7	2680	2699	1	-20.2	1	2.22647e-05	0.294	0	0	-8.83592	16	19	10	CDS
bta-miR-99a-5p	XM_010814407	ADCY7	2586	2605	1	-20.2	1	2.22647e-05	0.294	0	0	-8.83592	16	19	10	CDS
bta-miR-99a-5p	XM_010814409	ADCY7	2509	2528	1	-20.2	1	2.22647e-05	0.294	0	0	-8.83592	16	19	10	CDS
bta-miR-99a-5p	XM_005218441	ADCY7	2581	2600	1	-20.2	1	2.22647e-05	0.294	0	0	-8.83592	16	19	10	CDS
bta-miR-99a-5p	XM_024977938	ADCY7	2381	2400	1	-20.2	1	2.22647e-05	0.294	0	0	-8.83592	16	19	10	CDS
bta-miR-99a-5p	NM_001105453	NKD1	701	718	0.846154	-20	1	8.64388e-05	0.353	0	0	-11.9429	16	17	16	CDS
bta-miR-99a-5p	XM_005218467	NOD2	3413	3435	0.846154	-17.1	1	8.00153e-07	0.426	0	0	-5.9255	12	17	9	3UTR
bta-miR-99a-5p	NM_001002889	NOD2	3285	3307	0.846154	-17.1	1	8.00153e-07	0.426	0	0	-5.9255	12	17	9	3UTR
bta-miR-99a-5p	XM_015475763	CYLD	2912	2933	0.923077	-20.8	1	0.000206065	0.603	0	0	-8.42926	18	21	12	CDS
bta-miR-99a-5p	NM_001046417	CYLD	3041	3062	0.923077	-20.8	1	0.000206065	0.603	0	0	-8.42926	18	21	12	CDS
bta-miR-99a-5p	NM_001205650	CHD9	3809	3831	0.923077	-17.8	1	0.000591124	0.618	0	0	-12.5483	17	22	6	CDS
bta-miR-99a-5p	XM_015475766	CHD9	4030	4052	0.923077	-17.8	1	0.000591124	0.618	0	0	-12.5483	17	22	6	CDS
bta-miR-99a-5p	NM_001098142	FTO	1612	1629	0.846154	-17.5	1	0.000273835	0.456	0	0	-11.0492	14	17	9	3UTR
bta-miR-99a-5p	NM_001192997	IRX6	866	879	0.923077	-17.6	1	0.000137337	0.471	0	0	-8.02485	10	13	7	CDS
bta-miR-99a-5p	NM_001205797	LPCAT2	106	155	0.846154	-18.9	1	8.25462e-06	0.221	0	0	-7.2559	12	16	6	CDS
bta-miR-99a-5p	XM_005218532	CES1	1567	1585	0.923077	-17.4	1	0.0020622	0.456	0	0	-12.7171	13	18	8	CDS
bta-miR-99a-5p	XM_005218531	CES1	1515	1533	0.923077	-17.4	1	0.0020622	0.456	0	0	-12.7171	13	18	8	CDS
bta-miR-99a-5p	NM_001075554	CES1	1441	1459	0.923077	-17.4	1	0.0020622	0.456	0	0	-12.7171	13	18	8	CDS
bta-miR-99a-5p	NM_001038160	BBS2	1428	1450	0.846154	-17.9	1	0.00013219	0.426	0	0	-10.9334	16	22	9	CDS
bta-miR-99a-5p	NM_001038160	BBS2	697	728	1	-17.3	1	0.000673873	0.603	0	0	-8.4155	12	15	10	CDS
bta-miR-99a-5p	NM_001045974	AMFR	2425	2443	0.923077	-17.2	1	0.00454651	0.412	0	0	-11.4705	13	18	9	3UTR
bta-miR-99a-5p	NM_001098921	NUP93	227	240	0.846154	-18.6	1	3.3186e-06	0.471	0	0	-6.73374	12	13	12	CDS
bta-miR-99a-5p	NM_001102265	HERPUD1	833	856	0.923077	-19.2	1	0.000575897	0.397	0	0	-4.02637	14	23	8	CDS
bta-miR-99a-5p	XM_024978471	HERPUD1	515	538	0.923077	-19.2	1	0.000575897	0.397	0	0	-4.02637	14	23	8	CDS
bta-miR-99a-5p	XM_005218805	NLRC5	1949	1966	0.923077	-18.9	1	7.89039e-08	0.294	0	0	-6.78234	15	17	9	CDS
bta-miR-99a-5p	NM_001243331	CPNE2	487	520	1	-22	1	0.000652621	0.5	0	0	-8.09298	16	22	6	CDS
bta-miR-99a-5p	XM_002694885	CX3CL1	3364	3381	0.846154	-16.4	1	0.000100768	0.368	0	0	-5.76291	13	17	7	3UTR
bta-miR-99a-5p	XM_002694792	CCL17	13	25	0.846154	-17.6	1	2.79404e-05	0.463	0	0	-9.384	10	12	8	5UTR
bta-miR-99a-5p	NM_001034212	POLR2C	23	64	0.846154	-18.5	1	0.0021315	0.426	0	0	-9.79667	14	18	10	5UTR
bta-miR-99a-5p	NM_001083786	DOK4	2246	2266	0.846154	-17.7	1	0.000269288	0.691	0	0	-6.24613	17	20	10	3UTR
bta-miR-99a-5p	NM_001083786	DOK4	1949	1965	0.846154	-16	1	2.54534e-05	0.235	0	0	-9.69276	14	16	11	3UTR
bta-miR-99a-5p	XM_024978084	ADGRG1	2519	2543	0.846154	-17.8	1	0.00157459	0.382	0	0	-7.31409	13	17	5	3UTR
bta-miR-99a-5p	XM_024978089	ADGRG1	2884	2908	0.846154	-17.8	1	0.00157459	0.382	0	0	-7.31409	13	17	5	3UTR
bta-miR-99a-5p	NM_001083656	ADGRG1	91	112	0.923077	-20	1	2.41581e-05	0.353	0	0	-7.67224	17	21	7	5UTR
bta-miR-99a-5p	NM_001083656	ADGRG1	2619	2643	0.846154	-17.8	1	0.00157459	0.382	0	0	-7.31409	13	17	5	3UTR
bta-miR-99a-5p	NM_001101909	KATNB1	195	218	0.846154	-21	1	1.09788e-09	0.412	0	0	-6.85796	16	23	7	5UTR
bta-miR-99a-5p	XM_005218501	KATNB1	908	931	0.846154	-21	1	1.09788e-09	0.412	0	0	-6.85796	16	23	7	CDS
bta-miR-99a-5p	XM_024978965	ZNF319	2406	2424	1	-19.6	1	0.038965	0.412	0	0	-8.86293	14	18	10	3UTR
bta-miR-99a-5p	NM_174636	CSNK2A2	27	49	0.846154	-24.1	1	4.30692e-08	0.25	0	0	-5.69245	18	22	10	CDS
bta-miR-99a-5p	XM_024977956	CSNK2A2	66	88	0.846154	-24.1	1	1.01539e-06	0.25	0	0	-5.69245	18	22	10	CDS
bta-miR-99a-5p	NM_001076136	GINS3	458	487	0.846154	-19.2	1	0.0220793	0.471	0	0	-4.79441	19	29	10	CDS
bta-miR-99a-5p	NM_001100355	SLC38A7	3319	3338	0.846154	-18.1	1	0.00320832	0.397	0	0	-11.1271	15	19	11	3UTR
bta-miR-99a-5p	NM_174806	GOT2	1000	1039	0.846154	-19.6	1	0.000311159	0.471	0	0	-7.48304	15	20	11	CDS
bta-miR-99a-5p	XM_015475817	BEAN1	2003	2021	1	-17.3	1	0.0408451	0.338	0	0	-11.1132	14	18	10	3UTR
bta-miR-99a-5p	XM_015475808	TK2	402	415	0.846154	-18.1	1	0.000242829	0.397	0	0	-7.9901	11	13	6	5UTR
bta-miR-99a-5p	XM_024978973	LOC525286	4	25	0.923077	-21.4	1	0.00029255	0.5	0	0	-9.40429	17	21	7	5UTR
bta-miR-99a-5p	XM_024978973	LOC525286	1439	1461	0.846154	-18.8	1	2.89882e-09	0.382	0	0	-5.9255	12	15	9	5UTR
bta-miR-99a-5p	NM_001193033	NAE1	596	609	0.923077	-15.4	1	0.00712542	0.588	0	0	-11.1389	12	13	12	CDS
bta-miR-99a-5p	XM_005218493	CDH16	2291	2312	0.923077	-19.8	1	4.20781e-06	0.353	0	0	-10.568	16	21	10	CDS
bta-miR-99a-5p	XM_005218493	CDH16	624	646	1	-17.8	1	0.00143863	0.397	0	0	-8.29128	11	14	8	CDS
bta-miR-99a-5p	NM_001045913	RRAD	42	63	1	-19.6	1	1.94007e-08	0.397	0	0	-6.90779	11	13	11	5UTR
bta-miR-99a-5p	NM_001167834	CES4A	571	591	0.923077	-20.1	1	2.93542e-05	0.353	0	0	-6.73374	17	20	8	CDS
bta-miR-99a-5p	NM_001083688	NOL3	232	248	0.923077	-17.7	1	4.81193e-06	0.294	0	0	-8.71169	15	16	15	CDS
bta-miR-99a-5p	XM_010814653	LOC525426	799	811	0.846154	-15.6	1	1.50095e-06	0.235	0	0	-10.8496	9	12	7	CDS
bta-miR-99a-5p	XM_015475823	PLEKHG4	2977	3003	0.846154	-21.3	1	5.93693e-09	0.265	0	0	-6.93496	17	26	7	CDS
bta-miR-99a-5p	NM_001105392	KCTD19	1320	1367	1	-18.8	1	2.11734e-05	0.5	0	0	-8.07147	10	12	10	CDS
bta-miR-99a-5p	XM_005218480	GFOD2	2358	2387	0.923077	-21.6	1	2.37585e-05	0.338	0	0	-8.63862	13	17	8	CDS
bta-miR-99a-5p	XM_005218480	GFOD2	501	531	0.846154	-19.4	1	0.00140515	0.441	0	0	-7.65065	18	30	7	5UTR
bta-miR-99a-5p	XM_002694824	TSNAXIP1	1685	1701	0.846154	-18.9	1	3.03452e-05	0.456	0	0	-6.19951	14	16	10	CDS
bta-miR-99a-5p	NM_001101969	CENPT	1338	1360	1	-23.1	1	0.00238316	0.485	0	0	-7.05635	17	22	7	CDS
bta-miR-99a-5p	NM_001101969	CENPT	528	548	0.846154	-18.5	1	0.00093013	0.485	0	0	-8.83592	16	20	7	CDS
bta-miR-99a-5p	NM_001075413	PSKH1	1399	1420	1	-21.9	1	1.60087e-06	0.368	0	0	-6.93496	17	21	7	CDS
bta-miR-99a-5p	NM_001174091	SLC12A4	115	130	0.846154	-19.1	1	0.00280874	0.338	0	0	-7.05635	14	15	14	CDS
bta-miR-99a-5p	NM_174560	PLA2G15	2464	2514	0.923077	-22.2	1	1.12186e-05	0.412	0	0	-3.79332	19	40	8	3UTR
bta-miR-99a-5p	XM_024978195	SMPD3	1313	1332	0.846154	-22.1	1	8.87442e-06	0.324	0	0	-8.60003	16	19	7	CDS
bta-miR-99a-5p	XM_024978196	SMPD3	1278	1297	0.846154	-22.1	1	8.87442e-06	0.324	0	0	-8.60003	16	19	7	CDS
bta-miR-99a-5p	NM_001192363	SMPD3	1193	1212	0.846154	-22.1	1	8.87442e-06	0.324	0	0	-8.60003	16	19	7	CDS
bta-miR-99a-5p	NM_001002763	CDH1	1555	1583	0.923077	-17.7	1	0.00123731	0.544	0	0	-6.85796	16	21	10	CDS
bta-miR-99a-5p	XM_015475704	HAS3	2430	2451	0.846154	-18.2	1	0.163736	0.515	0	0	-13.871	13	21	7	3UTR
bta-miR-99a-5p	NM_001114969	CHTF8	2758	2774	1	-18.3	1	0.051765	0.485	0	0	-8.12748	14	16	10	3UTR
bta-miR-99a-5p	NM_001354463	TERF2	420	453	1	-19.6	1	1.22344e-06	0.412	0	0	-6.9954	14	18	9	CDS
bta-miR-99a-5p	NM_183083	NOB1	1552	1570	0.846154	-16.8	1	0.00115835	0.382	0	0	-4.957	16	18	15	3UTR
bta-miR-99a-5p	NM_183083	NOB1	855	868	0.846154	-17.4	1	0.00015323	0.426	0	0	-7.91756	10	13	7	CDS
bta-miR-99a-5p	XM_024979002	PMFBP1	2262	2302	0.923077	-18.6	1	3.41105e-07	0.382	0	0	-7.16801	11	13	11	CDS
bta-miR-99a-5p	NM_001040470	HP	834	854	0.846154	-18.2	1	0.00109485	0.529	0	0	-4.79441	18	20	10	CDS
bta-miR-99a-5p	NM_001205881	ATXN1L	1071	1098	1	-22.8	1	0.0340725	0.441	0	0	-4.957	19	27	11	CDS
bta-miR-99a-5p	XM_005218644	PHLPP2	1487	1503	1	-19.4	1	0.00121247	0.544	0	0	-5.9255	12	14	12	CDS
bta-miR-99a-5p	XM_024978354	PHLPP2	1487	1503	1	-19.4	1	0.00121247	0.544	0	0	-5.9255	12	14	12	CDS
bta-miR-99a-5p	NM_001206193	PHLPP2	1284	1331	1	-19.4	1	0.00121247	0.544	0	0	-5.9255	12	14	12	CDS
bta-miR-99a-5p	NM_001099055	MARVELD3	148	167	0.846154	-18.7	1	0.0165646	0.265	0	0	-9.06896	15	19	7	CDS
bta-miR-99a-5p	XM_005218645	MARVELD3	163	182	0.846154	-18.7	1	0.0165646	0.265	0	0	-9.06896	15	19	7	CDS
bta-miR-99a-5p	XM_005218645	MARVELD3	815	831	0.846154	-17.8	1	3.96608e-06	0.353	0	0	-10.7004	14	16	9	CDS
bta-miR-99a-5p	XM_005218656	TAT	595	621	0.923077	-19.7	1	0.00792551	0.559	0	0	-4.957	19	26	9	CDS
bta-miR-99a-5p	XM_005218656	TAT	816	834	0.846154	-16.4	1	0.000196738	0.618	0	0	-8.66051	14	18	9	CDS
bta-miR-99a-5p	XM_005218654	TAT	595	621	0.923077	-19.7	1	0.00792551	0.559	0	0	-4.957	19	26	9	CDS
bta-miR-99a-5p	XM_005218654	TAT	816	834	0.846154	-16.4	1	0.000196738	0.618	0	0	-8.66051	14	18	9	CDS
bta-miR-99a-5p	NM_001034590	TAT	554	580	0.923077	-19.7	1	0.00792551	0.559	0	0	-4.957	19	26	9	CDS
bta-miR-99a-5p	NM_001034590	TAT	775	793	0.846154	-16.4	1	0.000196738	0.618	0	0	-8.66051	14	18	9	CDS
bta-miR-99a-5p	XM_024978344	ZNF19	1931	1950	1	-20.3	1	1.68018e-05	0.412	0	0	-9.37406	16	19	10	3UTR
bta-miR-99a-5p	XM_024978345	ZNF19	93	113	0.846154	-20.8	1	0.0109225	0.397	0	0	-7.59341	16	20	5	5UTR
bta-miR-99a-5p	XM_024978345	ZNF19	2060	2079	1	-20.3	1	1.68018e-05	0.412	0	0	-9.37406	16	19	10	3UTR
bta-miR-99a-5p	NM_001083460	ZNF19	1979	1998	1	-20.3	1	1.68018e-05	0.412	0	0	-9.37406	16	19	10	3UTR
bta-miR-99a-5p	NM_001192776	CCNE1	862	875	0.884615	-15.5	1	0.000140425	0.559	0	0	-7.3619	11	13	6	CDS
bta-miR-99a-5p	XM_015475841	ZNF536	2619	2636	0.846154	-17.6	1	0.00302638	0.353	0	0	-15.2178	13	17	7	CDS
bta-miR-99a-5p	XM_015475844	ZNF536	2781	2798	0.846154	-17.6	1	0.00302638	0.353	0	0	-15.2178	13	17	7	CDS
bta-miR-99a-5p	XM_024979025	TSHZ3	4053	4066	0.923077	-17.5	1	0.0324612	0.779	0	0	-7.05204	12	13	12	3UTR
bta-miR-99a-5p	NM_001191214	NUDT19	246	262	0.846154	-17.2	1	6.35786e-08	0.279	0	0	-7.16235	15	16	15	CDS
bta-miR-99a-5p	XM_024978120	FAAP24	712	724	0.923077	-15.5	1	0.00070707	0.515	0	0	-7.46919	11	12	11	CDS
bta-miR-99a-5p	NM_001046062	FAAP24	399	411	0.923077	-15.5	1	0.00070707	0.515	0	0	-7.46919	11	12	11	CDS
bta-miR-99a-5p	NM_001083470	RHPN2	2347	2396	0.923077	-19.1	1	0.00389672	0.632	0	0	-5.61866	12	14	12	3UTR
bta-miR-99a-5p	NM_001075778	GPATCH1	379	393	1	-16.7	1	0.00901394	0.529	0	0	-11.8455	13	14	13	CDS
bta-miR-99a-5p	XM_024978464	MAG	1716	1735	1	-24.4	1	8.45205e-05	0.338	0	0	-6.19951	17	19	10	CDS
bta-miR-99a-5p	XM_024978547	DMKN	1211	1252	0.846154	-20.4	1	0.000528466	0.338	0	0	-7.51962	15	18	11	CDS
bta-miR-99a-5p	NM_001082463	DMKN	1157	1198	0.846154	-20.4	1	0.000528466	0.338	0	0	-7.51962	15	18	11	CDS
bta-miR-99a-5p	NM_001034624	TMEM147	440	482	0.846154	-19.4	1	5.17515e-05	0.471	0	0	-7.74319	14	17	8	CDS
bta-miR-99a-5p	XM_005219000	RBM42	1526	1543	0.846154	-17.6	1	0.00149724	0.353	0	0	-7.37138	15	17	10	CDS
bta-miR-99a-5p	XM_024978457	RBM42	1429	1446	0.846154	-17.6	1	0.00149724	0.353	0	0	-7.37138	15	17	10	CDS
bta-miR-99a-5p	NM_001191224	ZBTB32	784	799	1	-17.2	1	0.000602222	0.353	0	0	-6.78234	11	15	8	CDS
bta-miR-99a-5p	XM_003587241	KMT2B	6003	6021	0.846154	-21.6	1	0.000818329	0.265	0	0	-6.19951	16	18	9	CDS
bta-miR-99a-5p	XM_024978525	IGFLR1	441	457	1	-19.2	1	0.000738071	0.441	0	0	-6.43256	12	16	7	CDS
bta-miR-99a-5p	NM_001099167	IGFLR1	426	442	1	-19.2	1	0.000738071	0.441	0	0	-6.43256	12	16	7	CDS
bta-miR-99a-5p	XM_005219012	U2AF1L4	159	179	0.807692	-20.7	1	1.0325e-05	0.426	0	0	-10.3185	16	20	10	CDS
bta-miR-99a-5p	NM_001034778	U2AF1L4	194	214	0.807692	-20.7	1	1.03241e-05	0.426	0	0	-10.3185	16	20	10	CDS
bta-miR-99a-5p	XM_010814863	ARHGAP33	3380	3398	0.846154	-18.7	1	0.000348119	0.382	0	0	-14.5774	15	18	9	CDS
bta-miR-99a-5p	NM_001192208	ALKBH6	54	73	0.846154	-17.8	1	4.95132e-06	0.412	0	0	-5.69245	15	19	9	CDS
bta-miR-99a-5p	NM_001205898	CLIP3	1109	1130	0.923077	-20.2	1	4.11429e-06	0.324	0	0	-8.75027	11	14	8	CDS
bta-miR-99a-5p	NM_001014939	TBCB	35	55	0.923077	-20.7	1	0.026313	0.324	0	0	-10.4264	15	20	10	5UTR
bta-miR-99a-5p	XM_024978736	ZNF146	2250	2269	1	-19.7	1	0.0262787	0.529	0	0	-11.8505	14	19	10	3UTR
bta-miR-99a-5p	XM_024978705	ZNF568	246	269	0.846154	-20.2	1	3.77244e-05	0.353	0	0	-6.00433	16	23	8	5UTR
bta-miR-99a-5p	XM_010814919	WDR87	4412	4431	0.923077	-17.8	1	0.00101135	0.529	0	0	-8.02485	13	19	7	CDS
bta-miR-99a-5p	XM_024979043	SIPA1L3	4296	4318	0.846154	-20.5	1	0.0139124	0.338	0	0	-6.03692	18	22	9	CDS
bta-miR-99a-5p	NM_001045971	SPINT2	16	38	0.846154	-19.8	1	0.0117137	0.343	0	0	-7.51962	11	14	7	5UTR
bta-miR-99a-5p	NM_001045971	SPINT2	349	364	0.923077	-17.6	1	5.53929e-10	0.279	0	0	-10.8161	14	15	14	CDS
bta-miR-99a-5p	NM_001035111	PSMD8	292	306	0.846154	-20.4	1	4.20785e-06	0.191	0	0	-5.9255	12	14	11	CDS
bta-miR-99a-5p	NM_001035379	RASGRP4	719	731	0.846154	-17.8	1	4.05779e-06	0.368	0	0	-8.02485	10	12	7	CDS
bta-miR-99a-5p	XM_024978288	ACTN4	950	969	0.923077	-18.4	1	0.00113504	0.397	0	0	-8.88086	12	16	9	CDS
bta-miR-99a-5p	XM_024978284	ACTN4	923	942	0.923077	-18.4	1	0.00113504	0.397	0	0	-8.88086	12	16	9	CDS
bta-miR-99a-5p	NM_001098052	ACTN4	872	891	1	-18.4	1	0.000142656	0.382	0	0	-8.88086	12	16	9	CDS
bta-miR-99a-5p	NM_001076184	PAK4	1290	1312	0.923077	-19.3	1	0.00142521	0.441	0	0	-7.7148	17	22	7	CDS
bta-miR-99a-5p	XM_024978448	PAK4	1207	1229	0.923077	-19.3	1	0.00142521	0.441	0	0	-7.7148	17	22	7	CDS
bta-miR-99a-5p	XM_024978447	PAK4	1366	1388	0.923077	-19.3	1	0.00142521	0.441	0	0	-7.7148	17	22	7	CDS
bta-miR-99a-5p	XM_024978445	PAK4	1440	1462	0.923077	-19.3	1	0.00142521	0.441	0	0	-7.7148	17	22	7	CDS
bta-miR-99a-5p	XM_024979076	LRFN1	2330	2346	0.923077	-19.4	1	2.2891e-05	0.368	0	0	-6.93496	13	16	7	CDS
bta-miR-99a-5p	NM_001301213	IL-15L	849	886	0.846154	-19.5	1	0.000381528	0.412	0	0	-8.4155	13	16	11	CDS
bta-miR-99a-5p	NM_001192080	DLL3	859	921	0.923077	-21.3	1	0.000269483	0.382	0	0	-8.58769	16	19	10	CDS
bta-miR-99a-5p	XM_015458082	FCGBP	6020	6043	0.923077	-23	1	0.00053153	0.412	0	0	-7.65065	18	23	10	CDS
bta-miR-99a-5p	XM_015458082	FCGBP	8504	8522	0.846154	-20.5	1	5.61205e-06	0.426	0	0	-8.75027	15	18	8	CDS
bta-miR-99a-5p	XM_024979089	CNTD2	1568	1582	0.846154	-18.6	1	4.46973e-08	0.338	0	0	-5.9255	12	14	8	CDS
bta-miR-99a-5p	XM_005218982	AKT2	3028	3051	0.923077	-19	1	0.0246882	0.412	0	0	-4.52877	19	23	8	3UTR
bta-miR-99a-5p	XM_005219004	PLD3	2274	2293	0.846154	-21.5	1	7.12607e-07	0.368	0	0	-7.25024	16	19	6	3UTR
bta-miR-99a-5p	XM_003587254	PRX	2779	2798	0.923077	-20.2	1	1.13005e-06	0.412	0	0	-6.73374	16	19	7	CDS
bta-miR-99a-5p	XM_003587254	PRX	4229	4245	0.846154	-19.4	1	1.17189e-05	0.294	0	0	-10.4264	14	16	8	CDS
bta-miR-99a-5p	NM_001040564	SERTAD1	50	89	0.923077	-21.2	1	4.89807e-06	0.382	0	0	-7.86061	14	16	14	5UTR
bta-miR-99a-5p	NM_001076834	NUMBL	493	516	1	-22.6	1	1.78348e-05	0.456	0	0	-9.50465	17	23	8	CDS
bta-miR-99a-5p	NM_001076834	NUMBL	200	220	0.923077	-19.9	1	0.00047834	0.353	0	0	-10.305	14	20	9	CDS
bta-miR-99a-5p	NM_001164025	C18H19orf54	219	267	0.846154	-19.5	1	0.000246237	0.515	0	0	-4.65016	18	48	8	5UTR
bta-miR-99a-5p	NM_001128507	RAB4B	200	246	1	-23.2	1	0.000954313	0.441	0	0	-5.57006	16	19	13	CDS
bta-miR-99a-5p	XM_005218987	EGLN2	1887	1900	1	-18.1	1	7.13698e-05	0.368	0	0	-7.66387	12	13	12	3UTR
bta-miR-99a-5p	XM_010814774	EGLN2	1812	1825	1	-18.1	1	7.13698e-05	0.368	0	0	-7.66387	12	13	12	3UTR
bta-miR-99a-5p	XM_024979094	LOC530571	161	173	0.923077	-16.1	1	5.55615e-05	0.485	0	0	-10.8496	9	12	7	CDS
bta-miR-99a-5p	XM_024979095	AXL	2231	2251	1	-21.5	1	0.00119524	0.471	0	0	-12.2195	16	20	11	CDS
bta-miR-99a-5p	XM_024979096	AXL	2185	2205	1	-21.5	1	0.00119524	0.471	0	0	-12.2195	16	20	11	CDS
bta-miR-99a-5p	NM_001083466	HNRNPUL1	3419	3437	0.846154	-20.1	1	0.0174701	0.412	0	0	-6.9638	14	18	6	3UTR
bta-miR-99a-5p	XM_003587255	TMEM91	127	145	0.846154	-25.2	1	5.70977e-05	0.279	0	0	-9.55161	17	18	17	5UTR
bta-miR-99a-5p	NM_001272008	DMAC2	894	913	1	-20.7	1	0.0110679	0.368	0	0	-6.93679	17	19	16	CDS
bta-miR-99a-5p	NM_001272009	DMAC2	1280	1299	1	-20.7	1	0.0110679	0.368	0	0	-6.93679	17	19	16	CDS
bta-miR-99a-5p	XM_010814998	LIPE	2	23	0.846154	-20.5	1	4.72204e-05	0.365	0	0	-5.77128	17	21	9	5UTR
bta-miR-99a-5p	XM_024979098	MEGF8	236	254	1	-20.2	1	0.00327076	0.368	0	0	-11.3616	16	18	11	5UTR
bta-miR-99a-5p	NM_001110441	TMEM145	971	1013	0.923077	-18.8	1	3.07935e-06	0.353	0	0	-7.16801	11	13	11	CDS
bta-miR-99a-5p	NM_001075635	PRR19	235	280	0.846154	-19.2	1	0.000416669	0.529	0	0	-6.55112	16	20	8	5UTR
bta-miR-99a-5p	NM_174665	PAFAH1B3	357	380	0.846154	-18.4	1	1.9178e-05	0.426	0	0	-8.85129	17	23	8	CDS
bta-miR-99a-5p	NM_001205465	ERF	224	258	1	-21.6	1	0.0112059	0.382	0	0	-7.7918	16	18	16	CDS
bta-miR-99a-5p	XM_010815115	ARHGEF1	2256	2274	1	-19.6	1	0.000485764	0.441	0	0	-8.3038	16	18	14	CDS
bta-miR-99a-5p	XM_024979115	ARHGEF1	2421	2439	1	-19.6	1	0.000485764	0.441	0	0	-8.3038	16	18	14	CDS
bta-miR-99a-5p	XM_024979117	ARHGEF1	2368	2386	1	-19.6	1	0.000485764	0.441	0	0	-8.3038	16	18	14	CDS
bta-miR-99a-5p	XM_005219185	ZNF575	540	574	0.923077	-23.3	1	9.78442e-05	0.294	0	0	-7.24999	17	22	7	5UTR
bta-miR-99a-5p	XM_005219184	ZNF575	308	342	0.923077	-23.3	1	9.78442e-05	0.294	0	0	-7.24999	17	22	7	CDS
bta-miR-99a-5p	XM_005219347	IRGQ	5658	5679	0.846154	-18.7	1	7.1832e-06	0.456	0	0	-9.32546	17	21	8	3UTR
bta-miR-99a-5p	XM_005219347	IRGQ	2557	2578	0.923077	-18.6	1	0.0026217	0.485	0	0	-7.78982	17	21	8	3UTR
bta-miR-99a-5p	NM_001076146	IRGC	1125	1141	0.846154	-17.8	1	6.45447e-07	0.324	0	0	-11.3173	13	16	7	CDS
bta-miR-99a-5p	NM_001046559	SMG9	1615	1659	1	-19.7	1	1.02918e-08	0.382	0	0	-5.9255	12	17	7	CDS
bta-miR-99a-5p	NM_001104965	ZNF404	1700	1712	1	-16.1	1	0.00377456	0.544	0	0	-8.2244	10	12	6	3UTR
bta-miR-99a-5p	NM_001077960	ZNF227	2075	2108	1	-23.8	1	0.000291104	0.412	0	0	-5.9255	17	22	9	CDS
bta-miR-99a-5p	XM_015458204	ZNF235	1301	1313	0.923077	-19.2	1	2.40998e-06	0.353	0	0	-7.16801	11	12	11	CDS
bta-miR-99a-5p	XM_015458210	CEACAM16	1971	1989	0.846154	-17.1	1	2.84139e-05	0.412	0	0	-7.09101	16	18	14	5UTR
bta-miR-99a-5p	XM_005219338	CBLC	1387	1406	0.923077	-19.2	1	1.96625e-05	0.397	0	0	-7.75705	16	19	9	CDS
bta-miR-99a-5p	NM_001101248	CBLC	1406	1425	0.923077	-19.2	1	1.07493e-05	0.397	0	0	-7.75705	16	19	9	CDS
bta-miR-99a-5p	NM_173991	APOE	479	518	1	-17.5	1	1.31547e-05	0.279	0	0	-8.02485	10	13	7	CDS
bta-miR-99a-5p	NM_001046613	CLPTM1	1697	1736	0.923077	-22.8	1	1.72228e-05	0.456	0	0	-9.02428	16	23	7	CDS
bta-miR-99a-5p	NM_001244187	LOC508455	396	432	0.923077	-19.4	1	0.00170169	0.441	0	0	-10.2113	15	19	9	CDS
bta-miR-99a-5p	XM_015458136	ERCC2	2161	2178	0.846154	-20.5	1	8.50173e-05	0.397	0	0	-8.4925	16	17	16	CDS
bta-miR-99a-5p	NM_001103317	ERCC2	2016	2033	0.846154	-20.5	1	8.50173e-05	0.397	0	0	-8.4925	16	17	16	CDS
bta-miR-99a-5p	NM_001113260	RTN2	101	115	0.846154	-18.4	1	0.00235921	0.441	0	0	-6.73374	12	14	8	CDS
bta-miR-99a-5p	XM_010815161	EML2	837	853	0.923077	-18.6	1	2.29686e-05	0.426	0	0	-7.24999	14	16	11	CDS
bta-miR-99a-5p	XM_024979155	EML2	203	219	0.923077	-18.6	1	2.29686e-05	0.426	0	0	-7.24999	14	16	11	CDS
bta-miR-99a-5p	XM_005219433	FBXO46	2125	2147	0.846154	-21.7	1	9.05902e-10	0.441	0	0	-6.55112	17	22	6	3UTR
bta-miR-99a-5p	XM_010815169	DMPK	328	372	1	-20.5	1	0.00017411	0.426	0	0	-9.56953	12	15	7	CDS
bta-miR-99a-5p	XM_005219442	DMWD	662	682	0.923077	-20.7	1	0.000855729	0.485	0	0	-5.9255	17	20	14	CDS
bta-miR-99a-5p	XM_002695097	DMWD	662	682	0.923077	-20.7	1	0.000855729	0.485	0	0	-5.9255	17	20	14	CDS
bta-miR-99a-5p	XM_002695173	RSPH6A	1564	1592	0.846154	-24.2	1	0.00428199	0.382	0	0	-3.93757	21	28	8	CDS
bta-miR-99a-5p	NM_001206913	SYMPK	1949	1997	0.923077	-20.3	1	6.56386e-06	0.265	0	0	-5.9255	15	18	9	CDS
bta-miR-99a-5p	XM_024979168	IRF2BP1	1073	1090	1	-20.1	1	0.0276843	0.441	0	0	-8.86293	15	17	10	CDS
bta-miR-99a-5p	XM_024979169	MYPOP	1244	1268	0.846154	-22.9	1	0.00130129	0.25	0	0	-7.2559	17	24	8	CDS
bta-miR-99a-5p	NM_001281904	NANOS2	207	245	0.923077	-20.8	1	3.08631e-05	0.309	0	0	-10.305	15	18	10	CDS
bta-miR-99a-5p	NM_001206109	NOVA2	1592	1609	0.846154	-17.8	1	3.73865e-10	0.368	0	0	-7.79363	15	17	10	3UTR
bta-miR-99a-5p	XM_002695175	CCDC61	672	692	0.846154	-20.4	1	2.60752e-06	0.353	0	0	-6.19951	16	20	7	CDS
bta-miR-99a-5p	XM_005219445	CCDC61	639	659	0.846154	-20.4	1	2.60752e-06	0.353	0	0	-6.19951	16	20	7	CDS
bta-miR-99a-5p	NM_174573	PGLYRP1	301	318	0.846154	-19.3	1	0.000474558	0.397	0	0	-9.56953	12	17	7	CDS
bta-miR-99a-5p	NM_001105342	HIF3A	4587	4607	0.846154	-20.4	1	0.000237295	0.426	0	0	-9.02428	14	20	7	3UTR
bta-miR-99a-5p	XM_010815016	HIF3A	5512	5532	0.846154	-20.4	1	0.000237295	0.426	0	0	-9.02428	14	20	7	3UTR
bta-miR-99a-5p	XM_005219278	PTGIR	2441	2462	0.923077	-22.6	1	0.00332275	0.412	0	0	-7.34947	18	21	7	3UTR
bta-miR-99a-5p	XM_005219278	PTGIR	5044	5061	1	-20.4	1	0.0160248	0.515	0	0	-9.27234	15	17	13	3UTR
bta-miR-99a-5p	XM_002695103	PRKD2	479	525	0.846154	-18	1	9.03039e-06	0.324	0	0	-8.81432	12	16	8	5UTR
bta-miR-99a-5p	XM_024979175	STRN4	2713	2727	0.846154	-18.6	1	6.04404e-08	0.265	0	0	-5.9255	12	14	9	3UTR
bta-miR-99a-5p	XM_024979174	STRN4	2734	2748	0.846154	-18.6	1	6.04404e-08	0.265	0	0	-5.9255	12	14	9	3UTR
bta-miR-99a-5p	XM_024979176	STRN4	2601	2615	0.846154	-18.6	1	6.04404e-08	0.265	0	0	-5.9255	12	14	9	3UTR
bta-miR-99a-5p	NM_001192398	ARHGAP35	3841	3865	1	-18.8	1	0.000188887	0.441	0	0	-8.23913	11	14	6	CDS
bta-miR-99a-5p	XM_024979182	INAFM1	194	210	0.923077	-19.1	1	2.26557e-06	0.221	0	0	-7.16801	15	16	15	5UTR
bta-miR-99a-5p	XM_005219361	MEIS3	286	303	1	-18.3	1	0.015244	0.412	0	0	-8.66051	14	17	9	CDS
bta-miR-99a-5p	XM_002695184	SLC8A2	4050	4100	0.846154	-22.5	1	0.000843564	0.382	0	0	-3.79332	18	25	8	3UTR
bta-miR-99a-5p	XM_002695184	SLC8A2	3441	3453	0.923077	-19.4	1	0.00045758	0.324	0	0	-7.46919	11	12	11	3UTR
bta-miR-99a-5p	XM_024979185	BICRA	5219	5238	1	-19.1	1	0.00120845	0.382	0	0	-6.50069	16	19	10	3UTR
bta-miR-99a-5p	NM_001046431	EHD2	788	857	0.846154	-20.9	1	5.73802e-07	0.353	0	0	-8.3038	18	24	9	CDS
bta-miR-99a-5p	NM_174728	CABP5	41	60	0.923077	-20	1	0.00172193	0.368	0	0	-9.15686	15	19	10	5UTR
bta-miR-99a-5p	NM_001102548	LIG1	1	21	0.923077	-21.6	1	0.00028034	0.34	0	0	-6.19951	17	20	7	5UTR
bta-miR-99a-5p	XM_010815195	ZSWIM9	100	124	0.846154	-21.9	1	0.000273344	0.309	0	0	-7.7918	16	24	7	CDS
bta-miR-99a-5p	XM_024979226	LMTK3	2991	3011	0.923077	-21	1	3.0867e-05	0.397	0	0	-6.19951	16	20	7	CDS
bta-miR-99a-5p	XM_024979226	LMTK3	2835	2876	1	-19.2	1	0.000839617	0.338	0	0	-6.74759	12	15	9	CDS
bta-miR-99a-5p	NM_001081726	SULT2B1	864	881	0.923077	-18.4	1	1.05708e-05	0.382	0	0	-8.33988	10	12	10	CDS
bta-miR-99a-5p	XM_010815203	FAM83E	3699	3734	0.846154	-21.9	1	6.75057e-05	0.353	0	0	-6.85796	18	35	9	3UTR
bta-miR-99a-5p	XM_024977936	SEC1	778	818	1	-23.5	1	3.2735e-07	0.338	0	0	-5.61866	12	14	12	CDS
bta-miR-99a-5p	XM_005219156	SEC1	939	979	1	-23.5	1	3.2735e-07	0.338	0	0	-5.61866	12	14	12	CDS
bta-miR-99a-5p	NM_177500	FUT2	524	564	1	-23.5	1	7.84285e-07	0.324	0	0	-5.61866	12	14	12	CDS
bta-miR-99a-5p	XM_005219194	MAMSTR	1665	1684	0.846154	-22.4	1	0.031449	0.368	0	0	-8.95731	16	19	7	3UTR
bta-miR-99a-5p	XM_005219194	MAMSTR	865	883	0.846154	-17.8	1	2.746e-08	0.294	0	0	-9.99278	14	18	10	CDS
bta-miR-99a-5p	NM_001195011	MAMSTR	1372	1391	0.846154	-22.4	1	0.031449	0.368	0	0	-8.95731	16	19	7	3UTR
bta-miR-99a-5p	NM_001195011	MAMSTR	572	590	0.846154	-17.8	1	2.746e-08	0.294	0	0	-9.99278	14	18	10	CDS
bta-miR-99a-5p	XM_005219195	MAMSTR	1505	1524	0.846154	-22.4	1	0.031449	0.368	0	0	-8.95731	16	19	7	3UTR
bta-miR-99a-5p	XM_005219195	MAMSTR	705	723	0.846154	-17.8	1	2.746e-08	0.294	0	0	-9.99278	14	18	10	CDS
bta-miR-99a-5p	NM_001193160	RASIP1	1091	1110	0.923077	-20.2	1	1.41635e-05	0.324	0	0	-12.3943	15	19	10	CDS
bta-miR-99a-5p	XM_024979244	IZUMO1	1941	1981	0.923077	-20	1	1.26672e-06	0.338	0	0	-11.3719	14	19	9	3UTR
bta-miR-99a-5p	NM_001098873	TULP2	1537	1580	0.923077	-23.5	1	3.88823e-06	0.456	0	0	-7.27064	16	21	9	CDS
bta-miR-99a-5p	XM_005219190	NUCB1	105	158	0.846154	-24.1	1	0.00013204	0.397	0	0	-7.27064	18	25	11	5UTR
bta-miR-99a-5p	NM_001038526	RUVBL2	1276	1311	0.923077	-16.9	1	0.00449017	0.397	0	0	-14.6341	13	15	13	CDS
bta-miR-99a-5p	XM_002695203	KCNA7	1721	1737	0.923077	-16.9	1	0.00339578	0.485	0	0	-9.69585	15	16	15	3UTR
bta-miR-99a-5p	XM_010815208	PPFIA3	3192	3233	0.923077	-21.4	1	5.99507e-05	0.397	0	0	-6.98666	18	22	13	CDS
bta-miR-99a-5p	XM_010815212	PPFIA3	3305	3326	0.923077	-21	1	5.99507e-05	0.397	0	0	-6.98666	18	21	13	CDS
bta-miR-99a-5p	NM_001102313	HRC	2873	2893	0.923077	-18.8	1	0.00121481	0.412	0	0	-6.85796	16	20	7	3UTR
bta-miR-99a-5p	XM_002695205	TRPM4	1003	1045	0.846154	-19.2	1	5.32894e-06	0.324	0	0	-7.82646	11	14	8	CDS
bta-miR-99a-5p	XM_024979253	LOC785907	2042	2082	1	-21.5	1	5.24029e-06	0.456	0	0	-6.74759	14	17	12	CDS
bta-miR-99a-5p	XM_024979257	LOC785933	2310	2341	1	-21.4	1	2.65735e-06	0.456	0	0	-5.9255	12	14	12	CDS
bta-miR-99a-5p	XM_024979257	LOC785933	163	183	0.923077	-20.9	1	0.00340604	0.426	0	0	-5.03583	17	20	9	5UTR
bta-miR-99a-5p	XM_024977906	TEAD2	930	975	0.846154	-21.9	1	3.09543e-07	0.412	0	0	-8.75027	14	18	11	CDS
bta-miR-99a-5p	NM_001103347	TEAD2	857	902	0.846154	-21.9	1	3.09543e-07	0.412	0	0	-8.75027	14	18	11	CDS
bta-miR-99a-5p	XM_005219227	PIH1D1	111	153	1	-19.7	1	3.3742e-05	0.382	0	0	-7.16801	11	13	11	5UTR
bta-miR-99a-5p	NM_001101869	ALDH16A1	2256	2289	0.846154	-20.3	1	1.62787e-07	0.382	0	0	-5.19005	13	18	10	CDS
bta-miR-99a-5p	NM_001076998	RPL13A	113	133	0.923077	-18.3	1	0.000281498	0.456	0	0	-9.54656	17	20	9	CDS
bta-miR-99a-5p	XM_024978131	NOSIP	293	315	0.846154	-19.2	1	0.00178356	0.485	0	0	-5.9255	17	22	10	5UTR
bta-miR-99a-5p	NM_001029845	IRF3	121	165	0.846154	-19.7	1	0.00113833	0.353	0	0	-6.43256	15	20	7	5UTR
bta-miR-99a-5p	NM_001191440	AP2A1	1217	1232	0.846154	-18.9	1	0.000125075	0.324	0	0	-10.305	14	15	14	CDS
bta-miR-99a-5p	NM_001191440	AP2A1	108	122	0.846154	-18.1	1	1.81541e-06	0.338	0	0	-9.18387	12	14	9	CDS
bta-miR-99a-5p	NM_001192667	FUZ	1364	1381	1	-19.1	1	3.47691e-08	0.338	0	0	-7.16801	11	13	11	CDS
bta-miR-99a-5p	NM_001083434	AKT1S1	697	710	0.846154	-17.5	1	0.000202375	0.294	0	0	-9.99278	10	13	7	CDS
bta-miR-99a-5p	NM_001046251	VRK3	1493	1527	0.923077	-17.5	1	3.30072e-07	0.309	0	0	-8.02485	10	13	7	CDS
bta-miR-99a-5p	XM_015458254	MYH14	4212	4229	0.846154	-19.2	1	1.16911e-08	0.221	0	0	-7.16801	15	17	11	CDS
bta-miR-99a-5p	XM_024978743	KCNC3	2568	2592	0.846154	-19.6	1	0.022	0.426	0	0	-6.93679	17	24	6	3UTR
bta-miR-99a-5p	XM_024978742	MYBPC2	2427	2453	0.923077	-22.3	1	4.2004e-05	0.397	0	0	-8.40586	17	19	17	CDS
bta-miR-99a-5p	XM_024978742	MYBPC2	3404	3423	0.923077	-18.2	1	0.0011461	0.5	0	0	-12.717	15	19	7	CDS
bta-miR-99a-5p	NM_001046227	C18H19orf48	323	338	1	-20.4	1	0.000125153	0.382	0	0	-4.76182	13	15	7	CDS
bta-miR-99a-5p	NM_001193189	KLK8	137	178	0.846154	-22.6	1	7.95256e-05	0.441	0	0	-4.957	18	26	9	CDS
bta-miR-99a-5p	XM_003587283	KLK11	1868	1887	0.846154	-19.5	1	4.03039e-10	0.338	0	0	-9.80636	16	19	8	CDS
bta-miR-99a-5p	XM_010815246	KLK13	320	343	0.923077	-23	1	2.73593e-06	0.353	0	0	-8.75027	16	23	8	CDS
bta-miR-99a-5p	XM_010815247	KLK13	326	349	0.923077	-23	1	2.73593e-06	0.353	0	0	-8.75027	16	23	8	CDS
bta-miR-99a-5p	XM_002695222	LOC618463	453	470	0.820513	-18	1	0.00363246	0.412	0	0	-7.99135	15	17	14	CDS
bta-miR-99a-5p	XM_015458264	VSIG10L	1232	1250	0.923077	-23	1	1.9259e-08	0.25	0	0	-5.81384	16	18	11	CDS
bta-miR-99a-5p	XM_024978005	SIGLEC10	2339	2352	0.846154	-18.1	1	1.84274e-06	0.412	0	0	-6.78234	11	13	8	CDS
bta-miR-99a-5p	XM_005219533	SIGLEC10	2387	2400	0.846154	-18.1	1	1.84274e-06	0.412	0	0	-6.78234	11	13	8	CDS
bta-miR-99a-5p	NM_001206277	SIGLEC10	2267	2280	0.846154	-18.1	1	1.84274e-06	0.412	0	0	-6.78234	11	13	8	CDS
bta-miR-99a-5p	XM_002695230	LOC100297056	2483	2505	1	-19.8	1	9.987e-05	0.368	0	0	-7.07546	12	17	6	3UTR
bta-miR-99a-5p	NM_001103337	ZNF613	88	123	0.846154	-19.5	1	4.68779e-06	0.515	0	0	-8.61389	14	20	6	5UTR
bta-miR-99a-5p	NM_001037477	PPP2R1A	1584	1598	0.846154	-17.3	1	1.07945e-06	0.441	0	0	-5.9255	12	14	10	CDS
bta-miR-99a-5p	NM_001103251	ZNF331	836	873	0.846154	-20.5	1	1.18468e-05	0.368	0	0	-8.02485	15	22	10	CDS
bta-miR-99a-5p	NM_001101916	MGC139164	2131	2176	0.923077	-19.5	1	0.0234741	0.529	0	0	-4.957	17	35	14	CDS
bta-miR-99a-5p	XM_024978864	LOC112442239	1459	1476	0.846154	-16.9	1	0.000996219	0.5	0	0	-12.6861	15	17	13	CDS
bta-miR-99a-5p	XM_024978865	LOC789418	1914	1969	0.923077	-18.8	1	0.0010306	0.474	0	0	-9.6489	17	23	8	3UTR
bta-miR-99a-5p	XM_005219683	EPN1	793	812	0.923077	-19.5	1	2.61081e-05	0.338	0	0	-9.75973	16	19	10	CDS
bta-miR-99a-5p	XM_005219681	EPN1	793	812	0.923077	-19.5	1	2.61081e-05	0.338	0	0	-9.75973	16	19	10	CDS
bta-miR-99a-5p	XM_010815501	FIZ1	388	421	0.846154	-25.1	1	8.76888e-06	0.382	0	0	-6.51454	18	33	12	CDS
bta-miR-99a-5p	XM_010815501	FIZ1	1985	2019	1	-21.9	1	2.98056e-05	0.412	0	0	-6.51454	16	20	10	3UTR
bta-miR-99a-5p	XM_005219725	FIZ1	353	386	0.846154	-25.1	1	8.76888e-06	0.382	0	0	-6.51454	18	33	12	CDS
bta-miR-99a-5p	XM_005219725	FIZ1	1950	1984	1	-21.9	1	2.98056e-05	0.412	0	0	-6.51454	16	20	10	3UTR
bta-miR-99a-5p	NM_001101308	FIZ1	599	632	0.846154	-25.1	1	8.76888e-06	0.382	0	0	-6.51454	18	33	12	CDS
bta-miR-99a-5p	NM_001101308	FIZ1	2196	2230	1	-21.9	1	2.98056e-05	0.412	0	0	-6.51454	16	20	10	3UTR
bta-miR-99a-5p	XM_024979368	SSC5D	390	409	0.846154	-21.4	1	4.94063e-06	0.147	0	0	-6.93496	16	19	11	CDS
bta-miR-99a-5p	XM_024979368	SSC5D	1251	1270	0.846154	-21.4	1	1.47579e-06	0.132	0	0	-6.93496	16	19	11	CDS
bta-miR-99a-5p	XM_024979368	SSC5D	1743	1762	0.846154	-21.4	1	1.57646e-07	0.235	0	0	-6.93496	16	19	11	CDS
bta-miR-99a-5p	XM_024979368	SSC5D	933	952	0.846154	-21.4	1	1.66146e-06	0.132	0	0	-6.93496	16	19	11	CDS
bta-miR-99a-5p	NM_001193058	ZNF628	2285	2326	0.846154	-22.2	1	7.6337e-08	0.235	0	0	-6.93496	17	23	11	CDS
bta-miR-99a-5p	XM_024979373	KMT5C	2123	2136	0.923077	-19.6	1	8.14494e-07	0.279	0	0	-7.16801	11	13	7	CDS
bta-miR-99a-5p	XM_005219687	DNAAF3	499	517	0.846154	-20.4	1	1.42344e-07	0.309	0	0	-8.74619	16	18	11	CDS
bta-miR-99a-5p	XM_024979385	PPP1R12C	1042	1059	0.846154	-19.1	1	9.34612e-05	0.368	0	0	-9.65052	15	17	12	CDS
bta-miR-99a-5p	XM_024979383	PPP1R12C	1041	1058	0.846154	-19.1	1	9.34612e-05	0.368	0	0	-9.65052	15	17	12	CDS
bta-miR-99a-5p	NM_001192376	EPS8L1	533	568	0.846154	-20.7	1	5.07288e-07	0.265	0	0	-6.43256	12	14	12	CDS
bta-miR-99a-5p	NM_001075345	RDH13	2181	2200	0.846154	-21.8	1	1.01358e-05	0.279	0	0	-9.56953	16	19	11	3UTR
bta-miR-99a-5p	XM_024977987	KIR3DS1	1168	1196	0.846154	-19.2	1	2.83671e-05	0.5	0	0	-7.27064	14	17	12	5UTR
bta-miR-99a-5p	XM_024978827	LOC100852061	381	404	0.846154	-20.2	1	0.00135756	0.441	0	0	-5.03583	18	23	8	5UTR
bta-miR-99a-5p	NM_001097567	KIR2DS1	26	73	0.923077	-21.1	1	0.000271166	0.485	0	0	-5.03583	17	23	8	CDS
bta-miR-99a-5p	XM_010815483	LENG8	2738	2756	0.923077	-19.6	1	0.00631474	0.412	0	0	-9.65801	15	18	12	3UTR
bta-miR-99a-5p	NM_001102100	LENG8	4170	4188	0.923077	-19.6	1	0.00631474	0.412	0	0	-9.65801	15	18	12	3UTR
bta-miR-99a-5p	NM_001034804	LENG1	1	13	0.846154	-17.7	1	9.33086e-06	0.429	0	0	-9.57236	11	12	11	5UTR
bta-miR-99a-5p	XM_005219773	CNOT3	747	766	0.923077	-22.8	1	0.000562155	0.441	0	0	-11.4507	15	19	6	CDS
bta-miR-99a-5p	NM_001206285	PRPF31	1395	1414	0.846154	-21.4	1	4.48315e-07	0.294	0	0	-5.9255	12	15	11	CDS
bta-miR-99a-5p	XM_015458489	LOC107131476	241	266	0.846154	-17	1	0.00612067	0.529	0	0	-6.62614	13	16	10	CDS
bta-miR-99a-5p	XM_024978475	ZNF787	1827	1840	0.846154	-18.4	1	1.13791e-06	0.191	0	0	-6.66278	12	13	12	3UTR
bta-miR-99a-5p	XM_024978475	ZNF787	179	197	0.923077	-17.9	1	0.0073057	0.265	0	0	-6.93496	14	18	7	5UTR
bta-miR-99a-5p	XM_024979411	ZFP28	1535	1568	1	-20.5	1	1.20716e-05	0.412	0	0	-7.16801	16	22	10	CDS
bta-miR-99a-5p	XM_024979412	ZFP28	1490	1523	1	-20.5	1	1.20716e-05	0.412	0	0	-7.16801	16	22	10	CDS
bta-miR-99a-5p	XM_024979490	ZNF835	2288	2330	0.846154	-19.7	1	0.000469857	0.397	0	0	-5.69245	17	25	10	3UTR
bta-miR-99a-5p	NM_001193195	AURKC	777	811	1	-20.4	1	0.00554987	0.515	0	0	-7.37138	15	17	15	CDS
bta-miR-99a-5p	XM_010815628	LOC528802	179	197	0.923077	-22.1	1	4.93239e-07	0.294	0	0	-8.09298	15	18	10	5UTR
bta-miR-99a-5p	NM_001076816	ZNF135	1691	1706	1	-17.9	1	0.00181683	0.471	0	0	-8.23913	11	15	6	CDS
bta-miR-99a-5p	XM_024977917	ZNF329	161	184	0.923077	-18.4	1	0.024525	0.515	0	0	-9.3896	16	23	8	5UTR
bta-miR-99a-5p	XM_010815573	ZNF274	1783	1798	1	-20.3	1	0.000264745	0.368	0	0	-6.19951	13	15	7	CDS
bta-miR-99a-5p	XM_024978377	ZNF274	1739	1754	1	-20.3	1	0.000264745	0.368	0	0	-6.19951	13	15	7	CDS
bta-miR-99a-5p	XM_010815661	LOC100847773	10	29	1	-19	1	3.94888e-05	0.414	0	0	-9.30073	16	19	13	5UTR
bta-miR-99a-5p	XM_003587360	LOC100847773	10	29	1	-19	1	3.94888e-05	0.414	0	0	-9.30073	16	19	13	5UTR
bta-miR-99a-5p	XM_005219787	MZF1	1247	1266	0.897436	-19.1	1	0.00300084	0.456	0	0	-8.55977	16	19	7	5UTR
bta-miR-99a-5p	NM_001206304	MZF1	639	687	1	-18.8	1	1.81429e-05	0.368	0	0	-6.00433	12	15	8	CDS
bta-miR-99a-5p	NM_001101181	KIF2B	1229	1249	0.846154	-17.2	1	9.88022e-05	0.456	0	0	-10.3185	16	20	10	CDS
bta-miR-99a-5p	XM_005219868	LOC781197	217	236	0.942308	-18.8	1	0.00269487	0.529	0	0	-4.957	14	19	8	CDS
bta-miR-99a-5p	XM_024980009	TOM1L1	826	844	0.923077	-20.4	1	0.000941334	0.471	0	0	-10.4205	15	18	9	CDS
bta-miR-99a-5p	NM_001075611	TOM1L1	751	769	0.846154	-20.1	1	0.000881553	0.485	0	0	-9.68502	16	18	9	CDS
bta-miR-99a-5p	NM_001075611	TOM1L1	732	748	0.846154	-17.1	1	0.0157453	0.515	0	0	-11.4507	15	16	15	CDS
bta-miR-99a-5p	NM_001075611	TOM1L1	1093	1108	0.923077	-16.7	1	0.0040676	0.559	0	0	-14.6341	14	15	14	CDS
bta-miR-99a-5p	XM_005219863	TOM1L1	1156	1174	0.923077	-20.4	1	0.000941334	0.471	0	0	-10.4205	15	18	9	CDS
bta-miR-99a-5p	NM_001083403	COX11	14	50	0.846154	-19	1	5.37825e-05	0.324	0	0	-9.9649	13	18	9	CDS
bta-miR-99a-5p	XM_002684585	CLIC6	160	180	1	-25.7	1	0.022413	0.382	0	0	-6.93679	17	20	10	5UTR
bta-miR-99a-5p	XM_002684585	CLIC6	432	451	0.923077	-22.6	1	0.000262305	0.324	0	0	-8.10683	15	19	10	5UTR
bta-miR-99a-5p	NM_001077124	C1H21orf140	817	861	0.846154	-22.8	1	6.63249e-06	0.471	0	0	-9.75973	15	19	8	CDS
bta-miR-99a-5p	XM_005201116	IFNGR2	424	442	0.846154	-16.5	1	0.00147697	0.559	0	0	-10.4034	16	18	12	CDS
bta-miR-99a-5p	NM_174552	IFNAR1	2177	2193	0.846154	-18.2	1	8.11981e-08	0.382	0	0	-6.55112	13	16	7	3UTR
bta-miR-99a-5p	XM_024993650	OLIG2	802	827	0.923077	-18.9	1	0.000193194	0.353	0	0	-7.24999	13	17	9	CDS
bta-miR-99a-5p	NM_001163694	C1H21orf62	423	439	0.846154	-16.8	1	0.000287102	0.426	0	0	-12.8816	11	16	6	CDS
bta-miR-99a-5p	NM_001205980	URB1	6842	6864	0.923077	-21.6	1	0.000949696	0.382	0	0	-8.81432	16	22	7	3UTR
bta-miR-99a-5p	NM_001205980	URB1	4883	4927	0.923077	-20.8	1	4.71112e-07	0.471	0	0	-7.35753	16	19	13	CDS
bta-miR-99a-5p	XM_024993782	TIAM1	571	587	0.846154	-18	1	0.000258607	0.382	0	0	-14.1825	15	16	15	CDS
bta-miR-99a-5p	XM_024992971	LOC112446986	294	310	0.846154	-16	1	5.42439e-05	0.544	0	0	-8.35072	12	16	7	CDS
bta-miR-99a-5p	XM_005201119	CCT8	553	585	0.846154	-15.3	1	0.00785791	0.588	0	0	-11.4183	9	11	9	CDS
bta-miR-99a-5p	NM_001033609	CCT8	510	542	0.846154	-15.3	1	0.00785791	0.588	0	0	-11.4183	9	11	9	CDS
bta-miR-99a-5p	XM_024993787	RWDD2B	1319	1338	0.846154	-19.1	1	0.000136936	0.529	0	0	-13.6656	16	19	8	CDS
bta-miR-99a-5p	XM_024991980	N6AMT1	437	456	0.846154	-21.2	1	4.60092e-05	0.412	0	0	-7.27064	16	19	8	CDS
bta-miR-99a-5p	XM_024991980	N6AMT1	193	211	0.923077	-18.1	1	3.80721e-05	0.441	0	0	-12.3764	15	18	9	CDS
bta-miR-99a-5p	NM_001083513	N6AMT1	400	419	0.846154	-21.2	1	4.60092e-05	0.412	0	0	-7.27064	16	19	8	CDS
bta-miR-99a-5p	NM_001083513	N6AMT1	156	174	0.923077	-18.1	1	3.80721e-05	0.441	0	0	-12.3764	15	18	9	CDS
bta-miR-99a-5p	XM_024991989	N6AMT1	437	456	0.846154	-21.2	1	4.60092e-05	0.412	0	0	-7.27064	16	19	8	CDS
bta-miR-99a-5p	XM_024991989	N6AMT1	193	211	0.923077	-18.1	1	3.80721e-05	0.441	0	0	-12.3764	15	18	9	CDS
bta-miR-99a-5p	NM_001166515	ADAMTS5	525	559	0.923077	-20	1	1.5947e-05	0.324	0	0	-9.2723	16	22	9	CDS
bta-miR-99a-5p	XM_002684635	NCAM2	91	112	0.923077	-18.8	1	1.5254e-07	0.221	0	0	-7.16801	11	13	11	5UTR
bta-miR-99a-5p	XM_024993808	NCAM2	62	83	0.923077	-18.8	1	1.5254e-07	0.221	0	0	-7.16801	11	13	11	5UTR
bta-miR-99a-5p	NM_174439	TMPRSS15	1584	1606	0.846154	-18.6	1	0.00120585	0.676	0	0	-11.3983	17	22	10	CDS
bta-miR-99a-5p	NM_174439	TMPRSS15	2552	2593	0.846154	-17.8	1	7.97145e-05	0.456	0	0	-7.80367	16	23	9	CDS
bta-miR-99a-5p	XM_005201158	USP25	3650	3668	0.846154	-17.5	1	0.00788809	0.559	0	0	-12.6861	14	18	7	CDS
bta-miR-99a-5p	XM_010800947	USP25	3522	3540	0.846154	-17.5	1	0.00788809	0.559	0	0	-12.6861	14	18	7	CDS
bta-miR-99a-5p	XM_010800946	USP25	3619	3637	0.846154	-17.5	1	0.00788809	0.559	0	0	-12.6861	14	18	7	CDS
bta-miR-99a-5p	XM_024993846	NRIP1	802	814	0.846154	-16.2	1	0.00314665	0.647	0	0	-10.8496	9	12	7	CDS
bta-miR-99a-5p	XM_024993883	LOC518080	3217	3237	0.846154	-18.5	1	0.0493719	0.529	0	0	-6.19951	17	20	9	CDS
bta-miR-99a-5p	XM_024993883	LOC518080	1787	1803	0.923077	-18.1	1	0.00147983	0.603	0	0	-12.9334	12	16	9	CDS
bta-miR-99a-5p	XM_024993880	LOC518080	3364	3384	0.846154	-18.5	1	0.0493719	0.529	0	0	-6.19951	17	20	9	CDS
bta-miR-99a-5p	XM_024993880	LOC518080	1934	1950	0.923077	-18.1	1	0.00147983	0.603	0	0	-12.9334	12	16	9	CDS
bta-miR-99a-5p	XM_024993910	ROBO2	3102	3123	1	-21.3	1	4.73742e-05	0.603	0	0	-8.4155	17	21	8	CDS
bta-miR-99a-5p	XM_024993910	ROBO2	5625	5648	0.923077	-18.2	1	0.00131321	0.574	0	0	-9.113	18	23	9	3UTR
bta-miR-99a-5p	NM_001192888	ROBO1	474	488	0.846154	-16.6	1	0.000263938	0.471	0	0	-11.1389	11	14	9	CDS
bta-miR-99a-5p	XM_005201170	ROBO1	273	292	0.846154	-21.1	1	2.41396e-08	0.294	0	0	-7.16801	16	19	11	5UTR
bta-miR-99a-5p	NM_001122729	GBE1	1366	1383	0.923077	-19.1	1	0.00333385	0.647	0	0	-8.51314	15	17	9	CDS
bta-miR-99a-5p	XM_005201174	VGLL3	6331	6348	0.846154	-18.2	1	0.0361043	0.544	0	0	-7.74319	15	17	9	3UTR
bta-miR-99a-5p	NM_001206605	HTR1F	238	277	0.923077	-18.8	1	0.0140413	0.544	0	0	-6.10696	17	20	13	CDS
bta-miR-99a-5p	NM_001206113	EPHA3	540	553	0.846154	-19	1	0.0185917	0.559	0	0	-7.82646	11	13	8	CDS
bta-miR-99a-5p	XM_002684681	CRYBG3	6607	6624	0.923077	-18.8	1	3.14206e-05	0.574	0	0	-9.33931	16	17	16	CDS
bta-miR-99a-5p	NM_001205535	LNP1	1659	1680	0.923077	-17.5	1	0.00391299	0.632	0	0	-10.0938	17	21	6	3UTR
bta-miR-99a-5p	NM_001083702	ADGRG7	1025	1046	0.846154	-19.5	1	0.0014478	0.544	0	0	-9.50465	17	21	8	CDS
bta-miR-99a-5p	XM_025001795	SENP7	1555	1571	0.846154	-18	1	0.000648859	0.706	0	0	-14.5224	15	16	15	CDS
bta-miR-99a-5p	XM_025001715	SENP7	1558	1574	0.846154	-18	1	0.000648859	0.706	0	0	-14.5224	15	16	15	CDS
bta-miR-99a-5p	NM_001101888	SENP7	1596	1612	0.846154	-18	1	0.000648859	0.706	0	0	-14.5224	15	16	15	CDS
bta-miR-99a-5p	XM_015470957	ZPLD1	2409	2455	1	-17.2	1	0.000814436	0.662	0	0	-6.04689	12	17	8	3UTR
bta-miR-99a-5p	XM_010801104	CBLB	229	246	1	-18.9	1	0.000174957	0.544	0	0	-6.07246	16	17	16	CDS
bta-miR-99a-5p	XM_005201316	CBLB	229	246	1	-18.9	1	0.000174957	0.544	0	0	-6.07246	16	17	16	CDS
bta-miR-99a-5p	XM_010801101	CBLB	209	226	1	-18.9	1	0.000174957	0.544	0	0	-6.07246	16	17	16	CDS
bta-miR-99a-5p	NM_001205923	CBLB	56	73	0.923077	-18.9	1	9.99855e-05	0.544	0	0	-6.07246	16	17	16	CDS
bta-miR-99a-5p	XM_024994203	HHLA2	734	761	0.846154	-20.6	1	8.0021e-05	0.662	0	0	-5.57006	17	21	11	CDS
bta-miR-99a-5p	XM_024993535	MYH15	4235	4253	0.923077	-20.7	1	6.76458e-09	0.353	0	0	-10.3078	15	18	10	CDS
bta-miR-99a-5p	NM_001103284	CIP2A	1636	1653	0.923077	-16.5	1	0.00764016	0.647	0	0	-13.4275	15	17	9	CDS
bta-miR-99a-5p	XM_015471158	DZIP3	1322	1368	1	-22.5	1	0.04101	0.603	0	0	-6.442	15	19	7	CDS
bta-miR-99a-5p	XM_015471158	DZIP3	3397	3419	0.846154	-18.6	1	0.000441762	0.5	0	0	-7.39609	17	22	7	CDS
bta-miR-99a-5p	NM_001205892	TMPRSS7	1478	1538	0.846154	-17.9	1	0.00203656	0.412	0	0	-4.957	19	60	11	CDS
bta-miR-99a-5p	XM_024994301	SLC9C1	3770	3788	0.923077	-17	1	0.000542326	0.559	0	0	-11.1852	15	18	9	CDS
bta-miR-99a-5p	XM_005201353	BTLA	466	527	1	-22.2	1	0.0129333	0.588	0	0	-5.76291	13	15	13	CDS
bta-miR-99a-5p	XM_005201311	NAA50	1698	1710	0.846154	-16.4	1	0.00027541	0.588	0	0	-8.6833	10	12	7	3UTR
bta-miR-99a-5p	NM_001075750	NAA50	1955	1967	0.846154	-16.4	1	0.00027541	0.588	0	0	-8.6833	10	12	7	3UTR
bta-miR-99a-5p	NM_001103229	GRAMD1C	1671	1700	0.923077	-17.1	1	0.0101873	0.603	0	0	-4.65016	15	20	9	3UTR
bta-miR-99a-5p	XM_010801075	GRAMD1C	3068	3097	0.923077	-17.1	1	0.0101873	0.603	0	0	-4.65016	15	20	9	3UTR
bta-miR-99a-5p	NM_001192314	ZDHHC23	987	1006	0.923077	-21	1	2.47939e-07	0.324	0	0	-7.48304	11	13	11	CDS
bta-miR-99a-5p	NM_001192895	DRD3	603	642	0.923077	-20.1	1	1.11269e-05	0.441	0	0	-5.61866	12	15	9	CDS
bta-miR-99a-5p	NM_174482	UPK1B	14	38	1	-19.1	1	7.95889e-05	0.418	0	0	-10.0807	14	16	14	5UTR
bta-miR-99a-5p	NM_001206439	CD80	196	210	0.923077	-18	1	0.000236475	0.544	0	0	-9.30909	12	14	10	CDS
bta-miR-99a-5p	XM_005201377	MAATS1	1913	1932	0.846154	-19.8	1	2.77557e-05	0.338	0	0	-9.99815	15	19	9	CDS
bta-miR-99a-5p	XM_005201377	MAATS1	415	452	0.846154	-19.1	1	0.0024591	0.426	0	0	-9.54977	16	37	12	CDS
bta-miR-99a-5p	XM_024992902	GSK3B	1324	1339	0.846154	-17.1	1	0.00105391	0.603	0	0	-8.40586	13	15	7	CDS
bta-miR-99a-5p	XM_024992902	GSK3B	3982	4003	0.846154	-16.7	1	0.0014774	0.676	0	0	-8.3038	17	21	8	3UTR
bta-miR-99a-5p	NM_001101310	GSK3B	612	627	0.846154	-17.1	1	0.00105391	0.603	0	0	-8.40586	13	15	7	CDS
bta-miR-99a-5p	XM_015471544	GPR156	3089	3108	0.923077	-21.6	1	0.000286964	0.426	0	0	-7.82646	16	19	11	3UTR
bta-miR-99a-5p	XM_015471544	GPR156	4047	4066	1	-18.3	1	0.0278913	0.471	0	0	-9.09597	15	19	10	3UTR
bta-miR-99a-5p	NM_001206103	STXBP5L	3832	3844	1	-18.3	1	0.0262784	0.618	0	0	-8.02485	10	12	7	3UTR
bta-miR-99a-5p	XM_002684789	POLQ	3639	3656	0.923077	-17.6	1	0.00195301	0.676	0	0	-11.5245	15	17	9	CDS
bta-miR-99a-5p	NM_001035057	HCLS1	608	625	0.846154	-19.4	1	0.0176258	0.471	0	0	-9.06247	14	17	9	CDS
bta-miR-99a-5p	NM_001046381	IQCB1	720	737	1	-17	1	0.013533	0.603	0	0	-8.33988	10	12	10	CDS
bta-miR-99a-5p	XM_024990776	ILDR1	1441	1461	0.846154	-17.8	1	7.11129e-05	0.382	0	0	-7.94785	11	15	7	CDS
bta-miR-99a-5p	XM_010801181	ILDR1	1143	1163	0.846154	-17.8	1	7.11129e-05	0.382	0	0	-7.94785	11	15	7	CDS
bta-miR-99a-5p	NM_001102214	ILDR1	1175	1195	0.846154	-17.8	1	7.11129e-05	0.382	0	0	-7.94785	11	15	7	CDS
bta-miR-99a-5p	XM_010801164	CASR	604	628	0.923077	-18.4	1	0.0162496	0.515	0	0	-4.957	17	24	7	CDS
bta-miR-99a-5p	XM_010801164	CASR	4881	4917	0.846154	-19.8	1	1.00195e-05	0.515	0	0	-4.65016	17	24	8	3UTR
bta-miR-99a-5p	NM_174002	CASR	120	139	0.846154	-19.6	1	1.22695e-07	0.412	0	0	-6.42973	16	19	12	5UTR
bta-miR-99a-5p	NM_174002	CASR	652	676	0.923077	-18.4	1	0.0162496	0.515	0	0	-4.957	17	24	7	CDS
bta-miR-99a-5p	NM_001076828	PARP9	1830	1854	0.846154	-19.3	1	0.00270763	0.515	0	0	-5.81384	14	19	5	CDS
bta-miR-99a-5p	NM_001101287	DIRC2	1048	1066	0.923077	-17	1	0.000108719	0.544	0	0	-8.05823	16	18	14	CDS
bta-miR-99a-5p	XM_002684809	SEMA5B	1305	1325	0.923077	-21.5	1	1.05018e-05	0.412	0	0	-10.3284	16	20	9	CDS
bta-miR-99a-5p	XM_024990020	SEC22A	66	81	0.846154	-18.8	1	4.39616e-06	0.353	0	0	-8.6389	11	15	6	5UTR
bta-miR-99a-5p	NM_176636	MYLK	2976	3011	0.923077	-23.4	1	8.73613e-05	0.397	0	0	-7.2559	16	22	9	CDS
bta-miR-99a-5p	NM_001352180	CCDC14	3293	3315	0.846154	-19	1	0.00197183	0.647	0	0	-6.9293	17	22	6	3UTR
bta-miR-99a-5p	NM_177508	UMPS	118	159	1	-20.2	1	0.00364543	0.456	0	0	-8.3038	13	15	13	CDS
bta-miR-99a-5p	NM_174679	ITGB5	1656	1672	0.961538	-19.8	1	0.00013707	0.426	0	0	-6.90779	11	13	11	CDS
bta-miR-99a-5p	XM_024993427	ITGB5	1685	1701	0.961538	-19.8	1	0.00013707	0.426	0	0	-6.90779	11	13	11	CDS
bta-miR-99a-5p	XM_024993427	ITGB5	2728	2745	0.923077	-19.7	1	0.0245317	0.471	0	0	-9.56953	15	17	14	3UTR
bta-miR-99a-5p	XM_005201440	HEG1	3776	3807	0.846154	-20.8	1	0.00029793	0.456	0	0	-5.69245	16	23	11	CDS
bta-miR-99a-5p	XM_002684815	SLC12A8	651	676	0.846154	-19.4	1	0.000207072	0.324	0	0	-5.03583	18	25	10	CDS
bta-miR-99a-5p	NM_001025321	RPL35A	73	120	1	-18.9	1	0.00215922	0.5	0	0	-8.33988	10	12	10	CDS
bta-miR-99a-5p	XM_024994827	LRCH3	3072	3092	0.846154	-18.1	1	8.59816e-06	0.441	0	0	-9.54656	16	20	10	3UTR
bta-miR-99a-5p	XM_024994827	LRCH3	2635	2665	0.923077	-18.1	1	0.00155015	0.588	0	0	-5.9255	12	15	9	3UTR
bta-miR-99a-5p	XM_024994802	LRCH3	3195	3215	0.846154	-18.1	1	8.59816e-06	0.441	0	0	-9.54656	16	20	10	3UTR
bta-miR-99a-5p	XM_024994802	LRCH3	2758	2788	0.923077	-18.1	1	0.00155015	0.588	0	0	-5.9255	12	15	9	3UTR
bta-miR-99a-5p	XM_024994809	LRCH3	3177	3197	0.846154	-18.1	1	8.59816e-06	0.441	0	0	-9.54656	16	20	10	3UTR
bta-miR-99a-5p	XM_024994809	LRCH3	2740	2770	0.923077	-18.1	1	0.00155015	0.588	0	0	-5.9255	12	15	9	3UTR
bta-miR-99a-5p	XM_002684799	LRCH3	3249	3269	0.846154	-18.1	1	8.59816e-06	0.441	0	0	-9.54656	16	20	10	3UTR
bta-miR-99a-5p	XM_002684799	LRCH3	2812	2842	0.923077	-18.1	1	0.00155015	0.588	0	0	-5.9255	12	15	9	3UTR
bta-miR-99a-5p	XM_024994821	LRCH3	3122	3142	0.846154	-18.1	1	8.59816e-06	0.441	0	0	-9.54656	16	20	10	3UTR
bta-miR-99a-5p	XM_024994821	LRCH3	2685	2715	0.923077	-18.1	1	0.00155015	0.588	0	0	-5.9255	12	15	9	3UTR
bta-miR-99a-5p	XM_010801159	TNK2	3414	3459	0.846154	-23.3	1	9.53044e-07	0.382	0	0	-6.51454	18	45	10	CDS
bta-miR-99a-5p	XM_010801156	TNK2	3529	3555	0.923077	-21.6	1	0.000968834	0.397	0	0	-6.51454	14	17	10	CDS
bta-miR-99a-5p	XM_010801160	TNK2	3408	3434	0.923077	-21.6	1	0.000968834	0.397	0	0	-6.51454	14	17	10	CDS
bta-miR-99a-5p	XM_015471419	TNK2	3454	3480	0.923077	-21.6	1	0.000968834	0.397	0	0	-6.51454	14	17	10	CDS
bta-miR-99a-5p	NM_001206577	TFRC	292	337	0.923077	-17.5	1	0.00175867	0.618	0	0	-9.54656	14	18	13	CDS
bta-miR-99a-5p	NM_001075671	ZDHHC19	866	905	0.846154	-20.1	1	6.2205e-05	0.368	0	0	-4.65016	15	20	7	CDS
bta-miR-99a-5p	NM_001075772	WDR53	767	789	0.846154	-18.9	1	0.000894594	0.515	0	0	-7.7148	17	22	7	CDS
bta-miR-99a-5p	NM_001206758	FBXO45	467	489	1	-19	1	0.000183314	0.412	0	0	-9.68273	16	22	9	CDS
bta-miR-99a-5p	XM_010801242	TMEM44	3831	3849	0.923077	-19.4	1	8.69649e-06	0.559	0	0	-7.27064	14	18	9	3UTR
bta-miR-99a-5p	XM_010801242	TMEM44	1749	1768	0.846154	-18.5	1	3.54603e-06	0.412	0	0	-9.55161	16	19	11	CDS
bta-miR-99a-5p	XM_024991733	TMEM44	3777	3795	0.923077	-19.4	1	8.69649e-06	0.559	0	0	-7.27064	14	18	9	3UTR
bta-miR-99a-5p	XM_024991733	TMEM44	1662	1681	0.846154	-18.5	1	3.54603e-06	0.412	0	0	-9.55161	16	19	11	CDS
bta-miR-99a-5p	NM_001099131	TMEM44	1082	1101	0.846154	-18.5	1	3.54603e-06	0.412	0	0	-9.55161	16	19	11	CDS
bta-miR-99a-5p	NM_001099131	TMEM44	2123	2156	0.846154	-20.2	1	9.07552e-06	0.456	0	0	-9.50465	16	23	8	3UTR
bta-miR-99a-5p	XM_024995057	GP5	3115	3130	0.961538	-20.5	1	1.82938e-05	0.5	0	0	-6.85796	13	15	10	3UTR
bta-miR-99a-5p	XM_024995057	GP5	1488	1504	1	-18.1	1	0.00288767	0.5	0	0	-4.957	14	16	10	CDS
bta-miR-99a-5p	XM_003585659	LRRC15	147	167	0.846154	-21.3	1	1.59593e-07	0.324	0	0	-6.14858	17	20	13	CDS
bta-miR-99a-5p	XM_005201500	OPA1	470	491	0.923077	-20.6	1	0.000807613	0.515	0	0	-4.02637	14	21	10	CDS
bta-miR-99a-5p	XM_005201500	OPA1	1062	1085	1	-21.1	1	0.00252681	0.574	0	0	-8.57351	19	23	14	CDS
bta-miR-99a-5p	XM_005201500	OPA1	1519	1536	1	-20.6	1	5.01801e-06	0.588	0	0	-7.37138	16	17	16	CDS
bta-miR-99a-5p	XM_005201499	OPA1	461	482	0.923077	-20.6	1	0.000807613	0.515	0	0	-4.02637	14	21	10	CDS
bta-miR-99a-5p	XM_005201499	OPA1	1164	1187	1	-21.1	1	0.00252681	0.574	0	0	-8.57351	19	23	14	CDS
bta-miR-99a-5p	XM_005201499	OPA1	1621	1638	1	-20.6	1	5.01801e-06	0.588	0	0	-7.37138	16	17	16	CDS
bta-miR-99a-5p	NM_001192961	OPA1	435	456	0.923077	-20.6	1	0.000807613	0.515	0	0	-4.02637	14	21	10	CDS
bta-miR-99a-5p	NM_001192961	OPA1	1084	1107	1	-21.1	1	0.00252681	0.574	0	0	-8.57351	19	23	14	CDS
bta-miR-99a-5p	NM_001192961	OPA1	1541	1558	1	-20.6	1	5.01801e-06	0.588	0	0	-7.37138	16	17	16	CDS
bta-miR-99a-5p	XM_002684859	ATP13A4	1766	1809	0.923077	-20.8	1	1.84329e-05	0.441	0	0	-6.50069	18	27	8	CDS
bta-miR-99a-5p	NM_001205856	MB21D2	52	99	1	-20.1	1	4.87332e-05	0.471	0	0	-6.57952	15	19	8	CDS
bta-miR-99a-5p	XM_024991054	IL1RAP	52	85	0.846154	-19.8	1	2.71316e-06	0.353	0	0	-8.81432	16	22	8	5UTR
bta-miR-99a-5p	XM_024990969	BCL6	480	498	0.923077	-19.2	1	6.26772e-05	0.426	0	0	-5.19005	13	18	9	CDS
bta-miR-99a-5p	NM_001206450	BCL6	362	380	0.923077	-19.2	1	6.26772e-05	0.426	0	0	-5.19005	13	18	9	CDS
bta-miR-99a-5p	NM_001034218	FETUB	755	769	0.846154	-15.3	1	0.00704494	0.485	0	0	-12.0836	13	14	13	CDS
bta-miR-99a-5p	XM_002684869	DGKG	582	596	0.846154	-17	1	2.06893e-05	0.456	0	0	-12.7743	13	14	13	CDS
bta-miR-99a-5p	XM_024995255	DGKG	582	596	0.846154	-17	1	2.06893e-05	0.456	0	0	-12.7743	13	14	13	CDS
bta-miR-99a-5p	XM_024995256	DGKG	573	587	0.846154	-17	1	2.06893e-05	0.456	0	0	-12.7743	13	14	13	CDS
bta-miR-99a-5p	NM_001034776	TRA2B	337	356	0.820513	-19	1	0.00154023	0.485	0	0	-9.34736	16	19	8	CDS
bta-miR-99a-5p	XM_005201476	IGF2BP2	1420	1439	1	-22.7	1	1.3375e-05	0.529	0	0	-7.46919	15	19	7	CDS
bta-miR-99a-5p	NM_001192504	IGF2BP2	1535	1554	1	-22.7	1	1.3375e-05	0.529	0	0	-7.46919	15	19	7	CDS
bta-miR-99a-5p	NM_001191360	SENP2	1662	1700	1	-17.3	1	0.000156509	0.618	0	0	-4.957	14	18	7	CDS
bta-miR-99a-5p	XM_002684870	LIPH	840	863	0.923077	-19.5	1	0.00641285	0.544	0	0	-10.3702	18	23	11	CDS
bta-miR-99a-5p	XM_002684870	LIPH	664	708	0.846154	-21	1	8.04259e-07	0.397	0	0	-7.16801	16	22	7	CDS
bta-miR-99a-5p	NM_001075200	TMEM41A	849	872	0.846154	-20.9	1	0.00088867	0.529	0	0	-5.33701	18	23	6	CDS
bta-miR-99a-5p	NM_001192796	EPHB3	302	320	0.923077	-20.1	1	0.000696774	0.426	0	0	-5.9255	12	15	10	CDS
bta-miR-99a-5p	XM_024995305	CHRD	850	872	0.923077	-24.8	1	1.60069e-08	0.294	0	0	-5.81384	17	22	10	CDS
bta-miR-99a-5p	NM_001192065	POLR2H	732	750	0.923077	-18.7	1	6.27743e-05	0.265	0	0	-8.60003	16	18	9	5UTR
bta-miR-99a-5p	XM_024995330	EIF4G1	3009	3046	0.923077	-22.1	1	0.00520145	0.353	0	0	-3.79332	20	37	9	CDS
bta-miR-99a-5p	XM_024995330	EIF4G1	3691	3725	0.923077	-21.7	1	0.000177074	0.338	0	0	-8.51314	16	21	9	CDS
bta-miR-99a-5p	XM_024995312	EIF4G1	3204	3241	0.923077	-22.1	1	0.00520145	0.353	0	0	-3.79332	20	37	9	CDS
bta-miR-99a-5p	XM_024995312	EIF4G1	3886	3920	0.923077	-21.7	1	0.000177074	0.338	0	0	-8.51314	16	21	9	CDS
bta-miR-99a-5p	XM_010801319	EIF4G1	3169	3206	0.923077	-22.1	1	0.00520145	0.353	0	0	-3.79332	20	37	9	CDS
bta-miR-99a-5p	XM_010801319	EIF4G1	3851	3885	0.923077	-21.7	1	0.000177074	0.338	0	0	-8.51314	16	21	9	CDS
bta-miR-99a-5p	XM_024995329	EIF4G1	3077	3114	0.923077	-22.1	1	0.00520145	0.353	0	0	-3.79332	20	37	9	CDS
bta-miR-99a-5p	XM_024995329	EIF4G1	3759	3793	0.923077	-21.7	1	0.000177074	0.338	0	0	-8.51314	16	21	9	CDS
bta-miR-99a-5p	NM_177957	ECE2	570	599	0.846154	-21.8	1	0.000717865	0.441	0	0	-9.02428	17	29	10	CDS
bta-miR-99a-5p	NM_177957	ECE2	1818	1839	0.923077	-19	1	0.00727067	0.397	0	0	-8.10683	16	21	7	CDS
bta-miR-99a-5p	NM_177958	ECE2	657	686	0.846154	-21.8	1	0.000717865	0.441	0	0	-9.02428	17	29	10	CDS
bta-miR-99a-5p	NM_177958	ECE2	1905	1926	0.923077	-19	1	0.00727067	0.397	0	0	-8.10683	16	21	7	CDS
bta-miR-99a-5p	NM_001314064	ECE2	366	379	0.846154	-18.7	1	2.51477e-06	0.353	0	0	-6.98189	11	13	6	CDS
bta-miR-99a-5p	XM_010801326	VWA5B2	3778	3796	0.846154	-17.4	1	7.75543e-06	0.25	0	0	-8.47864	16	18	10	CDS
bta-miR-99a-5p	NM_001083457	ABCF3	670	701	0.923077	-18.4	1	1.54743e-07	0.368	0	0	-7.00542	12	16	9	CDS
bta-miR-99a-5p	XM_005201585	ABCC5	5499	5523	0.923077	-19.4	1	0.000171503	0.471	0	0	-5.33701	19	24	8	3UTR
bta-miR-99a-5p	XM_005201585	ABCC5	3864	3885	1	-19.2	1	0.000213233	0.456	0	0	-7.65065	17	21	8	CDS
bta-miR-99a-5p	XM_005201587	ABCC5	3732	3753	1	-19.2	1	0.000213233	0.456	0	0	-7.65065	17	21	8	CDS
bta-miR-99a-5p	XM_005201587	ABCC5	4362	4382	0.846154	-18	1	0.000108027	0.456	0	0	-14.0621	15	20	9	CDS
bta-miR-99a-5p	NM_001206196	KLHL24	233	282	0.923077	-21.4	1	0.00040272	0.544	0	0	-8.09298	15	19	10	5UTR
bta-miR-99a-5p	XM_024990181	KLHL24	258	307	0.923077	-21.4	1	0.00040272	0.544	0	0	-8.09298	15	19	10	5UTR
bta-miR-99a-5p	XM_005201634	ATP11B	16	32	0.923077	-19.3	1	0.000546177	0.361	0	0	-8.59606	13	16	8	5UTR
bta-miR-99a-5p	NM_001101960	TTC14	2016	2035	0.923077	-16.8	1	0.00358852	0.632	0	0	-7.07546	12	14	12	3UTR
bta-miR-99a-5p	NM_001101960	TTC14	2207	2224	0.846154	-15.7	1	0.00688409	0.588	0	0	-10.0938	13	17	7	3UTR
bta-miR-99a-5p	NM_001191266	USP13	1773	1784	0.846154	-16.7	1	6.46304e-08	0.471	0	0	-10.2546	10	11	10	CDS
bta-miR-99a-5p	NM_001105035	ACTL6A	207	228	0.846154	-17.5	1	0.000117314	0.515	0	0	-7.37138	16	21	10	CDS
bta-miR-99a-5p	NM_001105044	PLCXD1	1186	1224	0.846154	-19.3	1	0.000328105	0.324	0	0	-4.957	18	38	9	CDS
bta-miR-99a-5p	NM_001123034	NCEH1	1160	1176	0.923077	-17.5	1	0.00224825	0.485	0	0	-6.32527	12	16	7	CDS
bta-miR-99a-5p	NM_001206211	FNDC3B	4752	4770	0.846154	-15.8	1	0.00116407	0.5	0	0	-11.1871	16	18	12	3UTR
bta-miR-99a-5p	NM_001102001	PLD1	1330	1367	0.923077	-18.5	1	0.000229412	0.574	0	0	-5.03583	17	37	13	CDS
bta-miR-99a-5p	NM_001103222	SLC2A2	2242	2266	0.846154	-18.6	1	0.000226742	0.618	0	0	-6.93679	17	24	10	3UTR
bta-miR-99a-5p	NM_001035055	CLDN11	1753	1768	0.923077	-18	1	0.000291538	0.618	0	0	-6.85115	13	15	9	3UTR
bta-miR-99a-5p	NM_001205604	SEC62	382	414	0.923077	-18.9	1	0.00122741	0.574	0	0	-8.65174	17	22	8	CDS
bta-miR-99a-5p	XM_005201744	GOLIM4	1397	1418	0.923077	-21.1	1	0.000178927	0.397	0	0	-11.1271	15	21	11	CDS
bta-miR-99a-5p	NM_001205553	GOLIM4	1100	1121	0.923077	-21.1	1	0.000178927	0.397	0	0	-11.1271	15	21	11	CDS
bta-miR-99a-5p	NM_001110774	SPTSSB	1289	1303	0.923077	-18.5	1	0.0411094	0.544	0	0	-6.19951	13	14	13	3UTR
bta-miR-99a-5p	XM_003585689	C1H3orf80	382	396	0.846154	-18.5	1	6.59374e-08	0.147	0	0	-7.16801	11	14	7	CDS
bta-miR-99a-5p	XM_005201742	SCHIP1	315	340	0.846154	-15.8	1	3.57355e-06	0.441	0	0	-11.4183	9	11	9	5UTR
bta-miR-99a-5p	XM_005201741	SCHIP1	55	89	0.846154	-16.5	1	0.030569	0.397	0	0	-8.4155	17	34	9	5UTR
bta-miR-99a-5p	XM_015472848	LOC101901911	1562	1592	1	-20	1	0.000995894	0.5	0	0	-6.24644	12	15	6	5UTR
bta-miR-99a-5p	NM_001075351	MFSD1	1442	1458	0.846154	-16.7	1	0.00389339	0.618	0	0	-14.9081	15	16	15	3UTR
bta-miR-99a-5p	NM_001075404	RSRC1	501	535	0.923077	-17.3	1	0.000195532	0.515	0	0	-9.32546	15	19	12	CDS
bta-miR-99a-5p	XM_015472901	VEPH1	827	882	0.923077	-20.6	1	0.000790278	0.441	0	0	-11.1852	15	17	15	CDS
bta-miR-99a-5p	NM_001206311	CCNL1	1493	1510	0.846154	-16.9	1	0.000129169	0.294	0	0	-11.5245	15	17	10	CDS
bta-miR-99a-5p	NM_001206048	TIPARP	1825	1856	0.974359	-19.2	1	0.00023954	0.5	0	0	-14.5224	12	15	8	CDS
bta-miR-99a-5p	NM_001206436	GMPS	99	135	0.846154	-15.1	1	7.82755e-05	0.515	0	0	-8.13185	11	13	11	CDS
bta-miR-99a-5p	NM_001205989	ARHGEF26	2493	2510	0.846154	-18.7	1	0.0267079	0.5	0	0	-10.4264	14	17	9	CDS
bta-miR-99a-5p	XM_024995892	LOC100299503	1532	1550	1	-16.2	1	0.0135495	0.603	0	0	-8.02485	10	13	7	CDS
bta-miR-99a-5p	NM_001102531	RAP2B	2649	2673	0.923077	-19	1	0.000251472	0.588	0	0	-7.65065	17	24	7	3UTR
bta-miR-99a-5p	NM_001102531	RAP2B	1092	1127	0.846154	-18.4	1	0.00336309	0.368	0	0	-7.08104	17	35	9	3UTR
bta-miR-99a-5p	NM_174410	P2RY1	708	732	0.923077	-18.5	1	6.03699e-05	0.529	0	0	-7.23614	13	17	7	CDS
bta-miR-99a-5p	XM_024992623	MBNL1	910	932	1	-17	1	0.0204604	0.676	0	0	-9.95757	18	22	13	5UTR
bta-miR-99a-5p	XM_024992540	MBNL1	910	932	1	-17	1	0.0204604	0.676	0	0	-9.95757	18	22	13	5UTR
bta-miR-99a-5p	XM_024992516	MBNL1	910	932	1	-17	1	0.0204604	0.676	0	0	-9.95757	18	22	13	5UTR
bta-miR-99a-5p	XM_024992547	MBNL1	909	931	1	-17	1	0.0204604	0.676	0	0	-9.95757	18	22	13	5UTR
bta-miR-99a-5p	XM_024992529	MBNL1	909	931	1	-17	1	0.0204604	0.676	0	0	-9.95757	18	22	13	5UTR
bta-miR-99a-5p	XM_024992590	MBNL1	909	931	1	-17	1	0.0204604	0.676	0	0	-9.95757	18	22	13	5UTR
bta-miR-99a-5p	NM_001206785	IGSF10	659	671	0.923077	-17.4	1	0.0136548	0.515	0	0	-9.77961	11	12	11	CDS
bta-miR-99a-5p	XM_024990954	MED12L	1706	1727	0.923077	-17.8	1	0.0679544	0.515	0	0	-5.61866	16	21	9	CDS
bta-miR-99a-5p	XM_005201808	MED12L	1706	1727	0.923077	-17.8	1	0.0679544	0.515	0	0	-5.61866	16	21	9	CDS
bta-miR-99a-5p	NM_001206505	MED12L	1260	1281	0.923077	-17.8	1	0.0679544	0.515	0	0	-5.61866	16	21	9	CDS
bta-miR-99a-5p	XM_024990959	MED12L	1706	1727	0.923077	-17.8	1	0.0679544	0.515	0	0	-5.61866	16	21	9	CDS
bta-miR-99a-5p	NM_001144101	TSC22D2	590	614	0.846154	-20.9	1	1.7876e-08	0.368	0	0	-9.94954	16	24	8	5UTR
bta-miR-99a-5p	XM_002685023	ANKUB1	2557	2578	0.846154	-19.2	1	1.66952e-05	0.485	0	0	-9.99394	15	21	6	CDS
bta-miR-99a-5p	NM_001034306	TM4SF4	409	439	0.846154	-18.1	1	0.000116373	0.426	0	0	-8.02485	14	19	10	CDS
bta-miR-99a-5p	XM_024984997	CP	1470	1487	0.846154	-17.4	1	0.00799744	0.574	0	0	-11.8505	15	17	9	CDS
bta-miR-99a-5p	NM_001256556	CP	1271	1288	0.846154	-17.4	1	0.00804856	0.574	0	0	-11.8505	15	17	9	CDS
bta-miR-99a-5p	XM_005201817	HLTF	4618	4639	0.923077	-19.6	1	0.00235947	0.574	0	0	-11.9948	15	21	9	3UTR
bta-miR-99a-5p	NM_001045867	GYG1	204	254	0.846154	-20.8	1	9.90826e-05	0.5	0	0	-5.19005	18	24	6	CDS
bta-miR-99a-5p	NM_001192660	CPA3	791	821	0.846154	-18.4	1	9.82193e-05	0.456	0	0	-7.83842	15	18	11	CDS
bta-miR-99a-5p	NM_001105506	PLSCR1	694	729	1	-21.4	1	0.00615533	0.691	0	0	-4.957	16	19	14	CDS
bta-miR-99a-5p	NM_001113769	CHST2	1908	1926	0.923077	-19.9	1	0.00056276	0.647	0	0	-13.6656	15	18	11	3UTR
bta-miR-99a-5p	NM_001113769	CHST2	3004	3020	0.961538	-18.5	1	0.0325215	0.676	0	0	-6.50069	15	16	15	3UTR
bta-miR-99a-5p	XM_005201848	TRPC1	193	224	0.846154	-19.9	1	0.00301431	0.441	0	0	-6.87023	17	31	7	CDS
bta-miR-99a-5p	NM_174476	TRPC1	92	123	0.846154	-19.9	1	0.00401613	0.456	0	0	-6.87023	17	31	7	CDS
bta-miR-99a-5p	NM_001103299	PLS1	1663	1709	1	-18.7	1	0.0109758	0.632	0	0	-7.23797	13	21	9	CDS
bta-miR-99a-5p	NM_001206035	XRN1	906	924	0.807692	-18.7	1	0.0150097	0.676	0	0	-4.957	15	18	10	CDS
bta-miR-99a-5p	XM_024996088	PXYLP1	1677	1691	0.846154	-15.5	1	0.0112916	0.529	0	0	-6.80703	13	14	13	3UTR
bta-miR-99a-5p	XM_024996069	PXYLP1	1971	1985	0.846154	-15.5	1	0.0112916	0.529	0	0	-6.80703	13	14	13	3UTR
bta-miR-99a-5p	XM_024996081	PXYLP1	1732	1746	0.846154	-15.5	1	0.0112916	0.529	0	0	-6.80703	13	14	13	3UTR
bta-miR-99a-5p	XM_024996099	PXYLP1	1572	1586	0.846154	-15.5	1	0.0112916	0.529	0	0	-6.80703	13	14	13	3UTR
bta-miR-99a-5p	NM_174281	COPB2	8	23	0.846154	-17.4	1	0.000164353	0.404	0	0	-8.76339	12	15	6	5UTR
bta-miR-99a-5p	NM_001046319	MRPS22	108	144	0.923077	-22.3	1	1.96772e-10	0.265	0	0	-6.78234	11	13	11	CDS
bta-miR-99a-5p	XM_024996266	DZIP1L	3289	3312	0.846154	-18.6	1	0.000212551	0.5	0	0	-6.19951	18	23	8	3UTR
bta-miR-99a-5p	XM_024996309	PPP2R3A	1119	1141	1	-19.1	1	0.00637349	0.544	0	0	-15.2579	13	17	8	CDS
bta-miR-99a-5p	XM_024996316	PPP2R3A	1080	1102	1	-19.1	1	0.00637349	0.544	0	0	-15.2579	13	17	8	CDS
bta-miR-99a-5p	NM_001192829	EPHB1	2772	2811	0.846154	-21.6	1	0.000245768	0.471	0	0	-6.19951	17	22	7	CDS
bta-miR-99a-5p	XM_024996334	KY	786	801	0.923077	-18	1	0.00024443	0.456	0	0	-13.6656	13	15	8	CDS
bta-miR-99a-5p	XM_024996334	KY	4997	5015	0.923077	-18.1	1	0.081689	0.382	0	0	-11.8505	14	18	9	3UTR
bta-miR-99a-5p	NM_001192040	CDV3	1275	1296	0.923077	-19.3	1	0.0232839	0.647	0	0	-6.85796	13	16	10	3UTR
bta-miR-99a-5p	NM_001192152	NPHP3	370	386	0.846154	-18.5	1	1.16784e-05	0.397	0	0	-9.99278	15	16	15	CDS
bta-miR-99a-5p	XM_015473612	NEK11	959	976	1	-19.4	1	0.0415596	0.412	0	0	-8.75564	14	17	10	CDS
bta-miR-99a-5p	XM_015473594	NEK11	1274	1291	1	-19.4	1	0.0415582	0.412	0	0	-8.75564	14	17	10	CDS
bta-miR-99a-5p	XM_024996419	NEK11	1274	1291	1	-19.4	1	0.0415582	0.412	0	0	-8.75564	14	17	10	CDS
bta-miR-99a-5p	XM_005201982	ASTE1	1410	1429	0.846154	-18.3	1	3.21799e-05	0.485	0	0	-9.82598	16	18	16	CDS
bta-miR-99a-5p	XM_010801625	ASTE1	1859	1878	0.846154	-18.3	1	3.21799e-05	0.485	0	0	-9.82598	16	18	16	CDS
bta-miR-99a-5p	XM_024994060	ATP2C1	2811	2827	0.846154	-18.2	1	6.44868e-05	0.632	0	0	-13.6656	14	16	9	CDS
bta-miR-99a-5p	NM_175785	ATP2C1	2695	2711	0.846154	-18.2	1	6.44868e-05	0.632	0	0	-13.6656	14	16	9	CDS
bta-miR-99a-5p	NM_001103174	BRWD1	5266	5298	1	-19.6	1	0.000915675	0.588	0	0	-5.38561	15	20	11	CDS
bta-miR-99a-5p	NM_001103174	BRWD1	2117	2136	0.923077	-18.4	1	0.0306352	0.485	0	0	-10.8587	15	19	8	CDS
bta-miR-99a-5p	NM_001206778	IGSF5	2226	2241	0.846154	-16.9	1	0.00194098	0.559	0	0	-10.7891	14	15	14	3UTR
bta-miR-99a-5p	NM_001206779	IGSF5	1788	1803	0.846154	-16.9	1	0.00194098	0.559	0	0	-10.7891	14	15	14	3UTR
bta-miR-99a-5p	XM_010801644	DSCAM	2064	2082	0.923077	-23	1	0.00757156	0.5	0	0	-7.37138	16	18	10	CDS
bta-miR-99a-5p	XM_010801644	DSCAM	5562	5583	0.846154	-18.7	1	0.000156311	0.368	0	0	-9.88195	15	21	8	CDS
bta-miR-99a-5p	NM_001100327	RIPK4	1106	1123	0.846154	-17.9	1	2.34538e-06	0.426	0	0	-10.9178	15	17	8	CDS
bta-miR-99a-5p	XM_024996507	PRDM15	2519	2540	1	-20.7	1	1.58614e-07	0.412	0	0	-5.9255	12	15	10	CDS
bta-miR-99a-5p	XM_024996511	PRDM15	2271	2292	1	-20.7	1	1.58614e-07	0.412	0	0	-5.9255	12	15	10	CDS
bta-miR-99a-5p	NM_001114509	TFF3	155	172	0.846154	-19.7	1	1.67609e-07	0.324	0	0	-8.61389	16	17	16	CDS
bta-miR-99a-5p	XM_005202033	SLC37A1	2414	2430	1	-18.9	1	6.37512e-06	0.426	0	0	-8.61389	15	16	15	3UTR
bta-miR-99a-5p	XM_002685134	PDE9A	1512	1529	0.846154	-18.3	1	0.000422882	0.397	0	0	-12.3711	15	17	13	CDS
bta-miR-99a-5p	XM_005202035	PDE9A	1458	1475	0.846154	-18.3	1	0.000432091	0.397	0	0	-12.3711	15	17	13	CDS
bta-miR-99a-5p	NM_001046350	PKNOX1	64	93	0.923077	-23.1	1	2.21054e-06	0.309	0	0	-8.8291	16	22	8	5UTR
bta-miR-99a-5p	NM_001205885	TRAPPC10	1341	1369	0.846154	-21.5	1	8.04409e-06	0.412	0	0	-4.67302	20	28	7	CDS
bta-miR-99a-5p	XM_002685144	PWP2	2968	2991	0.974359	-24.5	1	4.05818e-05	0.235	0	0	-7.27064	18	23	13	3UTR
bta-miR-99a-5p	XM_024996717	AIRE	1374	1391	0.846154	-19.6	1	3.16301e-05	0.294	0	0	-7.24999	15	17	9	CDS
bta-miR-99a-5p	NM_001075781	C1H21orf2	1102	1120	0.846154	-19.5	1	6.87193e-08	0.441	0	0	-10.1962	15	18	7	3UTR
bta-miR-99a-5p	XM_024996726	TRPM2	2908	2926	0.923077	-21.5	1	1.00098e-08	0.382	0	0	-8.4925	16	18	10	CDS
bta-miR-99a-5p	XM_024996726	TRPM2	3242	3260	0.846154	-19.2	1	0.000342773	0.412	0	0	-7.23614	14	18	7	CDS
bta-miR-99a-5p	XM_024996729	TRPM2	2762	2780	0.923077	-21.5	1	1.00098e-08	0.382	0	0	-8.4925	16	18	10	CDS
bta-miR-99a-5p	XM_024996729	TRPM2	3096	3114	0.846154	-19.2	1	0.000342773	0.412	0	0	-7.23614	14	18	7	CDS
bta-miR-99a-5p	XM_024996744	TRPM2	4279	4297	0.923077	-21.5	1	1.00098e-08	0.382	0	0	-8.4925	16	18	10	CDS
bta-miR-99a-5p	XM_024996744	TRPM2	4613	4631	0.846154	-19.2	1	0.000342773	0.412	0	0	-7.23614	14	18	7	CDS
bta-miR-99a-5p	XM_024996748	TRPM2	2826	2844	0.923077	-21.5	1	1.00098e-08	0.382	0	0	-8.4925	16	18	10	CDS
bta-miR-99a-5p	XM_024996748	TRPM2	3160	3178	0.846154	-19.2	1	0.000342773	0.412	0	0	-7.23614	14	18	7	CDS
bta-miR-99a-5p	NM_001046594	PTTG1IP	1700	1726	1	-18	1	0.00112176	0.412	0	0	-8.97642	11	15	6	3UTR
bta-miR-99a-5p	NM_175781	ITGB2	1681	1698	1	-20	1	0.0800165	0.426	0	0	-9.39596	15	17	9	CDS
bta-miR-99a-5p	XM_024994871	POFUT2	1082	1095	1	-20.5	1	0.000204396	0.412	0	0	-8.75027	11	13	8	CDS
bta-miR-99a-5p	XM_024994871	POFUT2	1678	1697	0.846154	-19.6	1	0.0011296	0.353	0	0	-7.47494	17	19	13	3UTR
bta-miR-99a-5p	NM_205782	POFUT2	1239	1252	1	-20.5	1	0.000204396	0.412	0	0	-8.75027	11	13	8	CDS
bta-miR-99a-5p	XM_024975155	COL18A1	4102	4122	0.846154	-19.6	1	9.67001e-06	0.397	0	0	-9.60711	14	20	8	CDS
bta-miR-99a-5p	NM_001083388	COL18A1	4579	4599	0.846154	-19.6	1	9.67001e-06	0.397	0	0	-9.60711	14	20	8	CDS
bta-miR-99a-5p	NM_001075126	COL6A2	1996	2012	0.846154	-19.6	1	0.000162929	0.309	0	0	-9.80258	14	16	9	CDS
bta-miR-99a-5p	NM_001038677	SPATC1L	699	711	0.846154	-15.9	1	2.57043e-05	0.426	0	0	-10.3078	10	12	7	CDS
bta-miR-99a-5p	NM_001038677	SPATC1L	768	797	0.846154	-17.8	1	0.0218165	0.338	0	0	-13.9634	14	20	7	CDS
bta-miR-99a-5p	XM_015474090	PCNT	4168	4186	0.846154	-19.2	1	0.00409251	0.324	0	0	-10.305	15	18	6	CDS
bta-miR-99a-5p	XM_024996955	DIP2A	1475	1496	1	-21.9	1	0.000405259	0.441	0	0	-6.6181	17	21	9	CDS
bta-miR-99a-5p	XM_002685146	DIP2A	1471	1492	1	-21.9	1	0.000405259	0.441	0	0	-6.6181	17	21	9	CDS
bta-miR-99a-5p	XM_005202121	DIP2A	1243	1264	1	-21.9	1	0.000405259	0.441	0	0	-6.6181	17	21	9	CDS
bta-miR-99a-5p	XM_005202087	FBXO25	89	107	0.846154	-19	1	2.73318e-06	0.309	0	0	-7.16801	15	18	11	5UTR
bta-miR-99a-5p	XM_005202087	FBXO25	1591	1607	0.923077	-16	1	6.16934e-05	0.559	0	0	-7.99318	13	16	7	3UTR
bta-miR-99a-5p	NM_001076211	FBXO25	49	67	0.846154	-19	1	3.18615e-06	0.309	0	0	-7.16801	15	18	11	5UTR
bta-miR-99a-5p	NM_001076211	FBXO25	1521	1537	0.923077	-16	1	6.16934e-05	0.559	0	0	-7.99318	13	16	7	3UTR
bta-miR-99a-5p	NM_001098014	CHAF1B	636	659	0.846154	-17.8	1	0.000961598	0.485	0	0	-14.3975	15	18	11	CDS
bta-miR-99a-5p	NM_001040510	VPS26C	2482	2497	0.846154	-18.9	1	2.75945e-05	0.471	0	0	-6.62645	12	15	6	3UTR
bta-miR-99a-5p	NM_001206288	SH3BP5	733	751	1	-21.5	1	0.0125227	0.368	0	0	-11.3173	15	18	9	CDS
bta-miR-99a-5p	XM_005202148	BTD	2296	2316	1	-17.4	1	0.00214547	0.588	0	0	-6.67505	11	14	7	3UTR
bta-miR-99a-5p	NM_001193182	GALNT15	1422	1441	0.846154	-18.1	1	2.47817e-06	0.368	0	0	-10.3185	16	19	13	CDS
bta-miR-99a-5p	XM_024997194	RFTN1	268	289	0.923077	-19.4	1	3.79645e-06	0.456	0	0	-6.66278	12	14	12	5UTR
bta-miR-99a-5p	NM_001192255	PLCL2	2039	2061	0.846154	-18.4	1	0.000105766	0.471	0	0	-8.81344	16	22	8	CDS
bta-miR-99a-5p	NM_001192255	PLCL2	68	86	0.846154	-17.3	1	4.23722e-08	0.088	0	0	-13.3396	13	18	7	CDS
bta-miR-99a-5p	NM_001206081	HERC2	579	599	0.846154	-22.3	1	7.48073e-06	0.412	0	0	-10.7153	16	20	7	CDS
bta-miR-99a-5p	NM_001206081	HERC2	6914	6956	0.846154	-21.2	1	3.69333e-06	0.559	0	0	-3.79332	20	33	10	CDS
bta-miR-99a-5p	XM_002685192	NIPA1	3969	4004	0.923077	-18	1	0.00100912	0.515	0	0	-6.66278	17	23	12	3UTR
bta-miR-99a-5p	XM_002685192	NIPA1	4168	4186	0.846154	-17.1	1	0.00181555	0.662	0	0	-8.82806	16	18	10	3UTR
bta-miR-99a-5p	NM_001205515	CYFIP1	1184	1201	0.846154	-18.6	1	2.76577e-06	0.353	0	0	-10.9523	16	17	16	CDS
bta-miR-99a-5p	NM_001034444	CCDC115	1	26	0.923077	-22.1	1	1.69478e-05	0.382	0	0	-5.19005	13	16	9	5UTR
bta-miR-99a-5p	NM_001075617	IMP4	1123	1144	0.923077	-20.4	1	0.00104008	0.456	0	0	-5.96215	18	21	6	3UTR
bta-miR-99a-5p	XM_002685201	AMER3	2610	2643	0.846154	-22.4	1	1.80983e-06	0.397	0	0	-8.63862	17	23	8	CDS
bta-miR-99a-5p	XM_005202196	FAM168B	4089	4110	0.846154	-24	1	0.012549	0.368	0	0	-8.45025	16	21	7	3UTR
bta-miR-99a-5p	NM_001109790	FAM168B	3963	3984	0.846154	-24	1	0.012549	0.368	0	0	-8.45025	16	21	7	3UTR
bta-miR-99a-5p	NM_001083529	PLEKHB2	3086	3106	0.846154	-25.5	1	1.30436e-05	0.471	0	0	-7.27064	18	20	10	3UTR
bta-miR-99a-5p	XM_005202234	UGGT1	758	779	1	-19	1	9.68883e-05	0.632	0	0	-8.66331	17	21	8	CDS
bta-miR-99a-5p	XM_005202209	AMMECR1L	2899	2917	0.846154	-20.4	1	0.00116252	0.426	0	0	-10.305	14	18	5	3UTR
bta-miR-99a-5p	XM_005202211	AMMECR1L	3025	3043	0.846154	-20.4	1	0.00116252	0.426	0	0	-10.305	14	18	5	3UTR
bta-miR-99a-5p	XM_005202207	AMMECR1L	2961	2979	0.846154	-20.4	1	0.00116252	0.426	0	0	-10.305	14	18	5	3UTR
bta-miR-99a-5p	XM_010801818	MYO7B	6042	6057	0.923077	-19.6	1	3.02916e-05	0.353	0	0	-13.6602	14	15	14	CDS
bta-miR-99a-5p	XM_010801818	MYO7B	3646	3668	0.846154	-19.5	1	2.21396e-05	0.382	0	0	-9.02428	16	22	12	CDS
bta-miR-99a-5p	XM_010801818	MYO7B	6178	6192	1	-18	1	0.00140788	0.382	0	0	-8.88086	12	14	9	CDS
bta-miR-99a-5p	XM_010801822	IWS1	1744	1765	0.846154	-18	1	0.0103983	0.618	0	0	-6.54929	15	21	7	CDS
bta-miR-99a-5p	XM_005202241	IWS1	1729	1750	0.846154	-18	1	0.0103983	0.618	0	0	-6.54929	15	21	7	CDS
bta-miR-99a-5p	XM_015474372	PROC	1399	1433	0.923077	-20.4	1	0.000292777	0.471	0	0	-7.24999	14	19	11	CDS
bta-miR-99a-5p	NM_001166512	PROC	1375	1409	0.923077	-20.4	1	0.000292777	0.471	0	0	-7.24999	14	19	11	CDS
bta-miR-99a-5p	NM_001102039	NAB1	2628	2640	1	-15.1	1	0.0806145	0.794	0	0	-9.77961	11	12	11	3UTR
bta-miR-99a-5p	NM_001077133	ORMDL1	564	586	0.923077	-16.9	1	0.00124153	0.647	0	0	-8.29128	11	14	8	CDS
bta-miR-99a-5p	NM_001206755	FAM171B	5362	5384	1	-17.6	1	0.000625867	0.632	0	0	-7.16235	11	14	6	3UTR
bta-miR-99a-5p	XM_005202252	ITGAV	1982	2021	0.923077	-21.2	1	3.20656e-05	0.544	0	0	-8.3038	16	22	9	CDS
bta-miR-99a-5p	NM_174367	ITGAV	1669	1718	0.923077	-21.2	1	3.20656e-05	0.544	0	0	-8.3038	16	22	9	CDS
bta-miR-99a-5p	NM_174059	FRZB	250	270	1	-25.9	1	0.000483176	0.279	0	0	-6.24613	17	20	10	5UTR
bta-miR-99a-5p	NM_001099121	DNAJC10	661	671	0.846154	-15.4	1	0.00682987	0.647	0	0	-9.62901	9	10	9	CDS
bta-miR-99a-5p	XM_024979821	CERKL	733	751	0.846154	-17.5	1	0.000273436	0.5	0	0	-11.8012	15	18	13	CDS
bta-miR-99a-5p	NM_001130753	RBM45	466	519	1	-20.4	1	0.0423923	0.632	0	0	-7.83842	15	19	10	CDS
bta-miR-99a-5p	NM_001130753	RBM45	203	234	0.923077	-20.1	1	1.85964e-07	0.412	0	0	-11.1583	14	19	8	CDS
bta-miR-99a-5p	NM_001011678	NFE2L2	165	187	0.846154	-20.1	1	0.000309571	0.588	0	0	-9.38394	16	22	7	CDS
bta-miR-99a-5p	XM_005202311	NFE2L2	261	283	0.846154	-20.1	1	0.000248807	0.588	0	0	-9.38394	16	22	7	CDS
bta-miR-99a-5p	XM_005202314	NFE2L2	510	532	0.846154	-20.1	1	0.00108979	0.588	0	0	-9.38394	16	22	7	CDS
bta-miR-99a-5p	XM_002685307	HOXD1	1246	1259	0.846154	-15.5	1	0.000201854	0.544	0	0	-6.00433	12	13	12	3UTR
bta-miR-99a-5p	XM_010801922	HOXD3	4460	4473	0.923077	-20.2	1	9.21388e-06	0.25	0	0	-6.73374	12	13	12	3UTR
bta-miR-99a-5p	NM_001101087	HOXD4	1487	1534	0.923077	-21.9	1	0.00548302	0.324	0	0	-7.99318	14	19	8	3UTR
bta-miR-99a-5p	XM_024975640	LNPK	61	96	0.923077	-22.5	1	1.51655e-07	0.324	0	0	-6.93496	15	17	15	5UTR
bta-miR-99a-5p	NM_001075989	LNPK	42	77	0.923077	-22.5	1	1.58924e-07	0.324	0	0	-6.93496	15	17	15	5UTR
bta-miR-99a-5p	XM_005202348	WIPF1	2687	2737	0.846154	-20	1	0.000822787	0.632	0	0	-5.22671	19	30	7	3UTR
bta-miR-99a-5p	NM_001076923	WIPF1	2692	2742	0.846154	-20	1	0.00109647	0.632	0	0	-5.22671	19	30	7	3UTR
bta-miR-99a-5p	XM_024980137	SP3	2506	2530	0.923077	-20.6	1	0.00105931	0.574	0	0	-4.957	18	24	9	CDS
bta-miR-99a-5p	NM_001205493	MAP3K20	1183	1199	0.846154	-15.7	1	0.00107167	0.5	0	0	-12.1255	13	16	8	CDS
bta-miR-99a-5p	NM_001205957	PDK1	2991	3016	1	-18.8	1	1.89383e-06	0.471	0	0	-6.98189	11	14	6	3UTR
bta-miR-99a-5p	XM_024975305	PDK1	3028	3053	1	-18.8	1	1.89383e-06	0.471	0	0	-6.98189	11	14	6	3UTR
bta-miR-99a-5p	XM_005202341	ITGA6	2588	2608	0.846154	-17.4	1	0.000908388	0.559	0	0	-9.32546	12	15	8	CDS
bta-miR-99a-5p	NM_001109981	ITGA6	2384	2404	0.846154	-17.4	1	0.000908388	0.559	0	0	-9.32546	12	15	8	CDS
bta-miR-99a-5p	NM_001099017	DLX1	211	234	0.846154	-19.5	1	0.0163252	0.412	0	0	-4.67302	20	23	9	CDS
bta-miR-99a-5p	XM_005202320	HAT1	105	125	0.846154	-19.5	1	0.0099082	0.515	0	0	-10.5818	16	20	8	CDS
bta-miR-99a-5p	XM_005202326	GORASP2	886	906	0.846154	-16.3	1	6.69324e-05	0.529	0	0	-4.65016	17	20	13	CDS
bta-miR-99a-5p	NM_001038535	GORASP2	849	869	0.846154	-16.3	1	6.69324e-05	0.529	0	0	-4.65016	17	20	13	CDS
bta-miR-99a-5p	NM_001205507	KLHL23	15	48	0.846154	-18	1	0.000254207	0.279	0	0	-9.56953	12	15	7	5UTR
bta-miR-99a-5p	XM_024983502	LRP2	1355	1381	0.846154	-19.6	1	0.00180679	0.588	0	0	-3.79332	19	26	7	CDS
bta-miR-99a-5p	XM_024983502	LRP2	12870	12889	0.942308	-19.7	1	0.000416526	0.574	0	0	-4.52877	15	19	9	CDS
bta-miR-99a-5p	NM_174733	DHRS9	7	41	0.923077	-21.5	1	1.51432e-05	0.441	0	0	-5.38561	17	20	14	5UTR
bta-miR-99a-5p	XM_024978051	CERS6	3617	3636	0.846154	-15	1	0.00120362	0.544	0	0	-11.4871	16	19	7	3UTR
bta-miR-99a-5p	XM_024978054	CERS6	3436	3455	0.846154	-15	1	0.00120362	0.544	0	0	-11.4871	16	19	7	3UTR
bta-miR-99a-5p	XM_005202453	SCN9A	82	103	0.846154	-17.8	1	0.00130589	0.265	0	0	-5.03583	17	21	12	5UTR
bta-miR-99a-5p	NM_175051	PLA2R1	2986	3003	0.846154	-18	1	0.0128379	0.559	0	0	-7.83842	14	17	10	CDS
bta-miR-99a-5p	NM_001001158	LY75	3126	3141	0.846154	-18.1	1	0.000315881	0.559	0	0	-10.7891	12	15	7	CDS
bta-miR-99a-5p	XM_024980437	TANC1	3677	3696	0.923077	-19.8	1	0.00196934	0.471	0	0	-8.10683	16	19	7	CDS
bta-miR-99a-5p	XM_024980437	TANC1	5454	5489	0.846154	-18.2	1	9.38781e-09	0.368	0	0	-4.76182	13	18	9	CDS
bta-miR-99a-5p	XM_005202511	TANC1	4386	4405	0.923077	-19.8	1	0.00196934	0.471	0	0	-8.10683	16	19	7	CDS
bta-miR-99a-5p	XM_010802058	TANC1	3560	3579	0.923077	-19.8	1	0.00196934	0.471	0	0	-8.10683	16	19	7	CDS
bta-miR-99a-5p	XM_010802058	TANC1	5337	5372	0.846154	-18.2	1	9.38781e-09	0.368	0	0	-4.76182	13	18	9	CDS
bta-miR-99a-5p	XM_002685349	TANC1	3824	3843	0.923077	-19.8	1	0.00196934	0.471	0	0	-8.10683	16	19	7	CDS
bta-miR-99a-5p	XM_002685349	TANC1	5601	5636	0.846154	-18.2	1	9.38781e-09	0.368	0	0	-4.76182	13	18	9	CDS
bta-miR-99a-5p	XM_024998427	PKP4	2643	2661	0.846154	-20.3	1	0.0138744	0.529	0	0	-8.86293	16	18	11	CDS
bta-miR-99a-5p	XM_024998427	PKP4	654	674	0.846154	-18.4	1	5.92367e-06	0.603	0	0	-7.16235	14	20	6	CDS
bta-miR-99a-5p	XM_024998431	PKP4	2135	2153	0.846154	-20.3	1	0.0138744	0.529	0	0	-8.86293	16	18	11	CDS
bta-miR-99a-5p	XM_024998431	PKP4	146	166	0.846154	-18.4	1	5.92367e-06	0.603	0	0	-7.16235	14	20	6	5UTR
bta-miR-99a-5p	NM_001192879	ACVR1C	734	750	0.846154	-17.3	1	0.0378626	0.529	0	0	-10.8357	14	16	8	CDS
bta-miR-99a-5p	NM_001143859	GALNT5	149	165	0.923077	-17.6	1	0.000212547	0.471	0	0	-8.6389	11	16	6	CDS
bta-miR-99a-5p	XM_005202414	GPD2	3221	3241	0.846154	-16.7	1	0.0161358	0.632	0	0	-10.1038	15	20	11	3UTR
bta-miR-99a-5p	NM_001100296	GPD2	3045	3065	0.846154	-16.7	1	0.0153966	0.632	0	0	-10.1038	15	20	11	3UTR
bta-miR-99a-5p	NM_001100296	GPD2	1381	1416	0.846154	-15.5	1	0.00182039	0.529	0	0	-9.86134	16	21	12	CDS
bta-miR-99a-5p	NM_001076886	GALNT13	1422	1444	0.846154	-19.7	1	0.00337784	0.603	0	0	-6.42973	18	22	8	CDS
bta-miR-99a-5p	XM_024975593	GALNT13	875	897	0.846154	-19.7	1	0.00337784	0.603	0	0	-6.42973	18	22	8	CDS
bta-miR-99a-5p	XM_005202499	FMNL2	4092	4107	1	-15.5	1	1.81846e-05	0.574	0	0	-6.86117	11	15	8	3UTR
bta-miR-99a-5p	XM_024980659	NEB	24189	24216	1	-22.6	1	4.41035e-05	0.5	0	0	-7.57093	15	18	10	CDS
bta-miR-99a-5p	XM_024980659	NEB	10408	10433	0.846154	-18.4	1	1.42561e-05	0.426	0	0	-7.65065	17	25	9	CDS
bta-miR-99a-5p	XM_024980573	NEB	23991	24018	1	-22.6	1	4.41035e-05	0.5	0	0	-7.57093	15	18	10	CDS
bta-miR-99a-5p	XM_024980573	NEB	10408	10433	0.846154	-18.4	1	1.42561e-05	0.426	0	0	-7.65065	17	25	9	CDS
bta-miR-99a-5p	XM_024980589	NEB	23805	23832	1	-22.6	1	4.41035e-05	0.5	0	0	-7.57093	15	18	10	CDS
bta-miR-99a-5p	XM_024980589	NEB	10408	10433	0.846154	-18.4	1	1.42561e-05	0.426	0	0	-7.65065	17	25	9	CDS
bta-miR-99a-5p	XM_024980577	NEB	23898	23925	1	-22.6	1	4.41035e-05	0.5	0	0	-7.57093	15	18	10	CDS
bta-miR-99a-5p	XM_024980577	NEB	10408	10433	0.846154	-18.4	1	1.42561e-05	0.426	0	0	-7.65065	17	25	9	CDS
bta-miR-99a-5p	XM_024980695	RIF1	121	141	0.923077	-21.4	1	2.69194e-06	0.221	0	0	-6.84241	17	20	10	5UTR
bta-miR-99a-5p	NM_001099168	RBM43	2062	2082	0.923077	-19.1	1	0.0125968	0.632	0	0	-8.32703	17	20	9	3UTR
bta-miR-99a-5p	XM_005202465	KIF5C	2858	2880	0.846154	-20.6	1	9.21545e-05	0.529	0	0	-6.46921	18	22	7	CDS
bta-miR-99a-5p	XM_002685401	SPOPL	5225	5246	0.923077	-18.4	1	0.018744	0.603	0	0	-9.70813	17	21	11	3UTR
bta-miR-99a-5p	XM_002685401	SPOPL	360	378	0.846154	-17.4	1	0.00121829	0.603	0	0	-10.0954	16	18	15	5UTR
bta-miR-99a-5p	XM_005202525	SPOPL	5036	5057	0.923077	-18.4	1	0.018744	0.603	0	0	-9.70813	17	21	11	3UTR
bta-miR-99a-5p	XM_010802091	SPOPL	5025	5046	0.923077	-18.4	1	0.018744	0.603	0	0	-9.70813	17	21	11	3UTR
bta-miR-99a-5p	XM_010802091	SPOPL	214	232	0.846154	-17.4	1	0.00121829	0.603	0	0	-10.0954	16	18	15	5UTR
bta-miR-99a-5p	XM_015475729	THSD7B	1592	1606	0.846154	-18	1	4.61341e-07	0.368	0	0	-7.16801	11	14	7	CDS
bta-miR-99a-5p	NM_001046234	MCM6	1412	1431	0.923077	-23.7	1	0.00507494	0.632	0	0	-6.87023	17	19	11	CDS
bta-miR-99a-5p	NM_001205787	LCT	1517	1535	0.846154	-18.7	1	0.000276947	0.324	0	0	-10.608	16	18	9	CDS
bta-miR-99a-5p	NM_001205787	LCT	4635	4654	0.846154	-18.4	1	0.000230965	0.368	0	0	-9.75973	15	19	10	CDS
bta-miR-99a-5p	XM_010802096	CCNT2	2662	2678	1	-19	1	0.00976784	0.706	0	0	-14.9081	14	16	10	3UTR
bta-miR-99a-5p	NM_001192531	CCNT2	2718	2734	1	-19	1	0.00976784	0.706	0	0	-14.9081	14	16	10	3UTR
bta-miR-99a-5p	XM_024980953	NCKAP5	7484	7503	0.846154	-17.5	1	0.0517743	0.721	0	0	-8.33988	10	12	10	3UTR
bta-miR-99a-5p	XM_015475847	NCKAP5	7382	7401	0.846154	-17.5	1	0.0517743	0.721	0	0	-8.33988	10	12	10	3UTR
bta-miR-99a-5p	NM_001143744	GPR39	1980	1998	0.846154	-18.3	1	0.00268192	0.397	0	0	-13.3396	14	18	9	3UTR
bta-miR-99a-5p	NM_001098468	CCDC93	1514	1530	0.846154	-16.4	1	0.0296064	0.618	0	0	-18.3015	14	16	8	CDS
bta-miR-99a-5p	NM_001099021	SCTR	153	184	0.923077	-21.8	1	2.37074e-06	0.324	0	0	-4.76182	13	16	8	CDS
bta-miR-99a-5p	XM_005202561	EPB41L5	5033	5047	0.846154	-19.8	1	5.49848e-06	0.441	0	0	-5.81821	12	14	7	3UTR
bta-miR-99a-5p	XM_005202561	EPB41L5	6261	6276	1	-20.1	1	0.00158355	0.544	0	0	-14.5224	13	15	8	3UTR
bta-miR-99a-5p	NM_001035384	EPB41L5	1121	1136	0.846154	-15.9	1	0.00266261	0.618	0	0	-8.82818	13	15	9	CDS
bta-miR-99a-5p	NM_176852	INHBB	2289	2310	0.923077	-18.8	1	0.0659044	0.426	0	0	-9.15095	16	21	8	3UTR
bta-miR-99a-5p	XM_015458080	GLI2	5895	5921	0.846154	-19	1	0.0195563	0.485	0	0	-6.69537	19	26	6	3UTR
bta-miR-99a-5p	NM_001192488	TFCP2L1	1556	1580	1	-18.4	1	3.04855e-06	0.338	0	0	-6.00433	12	16	8	3UTR
bta-miR-99a-5p	NM_001191492	CLASP1	1522	1533	0.923077	-19.1	1	0.00131366	0.456	0	0	-8.33988	10	11	10	CDS
bta-miR-99a-5p	XM_025002025	CLASP1	1553	1564	0.923077	-19.1	1	0.00131366	0.456	0	0	-8.33988	10	11	10	CDS
bta-miR-99a-5p	XM_025002024	CLASP1	1553	1564	0.923077	-19.1	1	0.00131366	0.456	0	0	-8.33988	10	11	10	CDS
bta-miR-99a-5p	XM_024981085	CNTNAP5	892	922	0.846154	-19.5	1	0.000786162	0.515	0	0	-6.51454	16	30	8	CDS
bta-miR-99a-5p	NM_001083692	STAT4	1749	1785	0.846154	-17.2	1	0.000273691	0.618	0	0	-6.34001	13	16	7	CDS
bta-miR-99a-5p	NM_001143874	DNAH7	8659	8685	0.846154	-18.8	1	0.000944512	0.471	0	0	-7.99318	17	26	7	CDS
bta-miR-99a-5p	NM_001192994	SF3B1	139	155	0.923077	-18.3	1	0.000773936	0.544	0	0	-10.3422	13	16	10	CDS
bta-miR-99a-5p	NM_001192994	SF3B1	6029	6054	0.923077	-19.2	1	0.000388962	0.485	0	0	-8.63862	17	25	8	3UTR
bta-miR-99a-5p	NM_001191279	PLCL1	609	650	0.846154	-20.5	1	2.19499e-08	0.206	0	0	-7.16801	11	14	7	CDS
bta-miR-99a-5p	NM_001281918	AOX2	13	34	1	-23.5	1	0.0013586	0.492	0	0	-11.4266	17	21	11	CDS
bta-miR-99a-5p	XM_005202667	CLK1	1037	1054	0.846154	-17.7	1	0.0581456	0.574	0	0	-7.75705	15	17	9	CDS
bta-miR-99a-5p	XM_005202667	CLK1	165	182	0.923077	-15.1	1	0.00222639	0.515	0	0	-11.7035	13	17	9	5UTR
bta-miR-99a-5p	XM_005202680	FAM126B	1820	1839	0.846154	-18.9	1	0.000392067	0.559	0	0	-9.76156	15	19	8	CDS
bta-miR-99a-5p	XM_002685507	FAM126B	1650	1669	0.846154	-18.9	1	0.000392067	0.559	0	0	-9.76156	15	19	8	CDS
bta-miR-99a-5p	XM_024981308	CDK15	401	420	0.846154	-18	1	6.18751e-06	0.5	0	0	-10.0078	14	19	7	CDS
bta-miR-99a-5p	NM_001304285	BMPR2	312	330	1	-21.6	1	0.00917566	0.529	0	0	-13.0142	13	18	10	5UTR
bta-miR-99a-5p	XM_024981311	FAM117B	1818	1840	0.846154	-20.1	1	0.000172803	0.456	0	0	-9.84749	17	22	9	CDS
bta-miR-99a-5p	NM_001103173	NBEAL1	5144	5161	0.923077	-19.7	1	0.000827177	0.515	0	0	-10.305	15	17	9	CDS
bta-miR-99a-5p	NM_001103173	NBEAL1	4355	4370	0.846154	-17	1	0.00285735	0.588	0	0	-7.50368	12	15	7	CDS
bta-miR-99a-5p	NM_001103173	NBEAL1	6215	6228	1	-16.9	1	0.000722974	0.691	0	0	-6.78234	11	13	6	CDS
bta-miR-99a-5p	XM_010802185	ABI2	3784	3797	1	-17.4	1	0.000409659	0.559	0	0	-7.9323	11	13	6	3UTR
bta-miR-99a-5p	XM_005202635	ABI2	3853	3866	1	-17.4	1	0.000409659	0.559	0	0	-7.9323	11	13	6	3UTR
bta-miR-99a-5p	XM_024981344	RAPH1	50	62	0.923077	-17.8	1	1.82713e-06	0.235	0	0	-8.02485	10	12	7	5UTR
bta-miR-99a-5p	XM_005202755	NRP2	2844	2858	0.846154	-17.6	1	0.000447095	0.412	0	0	-10.603	12	14	8	CDS
bta-miR-99a-5p	NM_001193237	NRP2	2311	2325	0.846154	-17.6	1	0.000447095	0.412	0	0	-10.603	12	14	8	CDS
bta-miR-99a-5p	NM_001206545	GPR1	320	345	0.923077	-17.6	1	0.00755275	0.647	0	0	-10.977	17	25	8	5UTR
bta-miR-99a-5p	XM_010802287	DYTN	1096	1142	1	-19.7	1	0.0131455	0.456	0	0	-10.6683	16	21	8	CDS
bta-miR-99a-5p	XM_024976507	KLF7	415	430	1	-17.5	1	0.000390234	0.397	0	0	-9.65052	14	15	14	CDS
bta-miR-99a-5p	NM_001192919	KLF7	280	295	1	-17.5	1	0.000390234	0.397	0	0	-9.65052	14	15	14	CDS
bta-miR-99a-5p	XM_005202766	FZD5	160	183	0.846154	-21.4	1	1.09601e-06	0.235	0	0	-5.9255	12	15	6	5UTR
bta-miR-99a-5p	XM_005202766	FZD5	624	636	0.846154	-18.6	1	1.11099e-06	0.25	0	0	-7.16801	11	12	11	5UTR
bta-miR-99a-5p	NM_001013595	CRYGC	483	526	0.884615	-20.4	1	1.97108e-05	0.426	0	0	-7.24999	16	21	9	CDS
bta-miR-99a-5p	NM_181012	IDH1	222	239	1	-20.3	1	0.00188567	0.574	0	0	-7.24999	16	17	16	CDS
bta-miR-99a-5p	NM_181012	IDH1	149	171	0.846154	-17.9	1	0.0238968	0.588	0	0	-11.1132	15	22	9	5UTR
bta-miR-99a-5p	NM_181012	IDH1	1496	1510	0.846154	-17.3	1	8.45317e-05	0.676	0	0	-9.88195	12	14	8	3UTR
bta-miR-99a-5p	NM_001034388	PSMB9	105	153	0.923077	-25.1	1	3.6337e-05	0.368	0	0	-7.65065	16	20	11	CDS
bta-miR-99a-5p	NM_001046199	COL11A2	1785	1802	0.974359	-22.7	1	6.8206e-06	0.294	0	0	-7.74319	15	17	9	CDS
bta-miR-99a-5p	NM_174370	ITPR3	3356	3376	0.846154	-19.4	1	0.000204261	0.353	0	0	-5.26888	17	20	8	CDS
bta-miR-99a-5p	NM_001192479	LEMD2	556	569	0.846154	-18.7	1	1.96227e-10	0.118	0	0	-7.16801	11	13	7	CDS
bta-miR-99a-5p	XM_010818024	SPDEF	1598	1613	0.923077	-19.6	1	8.72957e-06	0.324	0	0	-11.8505	14	15	14	3UTR
bta-miR-99a-5p	NM_001081578	SPDEF	1611	1626	0.923077	-19.6	1	8.72957e-06	0.324	0	0	-11.8505	14	15	14	3UTR
bta-miR-99a-5p	XM_005223298	ANKS1A	2391	2434	0.923077	-24	1	0.00193498	0.412	0	0	-6.19951	17	22	7	CDS
bta-miR-99a-5p	XM_005223301	ANKS1A	2391	2434	0.923077	-24	1	0.00193498	0.412	0	0	-6.19951	17	22	7	CDS
bta-miR-99a-5p	XM_024983955	ANKS1A	2328	2371	0.923077	-24	1	0.00193498	0.412	0	0	-6.19951	17	22	7	CDS
bta-miR-99a-5p	NM_001083636	PPARD	448	496	0.923077	-24.5	1	0.00139485	0.368	0	0	-6.01339	16	20	7	CDS
bta-miR-99a-5p	XM_024983654	MAPK13	552	573	0.923077	-19.7	1	0.000664735	0.485	0	0	-5.48126	18	21	12	CDS
bta-miR-99a-5p	NM_001014947	MAPK13	546	567	0.923077	-19.7	1	0.000653082	0.485	0	0	-5.48126	18	21	12	CDS
bta-miR-99a-5p	XM_005223317	BRPF3	4139	4178	0.846154	-20.3	1	5.43162e-07	0.338	0	0	-5.9255	12	15	6	3UTR
bta-miR-99a-5p	NM_001205627	BRPF3	4007	4046	0.846154	-20.3	1	5.43162e-07	0.338	0	0	-5.9255	12	15	6	3UTR
bta-miR-99a-5p	XM_005223329	KCTD20	2416	2439	0.923077	-20	1	0.0017308	0.397	0	0	-5.69245	18	23	8	3UTR
bta-miR-99a-5p	XM_010818118	KCTD20	2629	2652	0.923077	-20	1	0.0017308	0.397	0	0	-5.69245	18	23	8	3UTR
bta-miR-99a-5p	NM_001101093	KCTD20	2312	2335	0.923077	-20	1	0.0017308	0.397	0	0	-5.69245	18	23	8	3UTR
bta-miR-99a-5p	NM_001081602	STK38	3449	3469	0.923077	-21.1	1	0.00705204	0.515	0	0	-8.95731	16	20	7	3UTR
bta-miR-99a-5p	NM_001014869	PPIL1	633	647	0.923077	-16.4	1	0.000456831	0.515	0	0	-6.4269	12	14	11	3UTR
bta-miR-99a-5p	XM_024983455	BTBD9	1841	1870	0.846154	-22.9	1	0.000199756	0.441	0	0	-6.51454	17	22	9	CDS
bta-miR-99a-5p	XM_024983455	BTBD9	3308	3326	0.923077	-19.1	1	8.70028e-05	0.471	0	0	-9.56953	14	18	9	3UTR
bta-miR-99a-5p	NM_001128498	BTBD9	1506	1555	0.846154	-22.9	1	0.000195979	0.441	0	0	-6.51454	17	22	9	CDS
bta-miR-99a-5p	XM_024983878	DNAH8	4851	4882	0.923077	-20.9	1	0.00023972	0.485	0	0	-8.51328	17	21	12	CDS
bta-miR-99a-5p	XM_024983878	DNAH8	6250	6289	0.846154	-18.1	1	0.00213633	0.441	0	0	-9.02428	16	39	9	CDS
bta-miR-99a-5p	NM_001191144	KCNK5	997	1018	1	-19	1	0.00154666	0.441	0	0	-5.19005	16	21	8	CDS
bta-miR-99a-5p	XM_005223366	MOCS1	434	455	0.846154	-24	1	2.87313e-06	0.368	0	0	-8.93173	18	21	8	CDS
bta-miR-99a-5p	XM_005223366	MOCS1	1089	1107	0.846154	-20	1	7.40119e-06	0.338	0	0	-13.6602	15	18	8	CDS
bta-miR-99a-5p	NM_001166297	MOCS1	385	406	0.846154	-24	1	2.87313e-06	0.368	0	0	-8.93173	18	21	8	CDS
bta-miR-99a-5p	NM_001166297	MOCS1	1040	1058	0.846154	-20	1	7.40119e-06	0.338	0	0	-13.6602	15	18	8	CDS
bta-miR-99a-5p	XM_005223445	LRFN2	4173	4190	0.923077	-20.8	1	0.00384406	0.412	0	0	-9.36998	15	17	9	3UTR
bta-miR-99a-5p	XM_005223445	LRFN2	2923	2941	0.846154	-20	1	2.74654e-08	0.412	0	0	-11.4705	14	18	10	3UTR
bta-miR-99a-5p	NM_001077113	OARD1	458	507	0.923077	-19.4	1	0.00795277	0.529	0	0	-4.957	17	36	9	CDS
bta-miR-99a-5p	XM_005223476	NFYA	80	116	0.923077	-20.6	1	1.86408e-05	0.309	0	0	-6.50069	14	16	14	5UTR
bta-miR-99a-5p	NM_001014956	NFYA	11	47	1	-20.6	1	2.82179e-07	0.309	0	0	-6.50069	14	16	14	5UTR
bta-miR-99a-5p	XM_005223529	TREML2	1050	1078	0.846154	-21.7	1	0.000355568	0.471	0	0	-6.51454	16	20	9	CDS
bta-miR-99a-5p	XM_024983917	USP49	2656	2679	0.923077	-21.6	1	0.000202548	0.441	0	0	-10.0954	17	23	10	3UTR
bta-miR-99a-5p	XM_024983917	USP49	3001	3027	1	-20	1	0.000256174	0.529	0	0	-7.09101	14	17	12	3UTR
bta-miR-99a-5p	XM_024983918	USP49	2720	2743	0.923077	-21.6	1	0.000202548	0.441	0	0	-10.0954	17	23	10	3UTR
bta-miR-99a-5p	XM_024983918	USP49	3065	3091	1	-20	1	0.000256174	0.529	0	0	-7.09101	14	17	12	3UTR
bta-miR-99a-5p	NM_001103293	MED20	395	414	0.846154	-19.9	1	0.000896606	0.441	0	0	-11.1132	15	19	9	CDS
bta-miR-99a-5p	NM_001103293	MED20	1033	1048	0.846154	-19.1	1	0.000255587	0.353	0	0	-10.608	12	15	8	3UTR
bta-miR-99a-5p	NM_001014924	BYSL	1587	1606	0.923077	-21.2	1	5.2707e-07	0.353	0	0	-7.48304	11	13	11	3UTR
bta-miR-99a-5p	NM_001014924	BYSL	1684	1701	1	-18.1	1	0.00104465	0.368	0	0	-10.9178	14	17	9	3UTR
bta-miR-99a-5p	NM_174786	GUCA1B	1036	1048	0.923077	-16.7	1	0.00408599	0.603	0	0	-8.80875	10	12	6	3UTR
bta-miR-99a-5p	XM_005223548	TRERF1	5167	5186	0.923077	-18.4	1	0.000104283	0.603	0	0	-13.0295	15	19	8	3UTR
bta-miR-99a-5p	XM_005223550	TRERF1	4919	4938	0.923077	-18.4	1	0.000104283	0.603	0	0	-13.0295	15	19	8	3UTR
bta-miR-99a-5p	NM_001075709	TBCC	554	566	1	-18.8	1	7.24348e-06	0.471	0	0	-7.48304	11	12	11	CDS
bta-miR-99a-5p	XM_024983694	BICRAL	1770	1801	0.923077	-19.8	1	5.64355e-05	0.5	0	0	-6.74759	12	14	12	CDS
bta-miR-99a-5p	NM_001205780	BICRAL	1636	1667	0.923077	-19.8	1	5.64355e-05	0.5	0	0	-6.74759	12	14	12	CDS
bta-miR-99a-5p	NM_001075439	CNPY3	11	34	0.846154	-21	1	1.15982e-09	0.27	0	0	-7.27064	17	23	10	5UTR
bta-miR-99a-5p	XM_010818167	MEA1	465	489	0.923077	-23.3	1	4.60765e-05	0.441	0	0	-7.27064	17	24	12	CDS
bta-miR-99a-5p	XM_005223381	MEA1	367	391	0.923077	-23.3	1	4.60765e-05	0.441	0	0	-7.27064	17	24	12	CDS
bta-miR-99a-5p	NM_174648	MEA1	362	386	0.923077	-23.3	1	4.60765e-05	0.441	0	0	-7.27064	17	24	12	CDS
bta-miR-99a-5p	XM_024984020	KLC4	29	49	0.923077	-17.7	1	0.000976444	0.368	0	0	-7.06041	16	20	10	5UTR
bta-miR-99a-5p	NM_001192965	PTK7	3758	3776	0.846154	-18	1	6.74477e-05	0.397	0	0	-6.00433	14	18	11	3UTR
bta-miR-99a-5p	XM_024983980	TTBK1	6904	6945	1	-22.8	1	0.00011681	0.5	0	0	-8.05823	14	16	14	3UTR
bta-miR-99a-5p	XM_024983980	TTBK1	221	237	0.846154	-21.6	1	0.000131189	0.412	0	0	-9.56953	14	16	9	CDS
bta-miR-99a-5p	XM_002697300	ABCC10	4320	4370	1	-23.8	1	0.000104234	0.353	0	0	-7.14013	15	18	10	CDS
bta-miR-99a-5p	XM_002697300	ABCC10	2156	2174	0.923077	-19.6	1	2.48649e-05	0.353	0	0	-9.88112	15	18	9	CDS
bta-miR-99a-5p	NM_001076219	YIPF3	1282	1319	0.923077	-17.7	1	0.000323157	0.397	0	0	-6.85796	13	18	6	3UTR
bta-miR-99a-5p	NM_001034450	POLH	162	179	0.846154	-18.2	1	1.95444e-07	0.382	0	0	-6.84241	14	17	6	5UTR
bta-miR-99a-5p	NM_001034398	SLC29A1	380	392	0.846154	-15.5	1	0.000445627	0.485	0	0	-9.384	10	12	8	CDS
bta-miR-99a-5p	NM_001076965	SLC35B2	1310	1331	0.846154	-18.6	1	7.67631e-08	0.338	0	0	-5.9255	12	18	9	CDS
bta-miR-99a-5p	NM_001205863	TMEM151B	1367	1411	0.846154	-21.1	1	4.67998e-10	0.221	0	0	-6.93496	15	17	15	CDS
bta-miR-99a-5p	NM_001076542	CDC5L	843	857	1	-16.1	1	0.000348105	0.588	0	0	-6.78234	11	14	6	CDS
bta-miR-99a-5p	NM_001105008	SUPT3H	753	770	0.846154	-18.1	1	0.000104959	0.574	0	0	-7.75705	15	17	13	CDS
bta-miR-99a-5p	NM_174276	CLIC5	115	126	1	-16.4	1	0.000105211	0.544	0	0	-13.8986	10	11	10	5UTR
bta-miR-99a-5p	XM_005223411	ENPP5	93	127	1	-24.1	1	5.21638e-10	0.294	0	0	-5.9255	12	14	12	5UTR
bta-miR-99a-5p	NM_001314032	RCAN2	3096	3115	1	-21.4	1	0.0198883	0.544	0	0	-8.4155	17	19	15	3UTR
bta-miR-99a-5p	NM_001015632	RCAN2	2977	2996	1	-21.4	1	0.0198883	0.544	0	0	-8.4155	17	19	15	3UTR
bta-miR-99a-5p	NM_001206194	SLC25A27	34	49	0.846154	-18.7	1	2.06011e-08	0.279	0	0	-7.00542	12	15	9	5UTR
bta-miR-99a-5p	NM_001192327	ADGRF1	2366	2380	0.846154	-19.6	1	2.32616e-06	0.471	0	0	-5.26888	13	14	13	CDS
bta-miR-99a-5p	NM_001076911	TNFRSF21	3431	3477	1	-20.8	1	0.0459968	0.529	0	0	-4.65016	16	19	12	3UTR
bta-miR-99a-5p	NM_001076911	TNFRSF21	2235	2248	1	-19.5	1	1.20222e-07	0.426	0	0	-6.86117	11	13	8	CDS
bta-miR-99a-5p	XM_024983682	ADGRF2	2056	2101	0.846154	-18.5	1	1.78559e-07	0.382	0	0	-6.00433	12	14	12	CDS
bta-miR-99a-5p	XM_005223468	ADGRF2	1804	1849	0.846154	-18.5	1	1.78559e-07	0.382	0	0	-6.00433	12	14	12	CDS
bta-miR-99a-5p	NM_001191262	ADGRF2	1460	1505	0.846154	-18.5	1	1.78559e-07	0.382	0	0	-6.00433	12	14	12	CDS
bta-miR-99a-5p	NM_174171	RHAG	664	692	0.871795	-17.7	1	0.0103217	0.588	0	0	-6.51454	18	28	10	CDS
bta-miR-99a-5p	XM_010818217	TFAP2B	1389	1425	0.923077	-18.1	1	2.21225e-05	0.471	0	0	-10.0445	11	14	9	CDS
bta-miR-99a-5p	XM_010818221	TFAP2B	2015	2064	1	-21.1	1	1.60282e-05	0.426	0	0	-6.84241	16	18	16	3UTR
bta-miR-99a-5p	NM_001076247	TFAP2B	1389	1425	0.923077	-18.1	1	2.21225e-05	0.471	0	0	-10.0445	11	14	9	CDS
bta-miR-99a-5p	XM_010818215	TFAP2B	1398	1434	0.923077	-18.1	1	2.21225e-05	0.471	0	0	-10.0445	11	14	9	CDS
bta-miR-99a-5p	XM_010818218	TFAP2B	2086	2135	1	-21.1	1	1.60282e-05	0.426	0	0	-6.84241	16	18	16	3UTR
bta-miR-99a-5p	XM_002697311	PKHD1	6245	6261	1	-21.1	1	0.00142148	0.5	0	0	-8.4155	14	16	12	CDS
bta-miR-99a-5p	NM_001192082	IL17F	936	953	0.923077	-18.8	1	0.0406036	0.397	0	0	-11.4648	15	17	8	3UTR
bta-miR-99a-5p	NM_001101135	PAQR8	2223	2255	0.846154	-17.9	1	1.44561e-05	0.441	0	0	-9.40429	17	32	10	3UTR
bta-miR-99a-5p	NM_001192244	EFHC1	1720	1770	0.923077	-21.4	1	7.07973e-07	0.368	0	0	-6.74884	16	22	6	CDS
bta-miR-99a-5p	NM_177515	GSTA2	469	488	0.846154	-15.4	1	0.000136623	0.529	0	0	-11.1366	16	19	12	CDS
bta-miR-99a-5p	NM_001034412	FBXO9	462	482	0.846154	-18.2	1	0.000728392	0.485	0	0	-9.81149	17	20	13	CDS
bta-miR-99a-5p	XM_024983402	GCM1	169	188	0.846154	-16.1	1	0.000219536	0.485	0	0	-5.77128	15	19	8	5UTR
bta-miR-99a-5p	NM_001034668	BLA-DQB	202	219	0.923077	-20.6	1	3.68407e-05	0.441	0	0	-9.14131	16	17	16	CDS
bta-miR-99a-5p	NM_001102351	BTNL2	706	731	0.923077	-19.3	1	0.00864742	0.456	0	0	-7.24999	17	20	14	CDS
bta-miR-99a-5p	XM_010818372	LOC615223	3606	3628	0.923077	-26	1	1.8823e-10	0.382	0	0	-5.81384	17	22	8	CDS
bta-miR-99a-5p	XM_002697343	LOC786065	1829	1851	0.923077	-21.3	1	3.29729e-09	0.426	0	0	-7.7148	16	22	6	CDS
bta-miR-99a-5p	XM_005223656	PPT2	967	999	0.923077	-18.7	1	0.000605109	0.5	0	0	-5.81384	16	32	8	CDS
bta-miR-99a-5p	NM_001035318	PPT2	779	811	0.923077	-18.7	1	0.000605109	0.5	0	0	-5.81384	16	32	8	CDS
bta-miR-99a-5p	XM_005223633	FKBPL	863	883	0.846154	-19.3	1	0.000671293	0.382	0	0	-6.50069	17	20	8	CDS
bta-miR-99a-5p	NM_001083683	ATF6B	2198	2233	0.807692	-20.9	1	0.0261524	0.515	0	0	-8.48721	16	23	5	3UTR
bta-miR-99a-5p	NM_001083683	ATF6B	2505	2529	0.846154	-20.5	1	0.00820042	0.603	0	0	-6.01339	17	24	6	3UTR
bta-miR-99a-5p	NM_001083683	ATF6B	1172	1198	0.846154	-19.2	1	0.00287474	0.515	0	0	-5.38561	18	26	8	CDS
bta-miR-99a-5p	NM_174703	TNXB	1736	1755	0.846154	-25.1	1	1.00673e-07	0.265	0	0	-7.7918	16	19	10	CDS
bta-miR-99a-5p	NM_174703	TNXB	2402	2421	1	-24	1	0.000416569	0.324	0	0	-7.7918	16	19	10	CDS
bta-miR-99a-5p	XM_024983949	LOC107131209	891	913	0.846154	-19.1	1	0.0121209	0.412	0	0	-6.78234	15	22	9	CDS
bta-miR-99a-5p	XM_024983949	LOC107131209	3274	3292	0.923077	-18.6	1	0.000283308	0.471	0	0	-8.63862	15	18	7	CDS
bta-miR-99a-5p	NM_001166485	C4A	831	853	0.846154	-19.1	1	0.0121209	0.412	0	0	-6.78234	15	22	9	CDS
bta-miR-99a-5p	NM_001166485	C4A	3214	3232	0.923077	-18.6	1	0.000264797	0.471	0	0	-8.63862	15	18	7	CDS
bta-miR-99a-5p	NM_001040526	CFB	554	570	0.846154	-17.5	1	4.60176e-05	0.397	0	0	-12.3943	11	16	6	CDS
bta-miR-99a-5p	NM_001206263	EHMT2	835	849	1	-17.8	1	0.000455136	0.485	0	0	-8.13185	11	14	6	CDS
bta-miR-99a-5p	XM_024983572	EHMT2	1021	1035	1	-17.8	1	0.000455136	0.485	0	0	-8.13185	11	14	6	CDS
bta-miR-99a-5p	XM_024983573	EHMT2	1021	1035	1	-17.8	1	0.000455136	0.485	0	0	-8.13185	11	14	6	CDS
bta-miR-99a-5p	NM_001083442	SLC44A4	1680	1700	1	-20.2	1	0.000398288	0.529	0	0	-8.3038	16	20	9	CDS
bta-miR-99a-5p	NM_001083442	SLC44A4	18	47	0.846154	-20.1	1	6.74969e-05	0.441	0	0	-10.6166	15	19	7	CDS
bta-miR-99a-5p	NM_001083642	NEU1	1403	1420	0.923077	-17.6	1	5.48921e-06	0.397	0	0	-4.76182	13	17	9	3UTR
bta-miR-99a-5p	XM_024984083	VARS	900	913	0.923077	-19.3	1	6.98681e-05	0.456	0	0	-6.66278	12	13	12	CDS
bta-miR-99a-5p	NM_001015608	CLIC1	1049	1095	0.846154	-19.9	1	0.0261697	0.603	0	0	-5.52986	19	46	8	3UTR
bta-miR-99a-5p	NM_001076194	LY6G6F	860	878	0.923077	-17.9	1	0.00047905	0.5	0	0	-10.8357	15	18	8	CDS
bta-miR-99a-5p	NM_001076468	GPANK1	1503	1544	0.846154	-21.7	1	0.000278138	0.441	0	0	-8.10683	14	19	10	CDS
bta-miR-99a-5p	NM_001075366	BAG6	2507	2522	0.846154	-17.7	1	8.02886e-06	0.382	0	0	-6.73374	12	15	6	CDS
bta-miR-99a-5p	NM_001114855	BoLA	26	45	0.846154	-21.3	1	6.63965e-08	0.353	0	0	-8.81432	16	19	6	5UTR
bta-miR-99a-5p	XM_010818345	MIC1	202	222	0.846154	-21.6	1	3.55595e-05	0.265	0	0	-9.81149	17	20	9	5UTR
bta-miR-99a-5p	NM_001024536	CCHCR1	445	490	0.846154	-23.7	1	4.20083e-06	0.324	0	0	-4.957	17	21	7	CDS
bta-miR-99a-5p	NM_001024536	CCHCR1	1816	1834	1	-23	1	0.000724459	0.412	0	0	-9.02428	16	18	15	CDS
bta-miR-99a-5p	NM_001024536	CCHCR1	1771	1788	1	-21.2	1	0.0008513	0.382	0	0	-7.83842	16	17	16	CDS
bta-miR-99a-5p	NM_001206459	LOC616942	38	58	1	-18.9	1	4.68545e-07	0.368	0	0	-7.06072	11	15	7	5UTR
bta-miR-99a-5p	NM_001256544	VARS2	600	648	0.807692	-24.1	1	3.53878e-07	0.353	0	0	-3.79332	18	21	10	CDS
bta-miR-99a-5p	NM_001076012	DDR1	829	852	1	-21.1	1	4.66521e-06	0.382	0	0	-6.62812	16	23	8	CDS
bta-miR-99a-5p	NM_001076012	DDR1	27	39	0.846154	-20	1	2.83959e-07	0.265	0	0	-7.48304	11	12	11	5UTR
bta-miR-99a-5p	XM_024984128	MDC1	5375	5398	0.923077	-18.5	1	0.000214839	0.603	0	0	-8.55011	17	23	9	3UTR
bta-miR-99a-5p	NM_001276323	ATAT1	50	76	1	-18.1	1	8.4873e-06	0.294	0	0	-9.56362	13	16	10	CDS
bta-miR-99a-5p	XM_005223688	ATAT1	75	101	1	-18.1	1	3.70254e-05	0.294	0	0	-9.56362	13	16	10	CDS
bta-miR-99a-5p	NM_001103272	GNL1	1855	1876	0.846154	-22.7	1	0.000184166	0.353	0	0	-8.20631	17	21	7	CDS
bta-miR-99a-5p	NM_001103272	GNL1	898	934	0.923077	-18.9	1	0.000759792	0.485	0	0	-4.79441	20	36	14	CDS
bta-miR-99a-5p	NM_001105616	BOLA-NC1	363	408	0.846154	-21.6	1	9.92615e-05	0.353	0	0	-6.10696	17	31	9	CDS
bta-miR-99a-5p	NM_001105616	BOLA-NC1	1017	1063	0.846154	-18.5	1	2.01853e-05	0.485	0	0	-5.69245	16	46	13	CDS
bta-miR-99a-5p	XM_002697339	LOC785873	2975	2994	0.923077	-18.1	1	6.75966e-06	0.456	0	0	-7.46919	11	13	11	3UTR
bta-miR-99a-5p	XM_002697403	LOC786846	704	725	1	-17.1	1	0.000299524	0.412	0	0	-8.12748	14	16	14	CDS
bta-miR-99a-5p	XM_002697408	LOC785779	419	440	1	-17.1	1	7.10898e-07	0.426	0	0	-8.12748	14	16	14	CDS
bta-miR-99a-5p	NM_001076174	PGBD1	546	565	0.923077	-18.9	1	0.000763423	0.397	0	0	-8.79368	16	19	10	CDS
bta-miR-99a-5p	XM_002697448	ZKSCAN4	5649	5671	0.826923	-20.1	1	0.00117126	0.662	0	0	-3.93757	16	19	9	3UTR
bta-miR-99a-5p	XM_010818445	LOC783002	912	970	0.923077	-19.2	1	0.0126292	0.544	0	0	-6.51454	16	36	9	CDS
bta-miR-99a-5p	XM_024983928	LOC107131749	351	387	0.961538	-19.6	1	0.00019024	0.471	0	0	-7.59341	14	17	11	5UTR
bta-miR-99a-5p	XM_010818513	LOC104975683	175	210	0.923077	-19.3	1	8.25569e-06	0.309	0	0	-9.56953	15	17	15	CDS
bta-miR-99a-5p	XM_024983938	HIST1H3I	429	464	0.923077	-23.3	1	8.54412e-06	0.426	0	0	-7.27064	13	16	8	CDS
bta-miR-99a-5p	XM_005223817	KIAA0319	4389	4419	0.846154	-20.6	1	0.00136803	0.588	0	0	-4.79441	19	30	8	3UTR
bta-miR-99a-5p	XM_005223817	KIAA0319	861	873	0.846154	-17.9	1	0.000304384	0.294	0	0	-7.16801	11	12	11	CDS
bta-miR-99a-5p	XM_002697538	KIAA0319	4331	4361	0.846154	-20.6	1	0.00136803	0.588	0	0	-4.79441	19	30	8	3UTR
bta-miR-99a-5p	XM_002697538	KIAA0319	803	815	0.846154	-17.9	1	0.000304384	0.294	0	0	-7.16801	11	12	11	CDS
bta-miR-99a-5p	XM_024983873	KIAA0319	4152	4182	0.846154	-20.6	1	0.00136803	0.588	0	0	-4.79441	19	30	8	3UTR
bta-miR-99a-5p	XM_024983873	KIAA0319	624	636	0.846154	-17.9	1	0.000304384	0.294	0	0	-7.16801	11	12	11	CDS
bta-miR-99a-5p	NM_001192735	ALDH5A1	1972	1987	0.923077	-17.8	1	3.72598e-07	0.382	0	0	-8.02485	14	15	14	3UTR
bta-miR-99a-5p	NM_174816	GPLD1	1066	1094	1	-18.1	1	0.00315436	0.544	0	0	-8.84819	12	19	6	CDS
bta-miR-99a-5p	NM_174816	GPLD1	1899	1914	1	-17.6	1	0.0009385	0.471	0	0	-8.30638	13	15	8	CDS
bta-miR-99a-5p	NM_001075469	NRSN1	353	397	0.846154	-21.3	1	0.00016005	0.485	0	0	-6.50069	17	24	9	CDS
bta-miR-99a-5p	NM_212448	PRP4	854	895	1	-17.4	1	0.00124886	0.559	0	0	-6.00433	12	16	6	CDS
bta-miR-99a-5p	XM_005223754	TPMT	310	377	0.807692	-19.2	1	0.00202531	0.574	0	0	-12.7997	15	21	8	CDS
bta-miR-99a-5p	NM_001098979	CAP2	120	154	1	-22.9	1	1.11778e-05	0.397	0	0	-6.19951	18	34	10	CDS
bta-miR-99a-5p	XM_005223835	ATXN1	3881	3903	0.923077	-21.2	1	2.70064e-08	0.426	0	0	-6.85796	17	22	8	3UTR
bta-miR-99a-5p	XM_005223835	ATXN1	3773	3791	0.923077	-20.3	1	0.017034	0.353	0	0	-7.83842	14	18	10	3UTR
bta-miR-99a-5p	NM_001102253	MYLIP	4	17	0.846154	-18.1	1	1.36858e-06	0.239	0	0	-6.78234	11	13	8	5UTR
bta-miR-99a-5p	NM_001102309	MCUR1	33	50	1	-17.6	1	4.57927e-07	0.25	0	0	-8.4925	15	17	10	5UTR
bta-miR-99a-5p	XM_024984139	GFOD1	2443	2455	0.923077	-22.4	1	0.021348	0.544	0	0	-6.78234	11	12	11	3UTR
bta-miR-99a-5p	XM_024984139	GFOD1	2764	2785	0.923077	-20.9	1	0.0011265	0.368	0	0	-6.97192	18	21	10	3UTR
bta-miR-99a-5p	XM_024984063	HIVEP1	1515	1531	0.923077	-17.4	1	3.73276e-06	0.456	0	0	-6.14858	13	16	9	CDS
bta-miR-99a-5p	XM_024984058	HIVEP1	1515	1531	0.923077	-17.4	1	3.73276e-06	0.456	0	0	-6.14858	13	16	9	CDS
bta-miR-99a-5p	XM_024984061	HIVEP1	1510	1526	0.923077	-17.4	1	3.73276e-06	0.456	0	0	-6.14858	13	16	9	CDS
bta-miR-99a-5p	XM_024984060	HIVEP1	1584	1600	0.923077	-17.4	1	3.73276e-06	0.456	0	0	-6.14858	13	16	9	CDS
bta-miR-99a-5p	XM_024984062	HIVEP1	1774	1790	0.923077	-17.4	1	3.73276e-06	0.456	0	0	-6.14858	13	16	9	CDS
bta-miR-99a-5p	XM_005223847	NEDD9	4263	4287	0.846154	-18.4	1	0.00263039	0.485	0	0	-10.7153	16	24	8	3UTR
bta-miR-99a-5p	XM_005223846	NEDD9	4053	4077	0.846154	-18.4	1	0.00263039	0.485	0	0	-10.7153	16	24	8	3UTR
bta-miR-99a-5p	XM_010818583	NEDD9	2830	2854	0.846154	-18.4	1	0.00263039	0.485	0	0	-10.7153	16	24	8	3UTR
bta-miR-99a-5p	XM_024983428	NEDD9	4109	4133	0.846154	-18.4	1	0.00263039	0.485	0	0	-10.7153	16	24	8	3UTR
bta-miR-99a-5p	XM_005223850	PAK1IP1	1511	1534	0.846154	-19.3	1	9.91265e-05	0.485	0	0	-7.54034	19	23	7	3UTR
bta-miR-99a-5p	XM_002697595	SLC35B3	566	604	0.846154	-16.8	1	0.000406649	0.603	0	0	-5.9255	12	15	7	CDS
bta-miR-99a-5p	XM_024983849	SLC35B3	572	610	0.846154	-16.8	1	0.000406649	0.603	0	0	-5.9255	12	15	7	CDS
bta-miR-99a-5p	XM_005223866	DSP	3428	3467	0.846154	-19.5	1	0.0019963	0.5	0	0	-9.25733	16	39	9	CDS
bta-miR-99a-5p	XM_002697599	RIOK1	2874	2890	1	-21	1	6.89976e-05	0.529	0	0	-4.17062	15	16	15	3UTR
bta-miR-99a-5p	NM_001102122	SSR1	1393	1406	0.846154	-16.1	1	0.00398792	0.544	0	0	-8.10843	11	13	8	3UTR
bta-miR-99a-5p	NM_001167894	F13A1	1846	1862	0.846154	-18.8	1	0.000173462	0.397	0	0	-9.56953	14	16	12	CDS
bta-miR-99a-5p	XM_024983443	FARS2	1107	1153	1	-20.2	1	1.90482e-05	0.397	0	0	-6.19951	16	20	10	CDS
bta-miR-99a-5p	XM_024983444	FARS2	1028	1074	1	-20.2	1	1.90482e-05	0.397	0	0	-6.19951	16	20	10	CDS
bta-miR-99a-5p	XM_024983448	FARS2	1028	1074	1	-20.2	1	1.90482e-05	0.397	0	0	-6.19951	16	20	10	CDS
bta-miR-99a-5p	XM_024983446	FARS2	1028	1074	1	-20.2	1	1.90482e-05	0.397	0	0	-6.19951	16	20	10	CDS
bta-miR-99a-5p	NM_001105402	RPP40	189	206	0.846154	-18.6	1	0.0013736	0.574	0	0	-8.55977	15	17	9	CDS
bta-miR-99a-5p	NM_001105402	RPP40	1	14	0.923077	-18.6	1	3.53759e-06	0.256	0	0	-6.78234	11	13	9	5UTR
bta-miR-99a-5p	XM_005223862	PRPF4B	2092	2109	0.923077	-19.2	1	6.99286e-07	0.529	0	0	-9.2723	13	17	9	CDS
bta-miR-99a-5p	XM_005223862	PRPF4B	1571	1623	0.846154	-18.3	1	1.15907e-06	0.382	0	0	-7.27064	17	38	9	CDS
bta-miR-99a-5p	XM_024983542	PRPF4B	2036	2053	0.923077	-19.2	1	6.99286e-07	0.529	0	0	-9.2723	13	17	9	CDS
bta-miR-99a-5p	XM_024983542	PRPF4B	1515	1567	0.846154	-18.3	1	1.15907e-06	0.382	0	0	-7.27064	17	38	9	CDS
bta-miR-99a-5p	NM_001075557	PRPF4B	1997	2014	0.923077	-19.2	1	6.99286e-07	0.529	0	0	-9.2723	13	17	9	CDS
bta-miR-99a-5p	NM_001075557	PRPF4B	1476	1528	0.846154	-18.3	1	1.15907e-06	0.382	0	0	-7.27064	17	38	9	CDS
bta-miR-99a-5p	NM_001076932	PXDC1	1499	1535	0.846154	-19.5	1	2.25006e-06	0.324	0	0	-9.02428	15	18	12	3UTR
bta-miR-99a-5p	XM_002697605	PSMG4	451	468	0.846154	-18.1	1	8.9642e-06	0.412	0	0	-8.51314	15	17	11	3UTR
bta-miR-99a-5p	NM_001045918	BPHL	491	512	0.846154	-26	1	8.27757e-07	0.412	0	0	-7.7148	17	21	7	CDS
bta-miR-99a-5p	XM_024984157	LOC404051	471	489	0.923077	-19.5	1	0.0341724	0.5	0	0	-10.62	15	18	11	CDS
bta-miR-99a-5p	NM_001075859	SERPINB9	960	1004	0.846154	-22	1	1.28131e-07	0.294	0	0	-5.26888	13	16	8	CDS
bta-miR-99a-5p	NM_001103106	WRNIP1	1970	1982	0.923077	-18.3	1	1.03148e-06	0.309	0	0	-8.02485	10	12	7	CDS
bta-miR-99a-5p	XM_010818634	MYLK4	1003	1023	0.923077	-20.4	1	0.000266917	0.441	0	0	-7.23614	17	20	9	CDS
bta-miR-99a-5p	XM_010818636	MYLK4	432	452	0.923077	-20.4	1	0.000266917	0.441	0	0	-7.23614	17	20	9	CDS
bta-miR-99a-5p	XM_010818636	MYLK4	87	114	0.846154	-18.6	1	0.000797885	0.412	0	0	-12.3943	15	18	8	5UTR
bta-miR-99a-5p	NM_001080331	GMDS	564	583	0.923077	-18.7	1	0.00276469	0.426	0	0	-8.75027	16	19	8	CDS
bta-miR-99a-5p	NM_001080331	GMDS	75	91	0.846154	-18.6	1	3.18999e-06	0.221	0	0	-5.33701	14	16	9	5UTR
bta-miR-99a-5p	XM_024983875	FOXQ1	1199	1246	0.846154	-20.7	1	0.000268893	0.279	0	0	-7.82646	11	14	8	5UTR
bta-miR-99a-5p	XM_005223863	EXOC2	2272	2290	0.923077	-16.9	0	0.002003	0.485	0	0	-13.4039	14	18	11	CDS
bta-miR-99a-5p	XM_024983463	IRF4	3889	3915	0.846154	-20.5	1	0.00062963	0.426	0	0	-6.54929	16	21	9	3UTR
bta-miR-99a-5p	XM_005223855	IRF4	3997	4023	0.846154	-20.5	1	0.00062963	0.426	0	0	-6.54929	16	21	9	3UTR
bta-miR-99a-5p	NM_001113250	RBFA	1588	1604	1	-18.2	1	0.000289103	0.5	0	0	-11.9948	12	16	7	3UTR
bta-miR-99a-5p	NM_001075719	LOC515578	1577	1592	1	-20.4	1	3.15926e-05	0.5	0	0	-6.9954	14	15	14	3UTR
bta-miR-99a-5p	NM_001075719	LOC515578	1853	1870	0.846154	-19	1	6.04457e-05	0.441	0	0	-7.28657	15	17	11	3UTR
bta-miR-99a-5p	XM_005223929	LOC515578	1402	1417	1	-20.4	1	4.06722e-05	0.5	0	0	-6.9954	14	15	14	3UTR
bta-miR-99a-5p	NM_001076060	TXNL4A	49	100	0.846154	-21.8	1	0.000715601	0.294	0	0	-6.19951	17	28	10	5UTR
bta-miR-99a-5p	NM_001076893	PQLC1	1516	1573	0.846154	-20.6	1	0.000931941	0.324	0	0	-3.93757	21	57	11	3UTR
bta-miR-99a-5p	XM_024984611	CTDP1	2385	2401	0.846154	-20	1	0.000638921	0.353	0	0	-10.5151	13	16	10	CDS
bta-miR-99a-5p	XM_024984232	NFATC1	1788	1800	0.923077	-19.2	1	5.61135e-07	0.338	0	0	-8.23913	11	12	11	CDS
bta-miR-99a-5p	NM_001166615	NFATC1	1679	1691	0.923077	-19.2	1	5.61135e-07	0.338	0	0	-8.23913	11	12	11	CDS
bta-miR-99a-5p	NM_001080255	ATP9B	2652	2671	0.846154	-20.9	1	3.6651e-05	0.309	0	0	-7.16801	15	19	11	CDS
bta-miR-99a-5p	XM_024984502	SALL3	2219	2239	0.846154	-21.8	1	0.000263153	0.368	0	0	-7.21463	15	20	10	CDS
bta-miR-99a-5p	XM_024984502	SALL3	2694	2711	0.846154	-21	1	0.00290826	0.382	0	0	-9.15095	14	17	8	CDS
bta-miR-99a-5p	XM_024984502	SALL3	3142	3157	0.846154	-20.2	1	1.12712e-06	0.368	0	0	-8.75027	12	15	11	CDS
bta-miR-99a-5p	NM_001206674	MBP	867	884	0.846154	-17.3	1	0.000862606	0.397	0	0	-10.5818	15	17	9	CDS
bta-miR-99a-5p	XM_005223931	CNDP1	1171	1185	1	-20.5	1	0.000535337	0.412	0	0	-6.04689	12	14	11	CDS
bta-miR-99a-5p	XM_005223931	CNDP1	3164	3187	0.807692	-19	1	0.00664202	0.706	0	0	-3.79332	18	23	10	3UTR
bta-miR-99a-5p	NM_001102275	CNDP1	1157	1171	1	-20.5	1	0.000535337	0.412	0	0	-6.04689	12	14	11	CDS
bta-miR-99a-5p	XM_005223927	CNDP2	961	973	0.923077	-19.1	1	5.63016e-06	0.426	0	0	-7.16801	11	12	11	CDS
bta-miR-99a-5p	NM_001035108	CNDP2	698	729	0.923077	-19.1	1	5.63016e-06	0.426	0	0	-7.16801	11	13	11	CDS
bta-miR-99a-5p	XM_015460036	FBXO15	662	684	0.846154	-18.3	1	0.000667419	0.412	0	0	-7.4978	17	22	7	CDS
bta-miR-99a-5p	XM_005223960	FBXO15	662	684	0.846154	-18.3	1	0.000667419	0.412	0	0	-7.4978	17	22	7	CDS
bta-miR-99a-5p	NM_001192694	NETO1	400	441	1	-20.1	1	0.000155719	0.603	0	0	-5.69245	16	21	8	CDS
bta-miR-99a-5p	XM_005223964	CBLN2	2145	2172	1	-21.3	1	0.00444	0.618	0	0	-7.75705	16	19	13	3UTR
bta-miR-99a-5p	NM_001098919	CBLN2	1451	1478	1	-21.3	1	0.00335093	0.618	0	0	-7.75705	16	19	13	3UTR
bta-miR-99a-5p	XM_015460042	CBLN2	2563	2581	1	-21.1	1	0.00444	0.618	0	0	-7.75705	16	18	13	3UTR
bta-miR-99a-5p	XM_005224045	FHOD3	2541	2571	0.923077	-26.8	1	0.00290631	0.426	0	0	-4.02637	19	23	11	CDS
bta-miR-99a-5p	NM_001191215	FHOD3	2136	2166	0.923077	-26.8	1	0.00290631	0.426	0	0	-4.02637	19	23	11	CDS
bta-miR-99a-5p	XM_024984177	MOCOS	102	146	0.846154	-19.3	1	0.000671553	0.309	0	0	-8.66231	16	22	10	CDS
bta-miR-99a-5p	XM_005223962	ZNF397	1118	1139	0.846154	-19	1	0.000188261	0.529	0	0	-9.2723	16	21	9	CDS
bta-miR-99a-5p	NM_001034374	MAPRE2	3555	3583	1	-21	1	2.59798e-05	0.441	0	0	-7.23797	17	23	8	3UTR
bta-miR-99a-5p	XM_005224060	GAREM1	4133	4148	0.923077	-19.5	1	2.27943e-05	0.559	0	0	-5.92733	13	15	9	3UTR
bta-miR-99a-5p	NM_001144098	MEP1B	1842	1855	0.923077	-18.3	1	0.0170949	0.5	0	0	-14.5224	11	13	8	CDS
bta-miR-99a-5p	NM_001038174	RNF138	357	391	0.815385	-17.1	1	8.13317e-07	0.471	0	0	-8.72555	13	19	10	CDS
bta-miR-99a-5p	XM_024984433	TRAPPC8	135	182	0.846154	-21.3	1	0.000187284	0.265	0	0	-11.2306	14	18	8	5UTR
bta-miR-99a-5p	NM_001192172	DSG2	586	605	0.923077	-17	1	7.41514e-05	0.618	0	0	-13.306	15	19	9	CDS
bta-miR-99a-5p	NM_001192685	DSG3	2267	2280	0.923077	-20.7	1	1.4869e-05	0.338	0	0	-7.51962	11	13	7	CDS
bta-miR-99a-5p	XM_024984579	DSG4	1145	1170	0.923077	-19.7	1	0.000761454	0.426	0	0	-8.61389	15	18	9	CDS
bta-miR-99a-5p	XM_005223955	DSC2	3060	3078	0.846154	-18.4	1	5.80936e-05	0.471	0	0	-5.9255	16	18	12	3UTR
bta-miR-99a-5p	XM_005223955	DSC2	8328	8346	0.846154	-18.1	1	0.00185032	0.559	0	0	-9.67116	15	18	6	3UTR
bta-miR-99a-5p	NM_001166526	DSC2	2621	2634	0.846154	-17.7	1	5.80936e-05	0.471	0	0	-5.9255	12	13	12	CDS
bta-miR-99a-5p	XM_005223956	DSC3	2766	2781	0.846154	-17.4	1	5.00615e-05	0.441	0	0	-7.73085	13	15	10	CDS
bta-miR-99a-5p	NM_001178103	DSC3	2633	2648	0.846154	-17.4	1	5.00615e-05	0.441	0	0	-7.73085	13	15	10	3UTR
bta-miR-99a-5p	XM_005224070	ZNF521	46	64	0.846154	-17.6	1	0.0010033	0.382	0	0	-12.8738	16	18	9	5UTR
bta-miR-99a-5p	XM_005224070	ZNF521	3297	3315	0.846154	-17.4	1	4.34611e-05	0.279	0	0	-9.24859	15	18	9	CDS
bta-miR-99a-5p	NM_001105419	ZNF521	3137	3155	0.846154	-17.4	1	4.34611e-05	0.279	0	0	-9.24859	15	18	9	CDS
bta-miR-99a-5p	XM_002697718	HRH4	644	662	1	-18.7	1	0.00347957	0.574	0	0	-7.7918	15	18	7	CDS
bta-miR-99a-5p	NM_001038067	CABYR	296	312	0.846154	-15.3	1	6.17013e-05	0.529	0	0	-11.1271	11	16	7	CDS
bta-miR-99a-5p	XM_024984437	LAMA3	4420	4470	0.923077	-22	1	0.000930633	0.338	0	0	-4.67302	17	21	10	CDS
bta-miR-99a-5p	XM_024984285	ANKRD29	1657	1672	1	-16	1	0.00033488	0.647	0	0	-8.61389	14	15	14	3UTR
bta-miR-99a-5p	NM_001205480	THOC1	2920	2935	0.846154	-17.6	1	9.30561e-06	0.368	0	0	-10.305	14	15	14	3UTR
bta-miR-99a-5p	NM_001101843	COLEC12	1360	1376	0.923077	-18.7	1	5.36084e-05	0.515	0	0	-10.0707	15	16	15	CDS
bta-miR-99a-5p	NM_001101060	YES1	1324	1357	0.903846	-18.3	1	0.00220518	0.618	0	0	-6.50069	13	17	5	CDS
bta-miR-99a-5p	XM_015460086	YES1	1345	1378	0.903846	-18.3	1	0.00220518	0.618	0	0	-6.50069	13	17	5	CDS
bta-miR-99a-5p	XM_010818837	METTL4	33	50	0.846154	-17.7	1	0.000162715	0.529	0	0	-5.71431	14	17	6	5UTR
bta-miR-99a-5p	XM_024984275	METTL4	46	63	0.846154	-17.7	1	0.00023275	0.529	0	0	-5.71431	14	17	6	5UTR
bta-miR-99a-5p	NM_001206583	NDC80	1861	1893	1	-19.7	1	0.000537432	0.574	0	0	-6.51454	16	19	13	CDS
bta-miR-99a-5p	NM_001206400	SMCHD1	97	115	0.846154	-18.5	1	6.95072e-06	0.324	0	0	-7.97624	15	18	8	CDS
bta-miR-99a-5p	XM_010818853	DLGAP1	1422	1443	0.923077	-21.1	1	0.0057762	0.382	0	0	-9.18387	16	21	7	CDS
bta-miR-99a-5p	XM_005224195	DLGAP1	580	601	0.923077	-21.1	1	0.0057762	0.382	0	0	-9.18387	16	21	7	CDS
bta-miR-99a-5p	XM_005224193	DLGAP1	572	593	0.923077	-21.1	1	0.0057762	0.382	0	0	-9.18387	16	21	7	CDS
bta-miR-99a-5p	NM_001192629	DLGAP1	1354	1375	0.923077	-21.1	1	0.0057762	0.382	0	0	-9.18387	16	21	7	CDS
bta-miR-99a-5p	XM_005224290	ZBTB14	2848	2878	1	-22.3	1	0.000139111	0.485	0	0	-5.81384	18	23	11	3UTR
bta-miR-99a-5p	NM_001206659	TMEM200C	1537	1582	0.923077	-19.7	1	0.000113521	0.309	0	0	-7.05635	13	19	7	CDS
bta-miR-99a-5p	XM_010818947	ARHGAP28	1497	1515	0.846154	-18.6	1	1.35914e-05	0.529	0	0	-11.1505	15	18	8	CDS
bta-miR-99a-5p	NM_001102510	LRRC30	1517	1531	1	-18.2	1	4.02854e-06	0.471	0	0	-8.06181	11	14	8	3UTR
bta-miR-99a-5p	XM_002697744	ANKRD12	6001	6021	0.846154	-19	1	5.04918e-05	0.559	0	0	-9.89832	17	20	8	CDS
bta-miR-99a-5p	XM_002697743	ANKRD12	5905	5925	0.846154	-19	1	5.04918e-05	0.559	0	0	-9.89832	17	20	8	CDS
bta-miR-99a-5p	XM_005224302	RALBP1	1449	1466	0.923077	-18.7	1	0.0222507	0.603	0	0	-4.957	14	17	7	CDS
bta-miR-99a-5p	XM_024984600	PPP4R1	3587	3605	0.923077	-18.2	1	0.00232653	0.544	0	0	-11.2403	14	18	6	3UTR
bta-miR-99a-5p	NM_001076944	RAB31	311	332	0.923077	-21.2	1	2.62711e-05	0.426	0	0	-5.9255	12	15	11	CDS
bta-miR-99a-5p	XM_024984412	APCDD1	2020	2034	0.846154	-17.9	1	0.000131253	0.456	0	0	-8.81432	12	14	8	3UTR
bta-miR-99a-5p	NM_001046022	NAPG	1901	1947	0.846154	-20.5	1	4.09231e-07	0.368	0	0	-9.30909	15	19	10	3UTR
bta-miR-99a-5p	XM_010818820	NAPG	2008	2054	0.846154	-20.5	1	4.09231e-07	0.368	0	0	-9.30909	15	19	10	3UTR
bta-miR-99a-5p	XM_015460132	PRELID3A	1973	1993	0.846154	-23.6	1	2.86496e-05	0.25	0	0	-6.54929	16	20	11	3UTR
bta-miR-99a-5p	XM_015460132	PRELID3A	7980	8003	1	-23.3	1	6.18069e-05	0.412	0	0	-5.69245	18	23	8	3UTR
bta-miR-99a-5p	NM_001192406	CEP76	1793	1811	0.923077	-17.6	1	0.00564272	0.574	0	0	-12.4177	16	18	11	CDS
bta-miR-99a-5p	XM_005224322	LDLRAD4	1362	1379	0.846154	-19	1	1.45737e-07	0.426	0	0	-10.0807	15	17	10	CDS
bta-miR-99a-5p	XM_024984582	LDLRAD4	1131	1148	0.846154	-19	1	1.45737e-07	0.426	0	0	-10.0807	15	17	10	CDS
bta-miR-99a-5p	XM_002697753	LDLRAD4	1030	1047	0.846154	-19	1	1.45737e-07	0.426	0	0	-10.0807	15	17	10	CDS
bta-miR-99a-5p	NM_174109	MC2R	1484	1505	0.846154	-18.3	1	0.0110103	0.544	0	0	-9.29912	18	21	8	3UTR
bta-miR-99a-5p	XM_024984548	SETBP1	2835	2851	0.974359	-21.5	0	0.00120542	0.412	0	0	-15.9792	15	16	15	CDS
bta-miR-99a-5p	NM_001144102	SLC14A2	537	557	0.961538	-21.8	1	0.000119839	0.353	0	0	-4.02637	14	18	8	CDS
bta-miR-99a-5p	XM_024984404	C24H18orf25	274	310	0.846154	-18.4	1	0.0035189	0.559	0	0	-7.37138	16	19	15	CDS
bta-miR-99a-5p	NM_001105439	C24H18orf25	454	490	0.846154	-18.4	1	0.00395642	0.544	0	0	-7.37138	16	19	15	CDS
bta-miR-99a-5p	XM_024984405	C24H18orf25	453	489	0.846154	-18.4	1	0.0035189	0.559	0	0	-7.37138	16	19	15	CDS
bta-miR-99a-5p	XM_024984469	RNF165	5426	5446	0.846154	-18.3	1	0.0765791	0.368	0	0	-9.15686	15	20	9	3UTR
bta-miR-99a-5p	XM_024984504	LOXHD1	702	744	0.846154	-22.8	1	4.68126e-05	0.471	0	0	-6.54929	17	21	9	CDS
bta-miR-99a-5p	XM_024984563	SKOR2	1663	1711	1	-19.5	1	4.48278e-09	0.324	0	0	-7.16801	11	13	11	CDS
bta-miR-99a-5p	XM_024984264	SMAD2	7303	7322	0.846154	-17.7	1	0.00111604	0.353	0	0	-6.82767	14	19	7	3UTR
bta-miR-99a-5p	XM_024984267	SMAD2	7117	7136	0.846154	-17.7	1	0.00111604	0.353	0	0	-6.82767	14	19	7	3UTR
bta-miR-99a-5p	XM_024984587	ZBTB7C	3551	3570	0.846154	-17.8	1	0.000176592	0.338	0	0	-7.99135	15	19	9	3UTR
bta-miR-99a-5p	XM_024984590	ZBTB7C	3287	3306	0.846154	-17.8	1	0.000176592	0.338	0	0	-7.99135	15	19	9	3UTR
bta-miR-99a-5p	XM_024984589	ZBTB7C	3419	3438	0.846154	-17.8	1	0.000176592	0.338	0	0	-7.99135	15	19	9	3UTR
bta-miR-99a-5p	XM_024984586	ZBTB7C	3276	3295	0.846154	-17.8	1	0.000176592	0.338	0	0	-7.99135	15	19	9	3UTR
bta-miR-99a-5p	XM_015460145	ZBTB7C	3429	3448	0.846154	-17.8	1	0.000176592	0.338	0	0	-7.99135	15	19	9	3UTR
bta-miR-99a-5p	XM_010819001	CTIF	2533	2550	0.884615	-19.4	1	0.00207037	0.426	0	0	-8.55011	15	17	8	3UTR
bta-miR-99a-5p	XM_005224340	CTIF	2469	2486	0.884615	-19.4	1	0.00207037	0.426	0	0	-8.55011	15	17	8	3UTR
bta-miR-99a-5p	XM_010818909	SMAD7	2604	2632	1	-24.1	1	0.00071047	0.676	0	0	-6.6181	19	28	10	3UTR
bta-miR-99a-5p	XM_005224231	SMAD7	2679	2707	1	-24.1	1	0.00071047	0.676	0	0	-6.6181	19	28	10	3UTR
bta-miR-99a-5p	XM_002697766	LIPG	279	296	1	-17.7	1	0.001791	0.515	0	0	-8.84819	13	17	6	5UTR
bta-miR-99a-5p	XM_002697821	MYO5B	1549	1566	1	-19.2	1	0.00332443	0.485	0	0	-4.90607	14	17	10	CDS
bta-miR-99a-5p	NM_001046481	MBD1	696	726	0.846154	-18	1	0.000149553	0.397	0	0	-7.16801	15	21	11	CDS
bta-miR-99a-5p	XM_005224257	MBD1	691	721	0.846154	-18	1	0.000149553	0.397	0	0	-7.16801	15	21	11	CDS
bta-miR-99a-5p	XM_005224253	MBD1	691	721	0.846154	-18	1	0.000149553	0.397	0	0	-7.16801	15	21	11	CDS
bta-miR-99a-5p	XM_024984294	MAPK4	1442	1464	0.846154	-21.1	1	0.000107961	0.485	0	0	-10.0938	16	22	10	CDS
bta-miR-99a-5p	XM_024984294	MAPK4	3782	3811	0.846154	-20.2	1	0.0659493	0.5	0	0	-3.79332	17	29	12	3UTR
bta-miR-99a-5p	NM_001076814	ME2	190	206	0.923077	-18.1	1	1.0578e-08	0.221	0	0	-5.9255	12	16	7	5UTR
bta-miR-99a-5p	NM_001024692	POLI	74	90	0.846154	-16.6	1	0.000113696	0.162	0	0	-10.538	14	16	9	CDS
bta-miR-99a-5p	XM_005224140	TXNL1	868	881	0.923077	-15.8	1	0.0134018	0.647	0	0	-7.48304	11	13	9	CDS
bta-miR-99a-5p	NM_001077886	TXNL1	778	791	0.923077	-15.8	1	0.0134018	0.647	0	0	-7.48304	11	13	9	CDS
bta-miR-99a-5p	NM_174054	FECH	397	414	0.815385	-20.6	1	1.58655e-05	0.441	0	0	-11.1271	15	17	11	CDS
bta-miR-99a-5p	NM_174054	FECH	60	75	0.923077	-19.8	1	3.19083e-08	0.309	0	0	-5.19005	13	15	10	CDS
bta-miR-99a-5p	NM_001046572	NARS	524	572	1	-20.1	1	0.0049353	0.529	0	0	-9.79669	17	19	17	CDS
bta-miR-99a-5p	NM_001046572	NARS	808	826	0.846154	-16.9	1	5.19783e-05	0.456	0	0	-9.41661	15	18	7	CDS
bta-miR-99a-5p	NM_001192839	ATP8B1	1149	1188	1	-15.6	1	0.000300845	0.515	0	0	-13.0794	9	11	9	CDS
bta-miR-99a-5p	XM_010819011	NEDD4L	2121	2165	1	-23.7	1	7.21679e-05	0.456	0	0	-6.19951	16	19	10	CDS
bta-miR-99a-5p	XM_005224149	ALPK2	4389	4428	0.846154	-19.7	1	0.00152806	0.412	0	0	-3.79332	20	39	8	CDS
bta-miR-99a-5p	NM_001192248	ALPK2	3664	3703	0.846154	-19.7	1	0.00152806	0.412	0	0	-3.79332	20	39	8	CDS
bta-miR-99a-5p	XM_002697836	MALT1	2513	2529	0.846154	-19.3	1	2.68993e-06	0.412	0	0	-7.75705	15	16	15	CDS
bta-miR-99a-5p	XM_005224359	MALT1	2469	2485	0.846154	-19.3	1	2.68993e-06	0.412	0	0	-7.75705	15	16	15	CDS
bta-miR-99a-5p	XM_024984574	ZNF532	2095	2114	0.846154	-18.8	1	3.22806e-06	0.279	0	0	-7.69925	16	19	9	CDS
bta-miR-99a-5p	XM_015460161	ZNF532	2232	2251	0.846154	-18.8	1	3.22806e-06	0.279	0	0	-7.69925	16	19	9	CDS
bta-miR-99a-5p	XM_024984570	ZNF532	1708	1727	0.846154	-18.8	1	3.22806e-06	0.279	0	0	-7.69925	16	19	9	CDS
bta-miR-99a-5p	XM_002697779	PMAIP1	13	30	0.923077	-18.7	1	1.18055e-07	0.288	0	0	-8.72555	14	17	10	5UTR
bta-miR-99a-5p	XM_024984526	LOC529488	1395	1416	0.846154	-16.2	1	0.000562984	0.574	0	0	-7.00542	16	21	9	CDS
bta-miR-99a-5p	XM_010819019	TNFRSF11A	2199	2234	0.923077	-19.6	1	0.00180832	0.338	0	0	-15.7411	14	16	14	CDS
bta-miR-99a-5p	XM_003587776	ZCCHC2	2049	2070	0.846154	-18.7	1	8.21836e-06	0.441	0	0	-8.01482	17	21	8	CDS
bta-miR-99a-5p	XM_024984528	PHLPP1	4146	4167	0.923077	-18.4	1	8.29926e-05	0.382	0	0	-7.72676	13	16	7	CDS
bta-miR-99a-5p	NM_001045919	KDSR	826	851	0.923077	-18.8	1	0.00019644	0.5	0	0	-8.93173	13	18	6	CDS
bta-miR-99a-5p	NM_001098925	SERPINB10	354	405	0.923077	-22.7	1	0.00495101	0.632	0	0	-6.78234	11	13	11	CDS
bta-miR-99a-5p	NM_001046617	POLR3K	423	435	1	-16.6	1	0.00474137	0.471	0	0	-7.16235	11	12	11	3UTR
bta-miR-99a-5p	NM_001046617	POLR3K	14	37	0.923077	-19	1	7.98425e-08	0.273	0	0	-7.16801	11	13	11	CDS
bta-miR-99a-5p	NM_001191398	AXIN1	1912	1955	0.974359	-22.5	1	0.000105426	0.309	0	0	-6.84241	17	20	16	CDS
bta-miR-99a-5p	XM_024984679	AXIN1	2037	2080	0.974359	-22.5	1	0.000105426	0.309	0	0	-6.84241	17	20	16	CDS
bta-miR-99a-5p	XM_010819145	CAPN15	4033	4069	0.846154	-21.3	1	0.000141876	0.324	0	0	-4.84971	17	22	7	5UTR
bta-miR-99a-5p	NM_001205796	WFIKKN1	157	182	0.923077	-19.3	1	0.000859444	0.382	0	0	-6.19951	16	20	8	CDS
bta-miR-99a-5p	NM_178316	RHOT2	417	437	0.846154	-18.3	1	0.000831015	0.471	0	0	-6.19951	16	20	7	CDS
bta-miR-99a-5p	NM_178316	RHOT2	352	370	0.846154	-17.7	1	0.000253558	0.338	0	0	-9.89105	15	18	10	CDS
bta-miR-99a-5p	NM_001102026	METRN	572	586	0.846154	-16.9	1	0.00214841	0.426	0	0	-6.74759	12	14	9	CDS
bta-miR-99a-5p	XM_005224590	CCDC78	1640	1666	0.846154	-18.5	1	0.00325752	0.426	0	0	-6.19385	18	26	7	3UTR
bta-miR-99a-5p	NM_001100374	MSLN	921	973	0.846154	-17.9	1	3.43384e-06	0.426	0	0	-6.14858	13	19	9	CDS
bta-miR-99a-5p	NM_001038069	TEKT4	1046	1083	0.923077	-19	1	7.68087e-06	0.368	0	0	-13.1065	15	17	15	CDS
bta-miR-99a-5p	XM_024985290	CCDC154	2335	2358	0.923077	-19.8	1	1.35991e-05	0.397	0	0	-10.7153	16	23	9	CDS
bta-miR-99a-5p	XM_002697976	PTX4	820	857	1	-23.7	1	1.7794e-07	0.294	0	0	-5.9255	12	14	12	CDS
bta-miR-99a-5p	XM_005224613	TELO2	956	976	0.923077	-23.5	1	6.88696e-08	0.353	0	0	-9.4529	16	20	8	CDS
bta-miR-99a-5p	XM_010819185	TELO2	956	976	0.923077	-23.5	1	6.88696e-08	0.353	0	0	-9.4529	16	20	8	CDS
bta-miR-99a-5p	NM_001205874	CRAMP1	763	785	1	-18	1	0.000107709	0.412	0	0	-10.3185	16	22	9	CDS
bta-miR-99a-5p	XM_015460218	JPT2	719	750	1	-22.5	1	2.82289e-06	0.368	0	0	-6.9293	15	19	11	3UTR
bta-miR-99a-5p	NM_001081546	JPT2	648	679	1	-22.5	1	2.82289e-06	0.368	0	0	-6.9293	15	19	11	3UTR
bta-miR-99a-5p	XM_002697918	EME2	1892	1910	0.923077	-20.7	1	1.00749e-06	0.279	0	0	-7.46919	16	18	11	3UTR
bta-miR-99a-5p	NM_001034505	NUBP2	535	575	0.923077	-24.6	1	0.00205572	0.353	0	0	-5.89267	17	21	11	CDS
bta-miR-99a-5p	NM_001034810	MSRB1	592	612	0.846154	-19	1	0.0493768	0.426	0	0	-10.3068	15	20	10	3UTR
bta-miR-99a-5p	NM_001035501	RPL3L	1244	1263	0.923077	-17.2	1	0.0942304	0.324	0	0	-12.8146	14	19	10	CDS
bta-miR-99a-5p	NM_001033613	RPS2	142	159	0.846154	-20.7	1	1.53906e-05	0.147	0	0	-11.1132	14	17	10	CDS
bta-miR-99a-5p	NM_001033613	RPS2	39	52	0.846154	-19.3	1	1.81223e-06	0.294	0	0	-9.99278	10	13	7	CDS
bta-miR-99a-5p	NM_001046619	TBL3	722	752	0.923077	-20.9	1	0.000306885	0.338	0	0	-7.75705	17	30	8	CDS
bta-miR-99a-5p	XM_005224568	SLC9A3R2	859	893	1	-22.4	1	1.89272e-05	0.382	0	0	-4.52877	18	34	10	CDS
bta-miR-99a-5p	XM_005224568	SLC9A3R2	615	659	0.846154	-18.1	1	7.23002e-06	0.324	0	0	-7.00542	12	14	12	CDS
bta-miR-99a-5p	NM_001077065	SLC9A3R2	412	446	1	-22.4	1	1.89272e-05	0.382	0	0	-4.52877	18	34	10	CDS
bta-miR-99a-5p	NM_001077065	SLC9A3R2	168	212	0.846154	-18.1	1	4.42176e-06	0.324	0	0	-7.00542	12	14	12	CDS
bta-miR-99a-5p	XM_024985435	TSC2	141	157	0.846154	-19.7	1	1.2263e-09	0.338	0	0	-9.06247	15	16	15	5UTR
bta-miR-99a-5p	XM_024985369	CASKIN1	1403	1422	0.846154	-22.5	1	1.52217e-07	0.279	0	0	-6.93496	17	19	11	CDS
bta-miR-99a-5p	XM_002697861	BRICD5	739	758	0.846154	-20.7	1	0.00341326	0.309	0	0	-8.86293	16	19	11	5UTR
bta-miR-99a-5p	NM_001038172	PGP	1336	1378	1	-23.6	1	0.00363177	0.515	0	0	-6.55112	16	19	12	3UTR
bta-miR-99a-5p	NM_001206905	NTN3	1378	1398	0.820513	-20.9	1	6.33337e-05	0.324	0	0	-6.62812	17	20	8	CDS
bta-miR-99a-5p	XM_024984949	TBC1D24	2234	2256	0.923077	-20.5	1	4.99786e-06	0.294	0	0	-8.10683	16	22	10	3UTR
bta-miR-99a-5p	XM_024984952	TBC1D24	2216	2238	0.923077	-20.5	1	4.99786e-06	0.294	0	0	-8.10683	16	22	10	3UTR
bta-miR-99a-5p	XM_024984957	TBC1D24	2098	2120	0.923077	-20.5	1	4.99786e-06	0.294	0	0	-8.10683	16	22	10	3UTR
bta-miR-99a-5p	XM_024984950	TBC1D24	2573	2595	0.923077	-20.5	1	4.99786e-06	0.294	0	0	-8.10683	16	22	10	3UTR
bta-miR-99a-5p	XM_024985289	PDPK1	3291	3317	1	-23.3	1	1.80699e-05	0.353	0	0	-6.19951	17	20	16	3UTR
bta-miR-99a-5p	XM_005224622	PRSS27	286	306	1	-18.1	1	4.48791e-06	0.368	0	0	-5.9255	12	20	8	CDS
bta-miR-99a-5p	XM_015460258	ZG16B	366	381	0.846154	-15.7	1	0.0011982	0.529	0	0	-12.7428	14	15	14	CDS
bta-miR-99a-5p	XM_005224626	SRRM2	8392	8412	0.923077	-22.5	1	7.40106e-08	0.426	0	0	-6.43256	16	20	7	3UTR
bta-miR-99a-5p	XM_005224626	SRRM2	5603	5632	1	-21.4	1	0.00010391	0.353	0	0	-5.48126	18	22	11	CDS
bta-miR-99a-5p	XM_002697930	SRRM2	8501	8521	0.923077	-22.5	1	7.40106e-08	0.426	0	0	-6.43256	16	20	7	3UTR
bta-miR-99a-5p	XM_002697930	SRRM2	5598	5627	1	-21.4	1	0.00010391	0.353	0	0	-5.48126	18	22	11	CDS
bta-miR-99a-5p	XM_002697935	CLDN9	349	367	1	-20.8	1	0.000118445	0.324	0	0	-8.23913	16	18	11	5UTR
bta-miR-99a-5p	NM_001205599	BICDL2	1221	1246	0.923077	-21.1	1	9.8754e-07	0.353	0	0	-6.62812	16	20	8	CDS
bta-miR-99a-5p	XM_010819231	MMP25	2076	2117	0.923077	-22	1	2.1018e-07	0.338	0	0	-6.19951	13	15	13	CDS
bta-miR-99a-5p	XM_005224639	IL32	1201	1234	0.846154	-19.5	1	4.9411e-08	0.294	0	0	-8.59606	15	18	11	3UTR
bta-miR-99a-5p	XM_002697939	IL32	1058	1091	0.846154	-19.5	1	4.9411e-08	0.294	0	0	-8.59606	15	18	11	3UTR
bta-miR-99a-5p	XM_010819233	LOC788915	2782	2810	0.846154	-22	1	0.00043505	0.382	0	0	-4.957	17	21	9	3UTR
bta-miR-99a-5p	XM_010819081	ZNF174	1341	1366	1	-22.5	1	0.000192128	0.441	0	0	-6.10696	19	25	8	CDS
bta-miR-99a-5p	XM_005224555	CLUAP1	76	97	0.846154	-18.6	1	4.39165e-06	0.382	0	0	-8.56007	16	21	11	5UTR
bta-miR-99a-5p	XM_005224556	CLUAP1	73	94	0.846154	-18.6	1	4.39165e-06	0.382	0	0	-8.56007	16	21	11	5UTR
bta-miR-99a-5p	XM_005224557	CLUAP1	73	94	0.846154	-18.6	1	4.39165e-06	0.382	0	0	-8.56007	16	21	11	5UTR
bta-miR-99a-5p	NM_174534	DNASE1	820	842	0.923077	-24.5	1	1.00408e-08	0.412	0	0	-9.55161	17	22	9	CDS
bta-miR-99a-5p	XM_005224482	ADCY9	142	159	0.846154	-21.2	1	1.54776e-06	0.25	0	0	-8.4925	15	17	10	5UTR
bta-miR-99a-5p	XM_005224482	ADCY9	3856	3876	0.846154	-18.8	1	0.00337455	0.397	0	0	-11.8937	17	20	7	CDS
bta-miR-99a-5p	NM_001205917	ADCY9	3652	3672	0.846154	-18.8	1	0.00337455	0.397	0	0	-11.8937	17	20	7	CDS
bta-miR-99a-5p	XM_005224655	SRL	1752	1800	0.923077	-20.3	1	6.07941e-06	0.382	0	0	-6.78234	11	13	11	CDS
bta-miR-99a-5p	NM_001101215	TFAP4	695	721	0.923077	-21.3	1	1.97461e-05	0.382	0	0	-6.54929	17	26	10	CDS
bta-miR-99a-5p	NM_001083796	VASN	852	866	0.846154	-18.5	1	1.53986e-09	0.235	0	0	-7.16801	11	14	7	CDS
bta-miR-99a-5p	NM_001083796	VASN	2564	2580	0.846154	-18.5	1	0.00227272	0.324	0	0	-9.2627	14	16	9	3UTR
bta-miR-99a-5p	NM_001014892	CDIP1	43	65	0.846154	-18.3	1	0.0320458	0.353	0	0	-9.15686	12	17	7	5UTR
bta-miR-99a-5p	NM_001206229	ANKS3	1782	1802	0.923077	-22.8	1	1.53986e-05	0.294	0	0	-7.7918	15	20	7	CDS
bta-miR-99a-5p	NM_001098143	2012-09-01	321	342	0.907692	-21.3	1	1.18474e-05	0.397	0	0	-6.66278	16	21	8	CDS
bta-miR-99a-5p	NM_001040568	GLYR1	3316	3338	0.846154	-18.5	1	0.000256527	0.441	0	0	-8.72863	16	22	6	3UTR
bta-miR-99a-5p	XM_024985009	GLYR1	3272	3294	0.846154	-18.5	1	0.000256527	0.441	0	0	-8.72863	16	22	6	3UTR
bta-miR-99a-5p	NM_001205603	ALG1	3488	3508	0.846154	-19.5	1	0.000435254	0.324	0	0	-8.86293	16	20	10	3UTR
bta-miR-99a-5p	NM_001075818	RBFOX1	1062	1080	1	-16.4	1	0.000492807	0.544	0	0	-7.37138	16	18	12	CDS
bta-miR-99a-5p	XM_024984904	RBFOX1	1070	1088	1	-16.4	1	0.000492807	0.544	0	0	-7.37138	16	18	12	CDS
bta-miR-99a-5p	NM_001035095	PMM2	731	761	1	-18.4	1	9.41144e-06	0.309	0	0	-6.78234	11	14	9	CDS
bta-miR-99a-5p	NM_001205967	ATF7IP2	316	332	0.923077	-17	1	0.0124023	0.647	0	0	-15.9645	14	16	11	CDS
bta-miR-99a-5p	NM_001205967	ATF7IP2	1324	1344	0.846154	-15.3	1	0.00145463	0.662	0	0	-8.55977	15	20	9	CDS
bta-miR-99a-5p	XM_010819255	CIITA	3493	3514	0.846154	-21.9	1	0.00273248	0.382	0	0	-11.8505	15	21	11	CDS
bta-miR-99a-5p	XM_010819257	CIITA	3174	3195	0.846154	-21.9	1	0.00273248	0.382	0	0	-11.8505	15	21	11	CDS
bta-miR-99a-5p	XM_010819258	CIITA	3060	3081	0.846154	-21.9	1	0.00273248	0.382	0	0	-11.8505	15	21	11	CDS
bta-miR-99a-5p	XM_005224670	CLEC16A	5104	5124	0.846154	-21.6	1	0.00118714	0.382	0	0	-4.957	17	20	9	3UTR
bta-miR-99a-5p	XM_005224670	CLEC16A	5808	5829	0.923077	-20.9	1	8.23612e-06	0.382	0	0	-7.23614	17	21	7	3UTR
bta-miR-99a-5p	NM_174157	PRM2	220	252	0.923077	-19.6	1	1.50296e-07	0.368	0	0	-8.75027	11	13	11	CDS
bta-miR-99a-5p	NM_001083420	TXNDC11	2425	2445	0.820513	-22.4	1	3.28279e-05	0.324	0	0	-6.19951	16	20	7	CDS
bta-miR-99a-5p	NM_001105430	ZC3H7A	2682	2729	1	-18.9	1	6.54148e-06	0.471	0	0	-6.98189	11	14	6	CDS
bta-miR-99a-5p	NM_001192432	RRN3	34	62	0.846154	-18.1	1	2.03848e-08	0.265	0	0	-6.74759	12	15	7	CDS
bta-miR-99a-5p	NM_001192432	RRN3	1121	1139	0.846154	-17.2	1	0.000300039	0.647	0	0	-7.60443	14	18	10	CDS
bta-miR-99a-5p	NM_001271994	MARF1	3499	3517	0.846154	-19.3	1	1.68619e-05	0.544	0	0	-7.75705	16	18	12	CDS
bta-miR-99a-5p	XM_005224716	MARF1	3563	3581	0.846154	-19.3	1	1.68619e-05	0.544	0	0	-7.75705	16	18	12	CDS
bta-miR-99a-5p	NM_001102127	MYH11	587	640	0.923077	-20.7	1	0.000395662	0.515	0	0	-4.957	19	53	10	CDS
bta-miR-99a-5p	XM_024984964	MYH11	596	649	0.923077	-20.7	1	0.000395662	0.515	0	0	-4.957	19	53	10	CDS
bta-miR-99a-5p	XM_002698036	LOC515570	3753	3772	0.846154	-19.1	1	0.000534632	0.412	0	0	-9.89231	15	19	10	CDS
bta-miR-99a-5p	XM_002698015	TMC7	1902	1918	0.846154	-17.1	1	8.36006e-05	0.529	0	0	-11.1286	15	16	15	CDS
bta-miR-99a-5p	XM_010819337	TMC5	626	645	0.846154	-16.8	1	0.000743466	0.515	0	0	-8.05823	12	14	12	CDS
bta-miR-99a-5p	XM_024984782	KNOP1	989	1009	0.923077	-17.8	1	0.000447407	0.397	0	0	-6.54929	16	20	12	CDS
bta-miR-99a-5p	XM_024985238	ACSM5	1328	1347	0.846154	-20.2	1	0.000424876	0.529	0	0	-9.09597	14	19	5	CDS
bta-miR-99a-5p	XM_024985238	ACSM5	1958	1975	0.846154	-17.2	1	0.000247344	0.529	0	0	-11.2271	14	17	7	3UTR
bta-miR-99a-5p	NM_001038154	REXO5	118	132	0.923077	-18.7	1	0.000100214	0.426	0	0	-7.48895	11	14	6	5UTR
bta-miR-99a-5p	NM_173973	ZP2	1133	1150	1	-20.4	1	0.00138505	0.544	0	0	-7.37138	16	17	16	CDS
bta-miR-99a-5p	NM_001075192	ANKS4B	1251	1286	0.846154	-19.8	1	0.00301194	0.485	0	0	-7.27064	16	20	8	CDS
bta-miR-99a-5p	XM_024985237	SDR42E2	531	550	0.846154	-19.6	1	0.00014854	0.353	0	0	-8.81432	16	19	8	CDS
bta-miR-99a-5p	XM_024985237	SDR42E2	1267	1278	0.923077	-18.8	1	0.000212551	0.324	0	0	-8.33988	10	11	10	CDS
bta-miR-99a-5p	NM_001192542	EEF2K	2170	2186	0.846154	-18.2	1	3.52687e-06	0.353	0	0	-9.99278	15	16	15	CDS
bta-miR-99a-5p	XM_002698023	USP31	1363	1404	0.826923	-19.3	1	8.50913e-05	0.515	0	0	-11.1286	17	41	9	CDS
bta-miR-99a-5p	XM_002698023	USP31	2078	2094	0.846154	-17.8	1	0.000536704	0.382	0	0	-11.3173	13	16	7	CDS
bta-miR-99a-5p	XM_024985043	SCNN1G	2937	2980	0.846154	-21.1	1	1.3512e-05	0.368	0	0	-4.957	19	43	8	3UTR
bta-miR-99a-5p	NM_001038173	PLK1	1228	1246	0.846154	-18	1	5.28341e-08	0.309	0	0	-9.80258	14	18	10	CDS
bta-miR-99a-5p	XM_005224805	ERN2	689	707	0.846154	-19.7	1	0.000674583	0.294	0	0	-11.3173	15	18	9	CDS
bta-miR-99a-5p	XM_005224690	PRKCB	1286	1303	0.923077	-20.1	1	0.000668513	0.471	0	0	-11.6391	15	17	11	CDS
bta-miR-99a-5p	NM_174587	PRKCB	987	1004	0.923077	-20.1	1	0.000668513	0.471	0	0	-11.6391	15	17	11	CDS
bta-miR-99a-5p	XM_010819375	TNRC6A	3289	3320	0.923077	-23.6	1	1.01031e-05	0.441	0	0	-6.50069	18	25	12	CDS
bta-miR-99a-5p	XM_024985199	TNRC6A	2665	2696	0.923077	-23.6	1	1.01031e-05	0.441	0	0	-6.50069	18	25	12	CDS
bta-miR-99a-5p	NM_001034660	SLC5A11	413	438	1	-24.4	1	2.48837e-05	0.471	0	0	-7.86061	18	25	8	CDS
bta-miR-99a-5p	NM_001205670	ZKSCAN2	3357	3377	0.846154	-18.1	1	0.000466316	0.588	0	0	-3.93757	16	20	10	3UTR
bta-miR-99a-5p	NM_001205670	ZKSCAN2	2563	2602	0.923077	-21.5	1	7.38007e-08	0.412	0	0	-7.16801	15	22	7	CDS
bta-miR-99a-5p	NM_001075142	IL4R	3010	3035	0.846154	-20.4	1	0.000969166	0.5	0	0	-6.32496	18	25	8	3UTR
bta-miR-99a-5p	NM_001193241	GTF3C1	2475	2493	0.846154	-18.5	1	0.000672556	0.426	0	0	-7.10297	13	18	10	CDS
bta-miR-99a-5p	NM_001192728	GSG1L	620	647	0.923077	-19.1	1	1.64705e-06	0.382	0	0	-6.12572	12	15	11	CDS
bta-miR-99a-5p	XM_002698080	XPO6	3479	3494	1	-17.1	1	0.0117706	0.456	0	0	-11.5721	14	15	14	CDS
bta-miR-99a-5p	NM_001076808	SPNS1	987	1025	1	-20	1	7.92995e-05	0.368	0	0	-4.76182	13	16	9	CDS
bta-miR-99a-5p	NM_001083408	RABEP2	1343	1381	0.923077	-25.2	1	0.000540542	0.294	0	0	-4.957	17	21	8	CDS
bta-miR-99a-5p	NM_001075767	ATP2A1	541	565	0.923077	-21.1	1	6.64635e-06	0.485	0	0	-5.81384	17	24	6	CDS
bta-miR-99a-5p	NM_001205529	SH2B1	2141	2164	0.846154	-20.3	1	9.41353e-07	0.265	0	0	-5.69245	17	23	9	CDS
bta-miR-99a-5p	XM_005224866	SH2B1	4378	4401	0.846154	-20.3	1	9.41353e-07	0.265	0	0	-5.69245	17	23	9	3UTR
bta-miR-99a-5p	NM_001164653	IL27	411	429	1	-22	1	0.000514877	0.441	0	0	-11.0902	16	18	14	CDS
bta-miR-99a-5p	XM_024985028	IL27	543	561	0.923077	-22	1	0.000333952	0.426	0	0	-11.0902	16	18	14	CDS
bta-miR-99a-5p	XM_002698056	BOLA2B	3135	3155	0.923077	-18.7	1	0.00124137	0.544	0	0	-9.27234	15	20	7	5UTR
bta-miR-99a-5p	XM_005224877	ALDOA	27	52	0.923077	-17.9	1	2.37721e-07	0.426	0	0	-8.33988	14	16	14	5UTR
bta-miR-99a-5p	XM_024984930	DOC2A	1780	1804	0.923077	-21.4	1	0.00172884	0.485	0	0	-9.69585	17	24	11	3UTR
bta-miR-99a-5p	XM_024984930	DOC2A	103	126	0.846154	-17.7	1	4.01102e-05	0.5	0	0	-7.48864	17	23	8	5UTR
bta-miR-99a-5p	XM_024984938	DOC2A	1715	1739	0.923077	-21.4	1	0.00172884	0.485	0	0	-9.69585	17	24	11	3UTR
bta-miR-99a-5p	NM_001083709	DOC2A	1700	1724	0.923077	-21.4	1	0.00172884	0.485	0	0	-9.69585	17	24	11	3UTR
bta-miR-99a-5p	NM_001192296	HIRIP3	2205	2254	0.923077	-19.1	1	8.03513e-06	0.324	0	0	-9.59293	15	20	9	CDS
bta-miR-99a-5p	NM_001193091	TAOK2	3893	3913	1	-25	1	7.64996e-07	0.397	0	0	-8.09481	16	20	6	3UTR
bta-miR-99a-5p	NM_001193091	TAOK2	2810	2859	0.923077	-23.1	1	0.000565863	0.353	0	0	-6.19951	18	49	8	CDS
bta-miR-99a-5p	XM_015460367	TMEM219	144	163	1	-21.1	1	0.0120162	0.368	0	0	-8.75564	16	19	10	5UTR
bta-miR-99a-5p	XM_015460367	TMEM219	1880	1900	0.846154	-17.9	1	0.00292256	0.485	0	0	-8.81432	15	20	11	CDS
bta-miR-99a-5p	NM_001035317	MVP	2477	2498	0.846154	-19.8	1	4.68034e-05	0.456	0	0	-10.9467	16	21	6	CDS
bta-miR-99a-5p	XM_024984855	MVP	2463	2484	0.846154	-19.8	1	4.68034e-05	0.456	0	0	-10.9467	16	21	6	CDS
bta-miR-99a-5p	XM_024985317	PRRT2	2327	2349	0.923077	-22	1	1.43431e-05	0.441	0	0	-8.10047	14	17	11	3UTR
bta-miR-99a-5p	XM_024985313	MAZ	1130	1162	0.846154	-22.3	1	4.93846e-05	0.426	0	0	-11.1286	15	17	15	CDS
bta-miR-99a-5p	XM_024985311	MAZ	1173	1205	0.846154	-22.3	1	4.93846e-05	0.426	0	0	-11.1286	15	17	15	CDS
bta-miR-99a-5p	XM_024985310	MAZ	1173	1205	0.846154	-22.3	1	4.93846e-05	0.426	0	0	-11.1286	15	17	15	CDS
bta-miR-99a-5p	NM_001205771	TBC1D10B	1650	1669	0.846154	-19.4	1	0.000730303	0.397	0	0	-9.97295	16	19	11	CDS
bta-miR-99a-5p	NM_001075647	MYLPF	160	195	0.846154	-18.2	1	0.00232179	0.456	0	0	-9.08093	15	20	7	CDS
bta-miR-99a-5p	NM_001192797	ADAMTS3	1249	1266	1	-17.5	1	0.000342743	0.397	0	0	-9.75973	16	17	16	CDS
bta-miR-99a-5p	NM_001192175	AFM	776	791	0.846154	-18.1	0	0.00288822	0.647	0	0	-15.5666	14	15	14	CDS
bta-miR-99a-5p	XM_003586215	EPGN	62	102	0.846154	-20.9	1	0.00135775	0.632	0	0	-7.23614	17	21	11	5UTR
bta-miR-99a-5p	XM_010806225	EREG	2223	2245	0.846154	-23	1	0.00144381	0.794	0	0	-6.6181	19	22	9	3UTR
bta-miR-99a-5p	NM_174845	USO1	3517	3541	0.923077	-21.8	1	5.41572e-05	0.559	0	0	-7.84025	17	24	7	3UTR
bta-miR-99a-5p	XM_010806243	CCDC158	1033	1050	0.846154	-19.1	0	0.0328068	0.662	0	0	-15.9792	14	17	12	CDS
bta-miR-99a-5p	XM_010806243	CCDC158	655	670	0.923077	-16.5	1	0.0125989	0.574	0	0	-11.1389	14	15	14	CDS
bta-miR-99a-5p	XM_002688360	SOWAHB	218	256	0.846154	-22.8	1	3.86253e-07	0.235	0	0	-9.56953	15	22	10	5UTR
bta-miR-99a-5p	NM_001083373	CCNI	1586	1602	0.923077	-16.8	1	0.0322881	0.559	0	0	-9.68502	12	16	5	CDS
bta-miR-99a-5p	NM_001304265	BMP2K	2551	2571	0.846154	-19.2	1	7.06504e-06	0.368	0	0	-7.16801	16	20	8	CDS
bta-miR-99a-5p	XM_024993099	BMP2K	2356	2376	0.846154	-19.2	1	7.06504e-06	0.368	0	0	-7.16801	16	20	8	CDS
bta-miR-99a-5p	NM_001103232	PRDM8	1512	1526	0.923077	-17.4	1	0.000337175	0.544	0	0	-10.7522	13	14	13	3UTR
bta-miR-99a-5p	NM_001192268	BMP3	233	251	0.923077	-18.5	1	6.88584e-06	0.235	0	0	-9.56953	15	18	10	CDS
bta-miR-99a-5p	XM_005208169	HNRNPD	1114	1134	0.846154	-18.7	1	0.0105378	0.397	0	0	-10.6683	15	20	8	CDS
bta-miR-99a-5p	XM_005208169	HNRNPD	702	722	0.846154	-16.6	1	0.000526597	0.544	0	0	-12.2344	17	20	11	CDS
bta-miR-99a-5p	NM_001098064	HNRNPD	647	667	0.846154	-16.6	1	0.000526597	0.544	0	0	-12.2344	17	20	11	CDS
bta-miR-99a-5p	NM_001083725	HNRNPDL	1262	1281	0.846154	-19.1	1	0.00318043	0.353	0	0	-11.7821	15	19	9	CDS
bta-miR-99a-5p	NM_001075875	ENOPH1	5	17	0.923077	-15	1	0.000728074	0.37	0	0	-7.9901	11	12	11	5UTR
bta-miR-99a-5p	XM_015471703	WDFY3	262	293	1	-20.3	1	0.000456911	0.368	0	0	-7.27064	17	31	11	5UTR
bta-miR-99a-5p	NM_174590	PTPN13	6972	7005	1	-20	1	0.000283345	0.5	0	0	-5.19005	13	16	7	CDS
bta-miR-99a-5p	XM_010806300	AFF1	4621	4636	0.923077	-17.7	1	1.97005e-07	0.338	0	0	-6.00433	12	15	8	3UTR
bta-miR-99a-5p	NM_001191525	AFF1	4460	4475	0.923077	-17.7	1	1.97005e-07	0.338	0	0	-6.00433	12	15	8	3UTR
bta-miR-99a-5p	XM_024993784	DSPP	3703	3742	0.923077	-18.7	1	8.42247e-05	0.5	0	0	-7.65065	17	27	8	3UTR
bta-miR-99a-5p	XM_024993403	JAKMIP1	528	540	0.923077	-17.8	1	3.22377e-06	0.382	0	0	-8.02485	10	12	7	CDS
bta-miR-99a-5p	NM_174747	EVC	2218	2251	0.846154	-17.5	1	6.52612e-06	0.338	0	0	-8.02485	10	13	7	CDS
bta-miR-99a-5p	NM_001099719	STX18	1493	1517	0.923077	-21.8	1	0.0020428	0.441	0	0	-4.957	18	24	7	3UTR
bta-miR-99a-5p	XM_005208245	ZBTB49	1526	1540	1	-20.5	1	9.36704e-05	0.441	0	0	-5.9255	12	14	10	CDS
bta-miR-99a-5p	NM_001034454	TMEM128	32	53	0.923077	-23	1	0.0123097	0.353	0	0	-5.81384	17	21	9	5UTR
bta-miR-99a-5p	NM_001206629	DRD5	833	854	0.846154	-20.3	1	5.94646e-09	0.309	0	0	-6.43256	12	15	7	CDS
bta-miR-99a-5p	XM_002688457	ZNF518B	3657	3678	0.846154	-21	1	0.00282329	0.456	0	0	-9.2627	16	21	6	3UTR
bta-miR-99a-5p	NM_001192190	BOD1L1	6890	6909	0.923077	-20.4	1	3.02875e-06	0.368	0	0	-7.7918	15	19	8	CDS
bta-miR-99a-5p	XM_005208313	C1QTNF7	736	771	1	-24.3	1	0.00976456	0.603	0	0	-6.19951	16	19	12	CDS
bta-miR-99a-5p	XM_024993645	CC2D2A	1365	1386	1	-18.3	1	9.50969e-05	0.544	0	0	-8.4155	12	15	10	CDS
bta-miR-99a-5p	XM_024993648	CC2D2A	1188	1209	1	-18.3	1	9.50969e-05	0.544	0	0	-8.4155	12	15	10	CDS
bta-miR-99a-5p	XM_002688466	BST1	212	225	1	-19.6	1	1.80767e-06	0.368	0	0	-7.16801	11	13	7	CDS
bta-miR-99a-5p	NM_001245952	PROM1	602	618	1	-17.1	1	0.000468494	0.574	0	0	-11.1505	15	16	15	CDS
bta-miR-99a-5p	XM_024993653	TAPT1	2817	2832	0.923077	-19.6	1	0.0080446	0.368	0	0	-5.9396	12	15	7	3UTR
bta-miR-99a-5p	XM_024993659	LOC107132586	3157	3178	0.852564	-19	1	0.0514958	0.529	0	0	-9.06247	16	21	6	3UTR
bta-miR-99a-5p	XM_024993661	LOC532207	3114	3135	0.852564	-19	1	0.0514958	0.529	0	0	-9.06247	16	21	6	3UTR
bta-miR-99a-5p	XM_024993665	KIAA0232	3120	3163	1	-21.5	1	8.85567e-05	0.426	0	0	-6.54929	15	18	11	CDS
bta-miR-99a-5p	NM_001206410	TADA2B	1587	1608	0.923077	-19.3	1	0.00351178	0.618	0	0	-10.7153	15	21	8	3UTR
bta-miR-99a-5p	XM_024993708	SH3TC1	1218	1249	0.923077	-21.3	1	9.80526e-07	0.309	0	0	-6.51454	17	22	10	CDS
bta-miR-99a-5p	XM_005208356	SH3TC1	1341	1362	0.846154	-20.9	1	9.80526e-07	0.309	0	0	-6.51454	17	21	10	CDS
bta-miR-99a-5p	XM_024993709	SH3TC1	1209	1240	0.923077	-21.3	1	9.80526e-07	0.309	0	0	-6.51454	17	22	10	CDS
bta-miR-99a-5p	NM_001103236	ACOX3	1248	1269	0.846154	-19.2	1	1.77261e-06	0.441	0	0	-7.82646	11	14	8	CDS
bta-miR-99a-5p	XM_002688423	TRMT44	1566	1589	0.846154	-18.1	1	0.000244889	0.397	0	0	-5.9255	16	23	12	CDS
bta-miR-99a-5p	XM_024993104	ADD1	2473	2493	0.923077	-20.3	1	3.47044e-05	0.456	0	0	-7.35753	17	20	9	3UTR
bta-miR-99a-5p	XM_010806324	ADD1	2380	2400	0.923077	-20.3	1	3.47044e-05	0.456	0	0	-7.35753	17	20	9	3UTR
bta-miR-99a-5p	XM_005208231	ADD1	2439	2459	0.923077	-20.3	1	3.47044e-05	0.456	0	0	-7.35753	17	20	9	CDS
bta-miR-99a-5p	XM_024993746	FAM193A	2727	2744	0.846154	-18	1	1.52485e-06	0.235	0	0	-10.305	13	17	8	CDS
bta-miR-99a-5p	XM_024993744	FAM193A	3273	3290	0.846154	-18	1	1.52485e-06	0.235	0	0	-10.305	13	17	8	CDS
bta-miR-99a-5p	XM_003586231	CFAP99	1823	1844	0.846154	-22.3	1	0.000389019	0.294	0	0	-7.7918	15	21	7	CDS
bta-miR-99a-5p	XM_005208272	ZFYVE28	1220	1240	0.846154	-21.1	1	0.000183769	0.265	0	0	-9.99815	15	20	6	CDS
bta-miR-99a-5p	XM_005208296	LETM1	1011	1024	1	-19.1	1	0.000234508	0.412	0	0	-6.86117	11	13	8	CDS
bta-miR-99a-5p	NM_001075614	LETM1	886	899	1	-19.1	1	0.000234508	0.412	0	0	-6.86117	11	13	8	CDS
bta-miR-99a-5p	XM_024992996	FGFR3	327	341	0.846154	-18.5	1	4.32763e-07	0.176	0	0	-9.04737	11	14	7	CDS
bta-miR-99a-5p	NM_174318	FGFR3	126	140	0.846154	-18.5	1	4.32763e-07	0.176	0	0	-9.04737	11	14	7	CDS
bta-miR-99a-5p	NM_001046157	SPON2	452	464	0.923077	-18.6	1	1.56897e-05	0.324	0	0	-7.16801	11	12	11	CDS
bta-miR-99a-5p	XM_002688446	IDUA	3115	3131	0.846154	-17.1	1	0.00399441	0.456	0	0	-14.3975	14	16	10	3UTR
bta-miR-99a-5p	NM_001206305	DGKQ	103	120	0.846154	-22.1	1	1.09775e-06	0.191	0	0	-11.1132	14	17	10	CDS
bta-miR-99a-5p	NM_001206305	DGKQ	988	1016	0.846154	-22.2	1	8.62004e-06	0.309	0	0	-8.51722	16	22	8	CDS
bta-miR-99a-5p	NM_001078103	CPLX1	476	496	0.923077	-19.5	1	3.81096e-08	0.279	0	0	-7.16801	11	13	11	CDS
bta-miR-99a-5p	XM_024993772	SLC49A3	1068	1092	0.846154	-19.2	1	1.32516e-06	0.426	0	0	-5.9255	12	16	8	CDS
bta-miR-99a-5p	NM_174418	PDE6B	278	292	0.923077	-15.9	1	0.000649716	0.353	0	0	-15.2178	13	14	13	CDS
bta-miR-99a-5p	XM_010806455	FLT4	629	644	0.846154	-17.7	1	8.20585e-07	0.294	0	0	-7.06072	11	15	7	CDS
bta-miR-99a-5p	NM_001076883	GFPT2	1425	1445	0.846154	-23.2	1	1.88316e-06	0.324	0	0	-5.77128	18	20	16	CDS
bta-miR-99a-5p	XM_005208371	MAPK9	910	935	0.846154	-17.9	1	1.35133e-05	0.485	0	0	-5.08246	14	18	6	CDS
bta-miR-99a-5p	XM_024994729	MAML1	3534	3569	1	-25.9	1	0.00249701	0.5	0	0	-5.69245	18	22	7	3UTR
bta-miR-99a-5p	XM_024994552	HNRNPH1	584	602	0.846154	-19.5	1	2.52312e-07	0.426	0	0	-8.84819	14	18	6	CDS
bta-miR-99a-5p	XM_005208379	HNRNPH1	584	602	0.846154	-19.5	1	2.52312e-07	0.426	0	0	-8.84819	14	18	6	CDS
bta-miR-99a-5p	NM_001193234	HNRNPH1	510	528	0.846154	-19.5	1	2.52312e-07	0.426	0	0	-8.84819	14	18	6	CDS
bta-miR-99a-5p	XM_005208390	RUFY1	1556	1568	1	-17.8	1	0.00237637	0.515	0	0	-8.02485	10	12	7	CDS
bta-miR-99a-5p	NM_174631	ADAMTS2	2870	2883	0.846154	-18.5	1	3.41848e-06	0.294	0	0	-7.07546	12	13	12	CDS
bta-miR-99a-5p	NM_001255974	ZNF879	739	749	0.846154	-14.7	1	1.04786e-05	0.544	0	0	-11.4183	9	10	9	CDS
bta-miR-99a-5p	XM_024994673	ZFP2	472	497	0.846154	-18.7	1	0.000450279	0.471	0	0	-6.51454	17	25	7	5UTR
bta-miR-99a-5p	XM_024994671	ZFP2	236	261	0.846154	-18.7	1	0.000450279	0.471	0	0	-6.51454	17	25	7	5UTR
bta-miR-99a-5p	XM_015471810	ZFP2	232	257	0.846154	-18.7	1	0.000450279	0.471	0	0	-6.51454	17	25	7	5UTR
bta-miR-99a-5p	XM_024995392	WNT3A	593	620	0.923077	-20.6	1	3.32844e-05	0.338	0	0	-10.7043	16	20	8	CDS
bta-miR-99a-5p	NM_001083465	GMIP	1775	1791	0.846154	-21.7	1	0.000140509	0.309	0	0	-6.10696	14	16	8	CDS
bta-miR-99a-5p	XM_005208442	LPAR2	1567	1594	1	-22.8	1	0.0371503	0.353	0	0	-6.93496	17	20	11	3UTR
bta-miR-99a-5p	NM_001192235	LPAR2	1656	1683	1	-22.8	1	0.0371503	0.353	0	0	-6.93496	17	20	11	3UTR
bta-miR-99a-5p	NM_001192528	CILP2	2961	2987	0.846154	-18.6	1	1.82859e-09	0.25	0	0	-7.16801	11	13	11	CDS
bta-miR-99a-5p	XM_010806523	GATAD2A	3788	3809	0.846154	-20.2	1	0.00109506	0.485	0	0	-8.4155	16	21	7	3UTR
bta-miR-99a-5p	XM_010806523	GATAD2A	5010	5047	0.846154	-19.3	1	0.00708408	0.426	0	0	-7.99318	17	37	8	3UTR
bta-miR-99a-5p	XM_005208435	GATAD2A	3863	3884	0.846154	-20.2	1	0.00109506	0.485	0	0	-8.4155	16	21	7	3UTR
bta-miR-99a-5p	XM_005208435	GATAD2A	5085	5122	0.846154	-19.3	1	0.00708408	0.426	0	0	-7.99318	17	37	8	3UTR
bta-miR-99a-5p	XM_005208436	GATAD2A	3642	3663	0.846154	-20.2	1	0.00109506	0.485	0	0	-8.4155	16	21	7	3UTR
bta-miR-99a-5p	XM_005208436	GATAD2A	4864	4901	0.846154	-19.3	1	0.00708408	0.426	0	0	-7.99318	17	37	8	3UTR
bta-miR-99a-5p	XM_005208433	GATAD2A	3652	3673	0.846154	-20.2	1	0.00109506	0.485	0	0	-8.4155	16	21	7	3UTR
bta-miR-99a-5p	XM_005208433	GATAD2A	4874	4911	0.846154	-19.3	1	0.00708408	0.426	0	0	-7.99318	17	37	8	3UTR
bta-miR-99a-5p	XM_002688519	MAU2	2786	2799	0.846154	-18.1	1	4.07033e-06	0.397	0	0	-6.73374	12	13	12	3UTR
bta-miR-99a-5p	XM_002688535	HAPLN4	4375	4408	1	-19.2	1	0.000360527	0.471	0	0	-3.79332	20	33	8	3UTR
bta-miR-99a-5p	NM_001193082	NCAN	4317	4338	0.846154	-20	1	0.000716521	0.471	0	0	-11.254	17	21	8	3UTR
bta-miR-99a-5p	NM_001193082	NCAN	810	831	1	-18.5	1	0.0078639	0.382	0	0	-7.7918	15	21	7	CDS
bta-miR-99a-5p	XM_015471863	ARMC6	88	111	0.923077	-25.9	1	0.00165611	0.265	0	0	-7.27064	18	23	13	5UTR
bta-miR-99a-5p	NM_001098966	ARMC6	15	38	0.923077	-25.9	1	0.00036664	0.269	0	0	-7.27064	18	23	13	5UTR
bta-miR-99a-5p	XM_024994744	SUGP2	70	85	0.846154	-16	1	0.000183608	0.162	0	0	-13.1298	12	15	7	5UTR
bta-miR-99a-5p	XM_005208480	UPF1	2854	2870	0.923077	-20.8	1	2.80614e-06	0.324	0	0	-12.3713	15	16	15	CDS
[truncated: 5,349 more rows]

## Sheet: NM_ Prefixed targets
Supplementary table 2. NM_Prefixed bta-miR-99a-5p targets predicted by miRWalk 3.0
mirnaid	refseqid	genesymbol	start	end	bindingp	energy	seed	accessibility	au	phylopstem	phylopflank	me	number_of_pairings	binding_region_length	longest_consecutive_pairings	position
bta-miR-99a-5p	NM_001001140	GDF6	42	68	0.846154	-21.4	1	3.47955e-07	0.456	0	0	-4.79441	15	19	8	CDS
bta-miR-99a-5p	NM_001001143	SLC22A6	448	459	0.846154	-16.3	1	0.00063834	0.382	0	0	-10.5151	10	11	10	CDS
bta-miR-99a-5p	NM_001001156	ADAM12	701	725	0.923077	-21.5	1	0.00298115	0.456	0	0	-8.82818	17	24	7	CDS
bta-miR-99a-5p	NM_001001158	LY75	3126	3141	0.846154	-18.1	1	0.000315881	0.559	0	0	-10.7891	12	15	7	CDS
bta-miR-99a-5p	NM_001001161	USF1	1	21	0.846154	-20.9	1	8.19496e-08	0.32	0	0	-9.02428	15	20	8	5UTR
bta-miR-99a-5p	NM_001001164	MYDGF	615	631	0.923077	-17	1	1.9649e-07	0.485	0	0	-10.228	13	16	9	3UTR
bta-miR-99a-5p	NM_001001173	OPLAH	2795	2845	0.846154	-22.4	1	0.000166946	0.353	0	0	-3.79332	19	30	12	CDS
bta-miR-99a-5p	NM_001001442	SLC5A10	1106	1145	1	-24.2	1	8.42077e-07	0.353	0	0	-5.9255	12	14	12	CDS
bta-miR-99a-5p	NM_001001597	PPIF	592	618	0.846154	-19.1	1	0.00762386	0.459	0	0	-6.19951	16	26	9	CDS
bta-miR-99a-5p	NM_001001600	PGA5	1055	1075	0.846154	-17.7	1	4.12161e-05	0.397	0	0	-5.76291	13	20	7	CDS
bta-miR-99a-5p	NM_001002763	CDH1	1555	1583	0.923077	-17.7	1	0.00123731	0.544	0	0	-6.85796	16	21	10	CDS
bta-miR-99a-5p	NM_001002889	NOD2	3285	3307	0.846154	-17.1	1	8.00153e-07	0.426	0	0	-5.9255	12	17	9	3UTR
bta-miR-99a-5p	NM_001002892	ST3GAL2	1512	1536	0.923077	-26.2	1	0.000476486	0.382	0	0	-4.957	19	24	9	CDS
bta-miR-99a-5p	NM_001003906	TKT	1432	1449	1	-17.7	1	0.00112835	0.529	0	0	-7.37138	13	17	6	CDS
bta-miR-99a-5p	NM_001007809	HSD17B4	440	477	0.846154	-16.1	1	0.000991132	0.441	0	0	-11.1852	13	19	9	CDS
bta-miR-99a-5p	NM_001008664	TLR3	2413	2428	0.846154	-17.1	1	0.000646832	0.559	0	0	-9.95919	14	15	14	CDS
bta-miR-99a-5p	NM_001008667	XYLT2	278	293	0.846154	-16	1	0.000118471	0.309	0	0	-10.9375	14	15	14	CDS
bta-miR-99a-5p	NM_001008670	CRABP2	207	248	0.884615	-19.9	1	0.00631767	0.471	0	0	-9.56953	15	41	10	CDS
bta-miR-99a-5p	NM_001011678	NFE2L2	165	187	0.846154	-20.1	1	0.000309571	0.588	0	0	-9.38394	16	22	7	CDS
bta-miR-99a-5p	NM_001011685	MTHFR	429	447	0.846154	-19.2	1	1.28017e-07	0.412	0	0	-9.2627	15	18	9	CDS
bta-miR-99a-5p	NM_001012282	GPAM	249	297	1	-17.7	1	0.000240322	0.632	0	0	-6.74759	12	14	12	CDS
bta-miR-99a-5p	NM_001012671	STAT3	307	327	0.923077	-20.6	1	0.00170995	0.471	0	0	-7.2559	16	20	10	CDS
bta-miR-99a-5p	NM_001012671	STAT3	1677	1692	0.846154	-17.1	1	0.000192738	0.426	0	0	-10.0568	12	15	7	CDS
bta-miR-99a-5p	NM_001013364	CCNG1	1996	2015	1	-17.1	1	0.0274544	0.544	0	0	-4.17062	15	19	5	3UTR
bta-miR-99a-5p	NM_001013583	CEL	341	391	1	-22.6	1	0.0123662	0.368	0	0	-6.51454	16	20	10	CDS
bta-miR-99a-5p	NM_001013585	S1PR1	825	839	0.846154	-16.8	1	7.14401e-05	0.397	0	0	-8.75027	11	14	8	CDS
bta-miR-99a-5p	NM_001013595	CRYGC	483	526	0.884615	-20.4	1	1.97108e-05	0.426	0	0	-7.24999	16	21	9	CDS
bta-miR-99a-5p	NM_001013599	TAGLN2	628	646	0.807692	-19	1	1.67453e-05	0.338	0	0	-9.75973	15	18	10	CDS
bta-miR-99a-5p	NM_001014845	NPY	97	119	0.846154	-22.2	1	3.7163e-07	0.294	0	0	-7.16801	16	22	7	5UTR
bta-miR-99a-5p	NM_001014851	CRELD1	381	400	0.846154	-18.4	1	0.00128521	0.368	0	0	-8.60208	17	19	15	CDS
bta-miR-99a-5p	NM_001014854	WDR74	1451	1473	0.923077	-23.9	1	6.42548e-05	0.515	0	0	-7.27064	18	22	8	CDS
bta-miR-99a-5p	NM_001014854	WDR74	1090	1112	0.846154	-19.2	1	2.06288e-05	0.441	0	0	-8.00486	15	22	9	CDS
bta-miR-99a-5p	NM_001014860	HNRNPF	498	514	0.846154	-16.9	1	0.000164095	0.5	0	0	-10.4084	15	16	15	CDS
bta-miR-99a-5p	NM_001014862	RPL29	10	32	0.923077	-22.1	1	0.000145924	0.361	0	0	-5.19005	13	16	9	5UTR
bta-miR-99a-5p	NM_001014864	SLC52A3	127	144	0.846154	-18.2	1	8.97328e-07	0.294	0	0	-9.62901	14	17	9	5UTR
bta-miR-99a-5p	NM_001014868	HABP2	949	987	0.835165	-22	1	1.06773e-06	0.456	0	0	-5.19005	16	20	7	CDS
bta-miR-99a-5p	NM_001014869	PPIL1	633	647	0.923077	-16.4	1	0.000456831	0.515	0	0	-6.4269	12	14	11	3UTR
bta-miR-99a-5p	NM_001014877	AP5B1	398	415	0.923077	-19.8	1	1.33586e-10	0.309	0	0	-6.85796	15	17	9	CDS
bta-miR-99a-5p	NM_001014877	AP5B1	1740	1754	0.846154	-19.9	1	1.34581e-08	0.206	0	0	-5.9255	12	14	9	CDS
bta-miR-99a-5p	NM_001014889	PSME2	649	672	0.846154	-22.2	1	0.0010009	0.368	0	0	-5.81384	18	23	9	CDS
bta-miR-99a-5p	NM_001014892	CDIP1	43	65	0.846154	-18.3	1	0.0320458	0.353	0	0	-9.15686	12	17	7	5UTR
bta-miR-99a-5p	NM_001014899	TCF21	513	532	0.923077	-21.4	1	2.80786e-07	0.309	0	0	-8.13185	16	19	11	CDS
bta-miR-99a-5p	NM_001014901	RBM14	2132	2148	1	-19.2	1	0.0149322	0.426	0	0	-10.4084	14	16	9	3UTR
bta-miR-99a-5p	NM_001014905	SLC25A38	1585	1602	0.923077	-20.5	1	0.000456104	0.441	0	0	-14.401	15	17	9	3UTR
bta-miR-99a-5p	NM_001014905	SLC25A38	1508	1526	0.846154	-17.6	1	7.92349e-05	0.456	0	0	-5.19005	13	18	10	3UTR
bta-miR-99a-5p	NM_001014906	PYCR3	761	779	0.897436	-24.8	1	0.000167301	0.309	0	0	-6.93496	17	18	17	CDS
bta-miR-99a-5p	NM_001014909	ANGPTL7	635	655	0.846154	-21.4	1	0.000784302	0.397	0	0	-6.10696	17	20	11	CDS
bta-miR-99a-5p	NM_001014912	HMOX1	1455	1483	0.846154	-18.8	1	0.0587293	0.456	0	0	-8.02019	17	28	7	3UTR
bta-miR-99a-5p	NM_001014913	HBE2	176	195	0.923077	-21.9	1	0.00447134	0.5	0	0	-7.80367	16	19	9	CDS
bta-miR-99a-5p	NM_001014917	NEIL1	774	801	0.846154	-21.7	1	0.0033577	0.324	0	0	-9.56953	13	17	8	CDS
bta-miR-99a-5p	NM_001014917	NEIL1	569	592	0.846154	-20.1	1	0.000312684	0.412	0	0	-4.957	16	23	9	CDS
bta-miR-99a-5p	NM_001014924	BYSL	1587	1606	0.923077	-21.2	1	5.2707e-07	0.353	0	0	-7.48304	11	13	11	3UTR
bta-miR-99a-5p	NM_001014924	BYSL	1684	1701	1	-18.1	1	0.00104465	0.368	0	0	-10.9178	14	17	9	3UTR
bta-miR-99a-5p	NM_001014925	MFSD13A	2030	2048	0.846154	-17	1	0.000181699	0.382	0	0	-11.2074	17	18	17	3UTR
bta-miR-99a-5p	NM_001014927	DHCR7	1944	1955	0.923077	-16.3	1	5.29248e-06	0.382	0	0	-13.2236	10	11	10	3UTR
bta-miR-99a-5p	NM_001014931	ORMDL2	321	347	0.846154	-19.9	1	0.000107107	0.485	0	0	-7.05635	16	18	16	CDS
bta-miR-99a-5p	NM_001014937	CYB561D2	17	63	1	-26	1	8.79793e-07	0.324	0	0	-7.86061	15	19	8	5UTR
bta-miR-99a-5p	NM_001014938	LRRC4	1264	1305	0.923077	-20.7	1	2.31762e-06	0.397	0	0	-9.88456	15	19	10	CDS
bta-miR-99a-5p	NM_001014939	TBCB	35	55	0.923077	-20.7	1	0.026313	0.324	0	0	-10.4264	15	20	10	5UTR
bta-miR-99a-5p	NM_001014947	MAPK13	546	567	0.923077	-19.7	1	0.000653082	0.485	0	0	-5.48126	18	21	12	CDS
bta-miR-99a-5p	NM_001014950	ID3	694	714	0.846154	-20.3	1	0.00643919	0.412	0	0	-9.15686	16	20	11	3UTR
bta-miR-99a-5p	NM_001014953	LMAN2L	115	144	0.923077	-20.8	1	5.73406e-05	0.368	0	0	-8.6389	16	18	16	CDS
bta-miR-99a-5p	NM_001014953	LMAN2L	414	435	0.826923	-18.5	1	0.000198238	0.485	0	0	-11.7717	13	21	10	CDS
bta-miR-99a-5p	NM_001014954	DCAF11	364	406	0.923077	-21.2	1	0.0223841	0.471	0	0	-9.68502	15	19	9	5UTR
bta-miR-99a-5p	NM_001014956	NFYA	11	47	1	-20.6	1	2.82179e-07	0.309	0	0	-6.50069	14	16	14	5UTR
bta-miR-99a-5p	NM_001014963	MAPK1IP1L	155	177	1	-25.1	1	9.32971e-05	0.529	0	0	-6.73374	17	22	8	5UTR
bta-miR-99a-5p	NM_001014964	ARAF	1041	1058	0.846154	-20	1	0.00023193	0.353	0	0	-9.56953	15	17	14	CDS
bta-miR-99a-5p	NM_001014964	ARAF	2269	2283	0.846154	-17.7	1	1.75011e-05	0.441	0	0	-6.66278	12	14	8	3UTR
bta-miR-99a-5p	NM_001014967	THSD1	1586	1607	0.923077	-18.3	1	0.000254775	0.235	0	0	-7.3964	12	14	12	CDS
bta-miR-99a-5p	NM_001015515	CHID1	476	493	0.846154	-18.8	1	1.03126e-05	0.324	0	0	-9.75973	15	17	10	CDS
bta-miR-99a-5p	NM_001015520	CERS4	1388	1399	0.846154	-17.6	1	4.88171e-05	0.368	0	0	-8.32603	10	11	10	3UTR
bta-miR-99a-5p	NM_001015524	ASCC2	2090	2103	1	-19.3	1	2.96107e-05	0.353	0	0	-9.99278	10	13	7	CDS
bta-miR-99a-5p	NM_001015537	AGPAT4	64	87	1	-21.4	1	0.000145749	0.397	0	0	-8.10683	14	18	10	5UTR
bta-miR-99a-5p	NM_001015537	AGPAT4	487	503	0.846154	-17.4	1	0.000730447	0.353	0	0	-7.16335	14	16	12	CDS
bta-miR-99a-5p	NM_001015540	BCAS2	55	67	0.846154	-16	1	0.00135109	0.485	0	0	-8.98869	10	12	6	5UTR
bta-miR-99a-5p	NM_001015545	DHX58	1602	1626	0.923077	-24.4	1	9.03466e-05	0.338	0	0	-4.957	18	24	7	CDS
bta-miR-99a-5p	NM_001015545	DHX58	1862	1892	0.923077	-20.5	1	5.85528e-08	0.353	0	0	-7.16801	11	14	7	CDS
bta-miR-99a-5p	NM_001015549	ABHD2	19	32	0.846154	-17.8	1	4.91881e-07	0.197	0	0	-7.16801	11	13	7	5UTR
bta-miR-99a-5p	NM_001015551	AADAT	1211	1233	1	-22.3	1	0.0202453	0.647	0	0	-10.8446	18	22	10	CDS
bta-miR-99a-5p	NM_001015552	KCNA5	1882	1900	0.846154	-18.1	1	0.00119128	0.456	0	0	-7.37138	16	18	12	CDS
bta-miR-99a-5p	NM_001015560	PGGT1B	919	938	0.846154	-18.9	1	1.49704e-05	0.529	0	0	-14.9859	14	19	8	CDS
bta-miR-99a-5p	NM_001015567	STRAP	2863	2882	0.846154	-18	1	0.0123515	0.412	0	0	-11.8505	14	19	9	3UTR
bta-miR-99a-5p	NM_001015568	OSER1	870	891	0.846154	-20.8	1	0.000774055	0.426	0	0	-8.53685	17	21	7	CDS
bta-miR-99a-5p	NM_001015569	LONP1	1800	1825	0.846154	-20.9	1	0.00117734	0.353	0	0	-13.938	14	17	10	CDS
bta-miR-99a-5p	NM_001015572	PARK7	20	43	0.846154	-18.6	1	6.83134e-05	0.529	0	0	-9.33931	17	23	8	5UTR
bta-miR-99a-5p	NM_001015578	EHD1	678	726	0.923077	-26.9	1	2.15819e-07	0.412	0	0	-4.957	19	24	12	CDS
bta-miR-99a-5p	NM_001015579	GLT8D1	11	57	1	-19.2	1	0.00340351	0.515	0	0	-5.41313	14	17	9	5UTR
bta-miR-99a-5p	NM_001015589	BSCL2	352	368	0.923077	-19.2	1	3.33709e-05	0.412	0	0	-11.5245	15	16	15	CDS
bta-miR-99a-5p	NM_001015591	PAMR1	2573	2594	0.846154	-19.9	1	0.000945417	0.456	0	0	-10.226	17	21	12	3UTR
bta-miR-99a-5p	NM_001015595	GFRA2	1418	1455	0.923077	-19.7	1	0.00114544	0.426	0	0	-4.957	18	37	8	CDS
bta-miR-99a-5p	NM_001015598	KLHL40	1464	1498	0.923077	-20	1	0.000812048	0.471	0	0	-12.3713	16	20	10	CDS
bta-miR-99a-5p	NM_001015603	STRADA	922	934	1	-15.5	1	0.00216415	0.441	0	0	-9.77961	11	12	11	CDS
bta-miR-99a-5p	NM_001015608	CLIC1	1049	1095	0.846154	-19.9	1	0.0261697	0.603	0	0	-5.52986	19	46	8	3UTR
bta-miR-99a-5p	NM_001015611	HPD	358	382	0.846154	-17.7	1	0.00314726	0.412	0	0	-13.4275	14	16	14	CDS
bta-miR-99a-5p	NM_001015613	CKB	730	753	0.846154	-23.6	1	9.80138e-06	0.471	0	0	-5.38561	18	23	9	CDS
bta-miR-99a-5p	NM_001015632	RCAN2	2977	2996	1	-21.4	1	0.0198883	0.544	0	0	-8.4155	17	19	15	3UTR
bta-miR-99a-5p	NM_001015633	POLR2G	337	367	0.846154	-19.6	1	0.0425208	0.485	0	0	-6.50069	18	30	11	CDS
bta-miR-99a-5p	NM_001015635	RASL11B	965	982	0.923077	-18.8	1	4.32502e-07	0.353	0	0	-10.4066	14	17	9	3UTR
bta-miR-99a-5p	NM_001015638	SNX17	1125	1148	0.846154	-15.8	1	1.44074e-05	0.471	0	0	-8.59606	17	23	7	CDS
bta-miR-99a-5p	NM_001015646	RABGGTB	171	185	0.846154	-16.9	1	8.11139e-05	0.574	0	0	-5.9255	12	14	7	CDS
bta-miR-99a-5p	NM_001015656	NME7	855	874	0.846154	-16.9	1	0.019632	0.662	0	0	-11.8602	16	19	10	CDS
bta-miR-99a-5p	NM_001015665	CCNE2	8	25	1	-17.7	1	0.000148647	0.481	0	0	-4.90607	14	17	8	5UTR
bta-miR-99a-5p	NM_001015666	C3H1orf43	197	211	0.846154	-15.6	1	3.59051e-05	0.515	0	0	-9.88112	12	14	7	CDS
bta-miR-99a-5p	NM_001015667	FBXO8	247	264	0.846154	-16.1	1	9.03435e-05	0.382	0	0	-10.0284	15	17	12	5UTR
bta-miR-99a-5p	NM_001015668	C10H15orf41	1741	1759	0.846154	-17.6	1	6.93701e-08	0.441	0	0	-6.19951	15	18	8	3UTR
bta-miR-99a-5p	NM_001015669	BRINP1	2311	2345	0.846154	-21.7	1	0.000270863	0.485	0	0	-8.96875	17	23	6	CDS
bta-miR-99a-5p	NM_001015674	LAX1	1134	1153	1	-22.8	1	2.64204e-05	0.441	0	0	-6.50069	17	19	13	CDS
bta-miR-99a-5p	NM_001017934	CCT3	340	356	0.846154	-17.6	1	0.00197172	0.529	0	0	-9.56953	14	16	9	CDS
bta-miR-99a-5p	NM_001017937	BAIAP2	1574	1597	0.923077	-22.5	1	0.000786858	0.338	0	0	-4.957	19	23	8	CDS
bta-miR-99a-5p	NM_001017941	HYAL1	1329	1364	1	-18.9	1	8.84996e-05	0.397	0	0	-10.5818	14	16	14	CDS
bta-miR-99a-5p	NM_001017942	ARG2	265	277	0.923077	-16.5	1	2.584e-05	0.515	0	0	-8.6347	11	12	11	CDS
bta-miR-99a-5p	NM_001017945	DTX2	1382	1414	1	-19.1	1	0.00245118	0.397	0	0	-8.07147	10	12	10	CDS
bta-miR-99a-5p	NM_001017949	NTM	484	504	1	-21.2	1	0.00021756	0.368	0	0	-4.65016	17	20	12	5UTR
bta-miR-99a-5p	NM_001017953	PDGFB	466	485	0.846154	-19.7	1	0.00284399	0.529	0	0	-6.51454	16	19	7	CDS
bta-miR-99a-5p	NM_001024483	BCAR3	298	325	0.846154	-19.4	1	0.000381031	0.471	0	0	-13.6602	13	19	7	5UTR
bta-miR-99a-5p	NM_001024496	ZNF692	1273	1320	1	-22.8	1	6.06309e-05	0.456	0	0	-6.08354	18	23	12	CDS
bta-miR-99a-5p	NM_001024497	ANKZF1	1386	1402	0.846154	-17.2	1	0.00261087	0.485	0	0	-13.6656	15	16	15	CDS
bta-miR-99a-5p	NM_001024505	ELMO1	468	485	0.923077	-19.4	1	0.0209827	0.485	0	0	-7.05635	15	17	8	5UTR
bta-miR-99a-5p	NM_001024519	SLC46A2	1518	1548	1	-22.2	1	1.11957e-05	0.426	0	0	-6.24613	16	20	10	CDS
bta-miR-99a-5p	NM_001024519	SLC46A2	640	673	1	-20.4	1	8.23076e-06	0.412	0	0	-5.69245	16	22	8	CDS
bta-miR-99a-5p	NM_001024522	FEZ1	524	545	0.846154	-17	1	0.00261306	0.471	0	0	-11.9701	14	21	7	CDS
bta-miR-99a-5p	NM_001024531	RNF114	2116	2165	0.923077	-21.3	1	0.000895371	0.456	0	0	-5.69245	16	20	8	3UTR
bta-miR-99a-5p	NM_001024536	CCHCR1	445	490	0.846154	-23.7	1	4.20083e-06	0.324	0	0	-4.957	17	21	7	CDS
bta-miR-99a-5p	NM_001024536	CCHCR1	1816	1834	1	-23	1	0.000724459	0.412	0	0	-9.02428	16	18	15	CDS
bta-miR-99a-5p	NM_001024536	CCHCR1	1771	1788	1	-21.2	1	0.0008513	0.382	0	0	-7.83842	16	17	16	CDS
bta-miR-99a-5p	NM_001024540	RAB13	757	774	1	-18.7	1	0.0251085	0.353	0	0	-9.15095	14	17	8	3UTR
bta-miR-99a-5p	NM_001024543	DOK1	1645	1684	0.923077	-24.8	1	0.000120312	0.426	0	0	-7.7148	15	19	7	3UTR
bta-miR-99a-5p	NM_001024549	RASSF8	1063	1088	0.846154	-21.5	1	0.00139103	0.515	0	0	-9.17159	17	25	10	CDS
bta-miR-99a-5p	NM_001024551	HDC	2196	2228	1	-20.4	1	0.0115996	0.426	0	0	-7.28657	15	19	11	3UTR
bta-miR-99a-5p	NM_001024552	TRMT12	781	803	0.846154	-16.9	1	0.00115327	0.471	0	0	-5.9255	12	18	7	CDS
bta-miR-99a-5p	NM_001024554	TNIP1	209	220	0.923077	-18.1	1	0.00870016	0.338	0	0	-10.5151	10	11	10	CDS
bta-miR-99a-5p	NM_001024558	PRKAB1	1840	1857	0.846154	-17.2	1	6.3334e-06	0.412	0	0	-8.66051	15	17	13	3UTR
bta-miR-99a-5p	NM_001024566	SCAMP4	300	313	0.923077	-18.7	1	3.05227e-06	0.368	0	0	-7.07546	12	13	12	CDS
bta-miR-99a-5p	NM_001024569	ELF5	610	628	0.846154	-16.4	1	2.18912e-05	0.544	0	0	-9.82598	14	18	9	CDS
bta-miR-99a-5p	NM_001024570	PHF23	1082	1101	0.846154	-21.7	1	0.0119696	0.471	0	0	-8.82818	17	19	10	CDS
bta-miR-99a-5p	NM_001024663	ABCG8	360	410	0.846154	-20.8	1	0.0301186	0.426	0	0	-7.27064	18	37	8	CDS
bta-miR-99a-5p	NM_001024689	CSRP3	591	612	0.846154	-23	1	0.000165	0.515	0	0	-6.85796	18	21	10	CDS
bta-miR-99a-5p	NM_001024692	POLI	74	90	0.846154	-16.6	1	0.000113696	0.162	0	0	-10.538	14	16	9	CDS
bta-miR-99a-5p	NM_001024693	ABCA1	1906	1927	0.846154	-18.8	1	0.000992036	0.456	0	0	-6.51454	17	21	7	CDS
bta-miR-99a-5p	NM_001024824	DSTYK	4041	4058	0.846154	-19.2	1	6.69828e-05	0.353	0	0	-11.2264	16	17	16	3UTR
bta-miR-99a-5p	NM_001024929	BHLHE40	600	622	0.846154	-21	1	0.00360471	0.441	0	0	-6.04689	17	22	6	CDS
bta-miR-99a-5p	NM_001025321	RPL35A	73	120	1	-18.9	1	0.00215922	0.5	0	0	-8.33988	10	12	10	CDS
bta-miR-99a-5p	NM_001025329	EIF1AX	363	412	1	-21.2	1	0.000918372	0.632	0	0	-7.78178	17	21	14	CDS
bta-miR-99a-5p	NM_001029845	IRF3	121	165	0.846154	-19.7	1	0.00113833	0.353	0	0	-6.43256	15	20	7	5UTR
bta-miR-99a-5p	NM_001030298	MTR	366	390	0.846154	-17.2	1	0.000159581	0.426	0	0	-5.9255	12	24	8	CDS
bta-miR-99a-5p	NM_001030302	PRKAG3	830	852	0.846154	-18.5	1	8.57819e-06	0.544	0	0	-8.10047	17	22	9	CDS
bta-miR-99a-5p	NM_001030304	ALX4	1060	1074	0.846154	-18.9	1	1.39844e-05	0.324	0	0	-6.43256	12	14	7	CDS
bta-miR-99a-5p	NM_001031752	BMP15	179	193	0.923077	-19.6	1	3.10048e-05	0.441	0	0	-8.6347	11	14	8	CDS
bta-miR-99a-5p	NM_001031755	C16H1orf159	659	675	0.846154	-17.3	1	0.000782645	0.397	0	0	-13.9752	14	16	7	CDS
bta-miR-99a-5p	NM_001031757	CLCN4	663	710	0.846154	-20.5	1	0.00585575	0.426	0	0	-9.15487	14	18	7	CDS
bta-miR-99a-5p	NM_001031762	TMEM164	120	148	0.846154	-18.8	1	1.62431e-05	0.397	0	0	-8.51722	14	18	8	CDS
bta-miR-99a-5p	NM_001031768	TMEM229B	2532	2554	0.846154	-21.8	1	0.0174609	0.353	0	0	-5.69428	18	22	6	3UTR
bta-miR-99a-5p	NM_001033609	CCT8	510	542	0.846154	-15.3	1	0.00785791	0.588	0	0	-11.4183	9	11	9	CDS
bta-miR-99a-5p	NM_001033613	RPS2	142	159	0.846154	-20.7	1	1.53906e-05	0.147	0	0	-11.1132	14	17	10	CDS
bta-miR-99a-5p	NM_001033613	RPS2	39	52	0.846154	-19.3	1	1.81223e-06	0.294	0	0	-9.99278	10	13	7	CDS
bta-miR-99a-5p	NM_001033616	GABARAPL1	580	604	1	-21.1	1	0.00879196	0.426	0	0	-11.1852	15	19	9	CDS
bta-miR-99a-5p	NM_001033617	CTSC	1087	1119	1	-20.4	1	3.42581e-08	0.441	0	0	-8.75027	15	22	8	CDS
bta-miR-99a-5p	NM_001033625	SLC27A1	1293	1317	0.846154	-23.9	1	0.000543996	0.338	0	0	-7.78178	17	24	8	CDS
bta-miR-99a-5p	NM_001033628	RAB1A	1150	1171	0.846154	-15.8	1	0.00235861	0.691	0	0	-12.3778	17	21	7	3UTR
bta-miR-99a-5p	NM_001033990	SCP2	1441	1467	0.846154	-17.1	1	1.18685e-06	0.471	0	0	-10.6184	14	19	7	CDS
bta-miR-99a-5p	NM_001034016	TFAM	368	391	0.846154	-24.2	1	1.31445e-06	0.397	0	0	-5.69245	17	23	7	CDS
bta-miR-99a-5p	NM_001034036	PPARA	496	546	1	-25.7	1	9.82927e-05	0.412	0	0	-6.78234	15	21	11	CDS
bta-miR-99a-5p	NM_001034036	PPARA	1206	1233	0.846154	-21.2	1	0.00111037	0.574	0	0	-5.81384	16	27	7	CDS
bta-miR-99a-5p	NM_001034039	COL1A1	4295	4314	0.923077	-23.4	1	0.00119697	0.338	0	0	-8.81432	17	19	9	CDS
bta-miR-99a-5p	NM_001034041	SNCA	345	358	0.846154	-16.9	1	0.0629528	0.441	0	0	-6.78234	11	13	6	CDS
bta-miR-99a-5p	NM_001034043	GULO	437	498	0.846154	-21.2	1	0.000122656	0.382	0	0	-4.957	19	40	9	CDS
bta-miR-99a-5p	NM_001034052	GHITM	394	413	0.923077	-17.8	1	0.00317332	0.603	0	0	-11.8761	16	19	11	CDS
bta-miR-99a-5p	NM_001034205	CLGN	1873	1900	0.846154	-19.7	1	0.00158163	0.544	0	0	-9.56953	16	20	8	CDS
bta-miR-99a-5p	NM_001034210	PAPSS1	452	472	1	-20.8	1	0.000176705	0.515	0	0	-8.00609	17	20	12	CDS
bta-miR-99a-5p	NM_001034210	PAPSS1	813	830	0.846154	-18.6	1	4.80661e-07	0.485	0	0	-4.76182	13	17	9	CDS
bta-miR-99a-5p	NM_001034212	POLR2C	23	64	0.846154	-18.5	1	0.0021315	0.426	0	0	-9.79667	14	18	10	5UTR
bta-miR-99a-5p	NM_001034218	FETUB	755	769	0.846154	-15.3	1	0.00704494	0.485	0	0	-12.0836	13	14	13	CDS
bta-miR-99a-5p	NM_001034222	NUP88	1820	1871	0.846154	-21	1	0.037888	0.544	0	0	-6.54929	16	25	8	CDS
bta-miR-99a-5p	NM_001034225	OS9	1621	1641	0.846154	-18.3	1	5.23625e-05	0.368	0	0	-8.61914	16	20	11	CDS
bta-miR-99a-5p	NM_001034240	OAT	77	98	1	-19.7	1	3.67307e-05	0.515	0	0	-7.3066	12	14	12	5UTR
bta-miR-99a-5p	NM_001034241	UTP14A	2267	2289	0.846154	-18	1	1.95173e-06	0.471	0	0	-9.54656	16	22	10	CDS
bta-miR-99a-5p	NM_001034246	STAP2	194	223	0.923077	-19.4	1	0.0205874	0.456	0	0	-6.19951	17	29	10	CDS
bta-miR-99a-5p	NM_001034253	CNPY4	476	500	0.923077	-19.3	1	0.00654892	0.353	0	0	-9.27234	14	17	12	CDS
bta-miR-99a-5p	NM_001034255	CFD	705	717	1	-20.6	1	2.56672e-05	0.353	0	0	-7.48304	11	12	11	CDS
bta-miR-99a-5p	NM_001034264	BAG2	63	101	1	-24.6	1	1.67561e-06	0.235	0	0	-5.19005	16	20	13	5UTR
bta-miR-99a-5p	NM_001034274	MRPL17	389	410	0.846154	-18.4	1	3.72496e-06	0.5	0	0	-10.0707	16	21	11	CDS
bta-miR-99a-5p	NM_001034283	MVB12A	82	99	0.846154	-17.6	1	1.58069e-05	0.309	0	0	-9.67116	15	17	14	5UTR
bta-miR-99a-5p	NM_001034294	VCP	118	141	0.897436	-22.9	1	1.2461e-05	0.265	0	0	-6.77237	18	23	9	5UTR
bta-miR-99a-5p	NM_001034297	NPEPL1	894	910	0.846154	-19.9	1	0.016995	0.338	0	0	-7.7918	14	16	10	CDS
bta-miR-99a-5p	NM_001034299	PGK1	1112	1141	0.846154	-17	1	6.94006e-05	0.471	0	0	-5.77128	15	19	8	CDS
bta-miR-99a-5p	NM_001034300	CLCA4	2447	2460	0.846154	-16.7	1	0.000158886	0.662	0	0	-7.82646	11	13	8	CDS
bta-miR-99a-5p	NM_001034300	CLCA4	1071	1084	1	-17.2	1	0.00172103	0.485	0	0	-6.30551	12	13	12	CDS
bta-miR-99a-5p	NM_001034306	TM4SF4	409	439	0.846154	-18.1	1	0.000116373	0.426	0	0	-8.02485	14	19	10	CDS
bta-miR-99a-5p	NM_001034307	GNL3L	1552	1577	0.846154	-21	1	0.000739074	0.574	0	0	-3.79332	20	25	11	CDS
bta-miR-99a-5p	NM_001034309	ASPN	190	214	0.846154	-21.4	1	0.000299728	0.603	0	0	-11.9008	17	24	10	5UTR
bta-miR-99a-5p	NM_001034311	IL22RA1	1199	1246	0.846154	-19.1	1	3.51117e-06	0.338	0	0	-7.83873	10	13	6	CDS
bta-miR-99a-5p	NM_001034319	ACAA1	1267	1303	0.846154	-22.2	1	1.22221e-05	0.353	0	0	-7.7918	16	22	7	CDS
bta-miR-99a-5p	NM_001034328	OSR2	1131	1158	0.846154	-19.5	1	0.000485449	0.515	0	0	-10.226	18	27	8	CDS
bta-miR-99a-5p	NM_001034328	OSR2	1356	1379	0.923077	-18.9	1	7.5638e-08	0.294	0	0	-5.9255	12	16	8	3UTR
bta-miR-99a-5p	NM_001034331	AZGP1	607	619	0.846154	-15.8	1	7.62356e-05	0.353	0	0	-8.33988	10	12	6	CDS
bta-miR-99a-5p	NM_001034358	CCNC	4	41	0.846154	-20.7	1	1.33105e-05	0.309	0	0	-6.51454	17	21	13	5UTR
bta-miR-99a-5p	NM_001034361	AOC1	1900	1915	0.846154	-16.2	1	2.32991e-05	0.294	0	0	-11.1618	14	15	14	CDS
bta-miR-99a-5p	NM_001034370	TARS	356	372	1	-17.1	1	0.0114144	0.485	0	0	-11.1271	13	16	9	CDS
bta-miR-99a-5p	NM_001034374	MAPRE2	3555	3583	1	-21	1	2.59798e-05	0.441	0	0	-7.23797	17	23	8	3UTR
bta-miR-99a-5p	NM_001034380	CFAP126	823	835	0.846154	-16.1	1	0.000157081	0.515	0	0	-8.6833	10	12	7	3UTR
bta-miR-99a-5p	NM_001034387	NUP85	1412	1433	0.923077	-20.9	1	1.15248e-05	0.368	0	0	-9.54656	16	21	10	CDS
bta-miR-99a-5p	NM_001034388	PSMB9	105	153	0.923077	-25.1	1	3.6337e-05	0.368	0	0	-7.65065	16	20	11	CDS
bta-miR-99a-5p	NM_001034389	TNFAIP8L2	531	546	0.923077	-17.8	1	1.24045e-05	0.382	0	0	-8.75027	11	15	8	CDS
bta-miR-99a-5p	NM_001034398	SLC29A1	380	392	0.846154	-15.5	1	0.000445627	0.485	0	0	-9.384	10	12	8	CDS
bta-miR-99a-5p	NM_001034399	FXYD6	750	766	0.846154	-17.4	1	3.8235e-05	0.426	0	0	-9.88112	15	16	15	3UTR
bta-miR-99a-5p	NM_001034409	EEPD1	1601	1614	1	-21.6	1	1.02944e-06	0.309	0	0	-5.9255	12	13	12	CDS
bta-miR-99a-5p	NM_001034410	CXCL14	457	490	0.923077	-19.3	1	0.0183077	0.515	0	0	-5.38561	18	33	8	CDS
bta-miR-99a-5p	NM_001034412	FBXO9	462	482	0.846154	-18.2	1	0.000728392	0.485	0	0	-9.81149	17	20	13	CDS
bta-miR-99a-5p	NM_001034417	EBNA1BP2	352	372	0.923077	-20.6	1	0.0032551	0.485	0	0	-8.55011	18	20	10	CDS
bta-miR-99a-5p	NM_001034418	RCSD1	1461	1494	0.835165	-21.7	1	3.19826e-07	0.485	0	0	-7.59341	15	19	8	3UTR
bta-miR-99a-5p	NM_001034418	RCSD1	950	967	0.846154	-17.6	1	0.000720493	0.324	0	0	-9.14131	14	17	8	CDS
bta-miR-99a-5p	NM_001034422	SPEF1	56	75	0.846154	-18.5	1	5.54685e-07	0.382	0	0	-7.97342	17	19	13	5UTR
bta-miR-99a-5p	NM_001034426	PLGRKT	241	257	0.846154	-17.6	1	0.00186078	0.603	0	0	-14.5224	14	16	8	5UTR
bta-miR-99a-5p	NM_001034444	CCDC115	1	26	0.923077	-22.1	1	1.69478e-05	0.382	0	0	-5.19005	13	16	9	5UTR
bta-miR-99a-5p	NM_001034450	POLH	162	179	0.846154	-18.2	1	1.95444e-07	0.382	0	0	-6.84241	14	17	6	5UTR
bta-miR-99a-5p	NM_001034454	TMEM128	32	53	0.923077	-23	1	0.0123097	0.353	0	0	-5.81384	17	21	9	5UTR
bta-miR-99a-5p	NM_001034466	APCS	466	488	1	-18.1	1	0.000780649	0.485	0	0	-8.23913	11	14	6	CDS
bta-miR-99a-5p	NM_001034470	ISCA1	1218	1235	0.923077	-16.5	1	5.35495e-05	0.471	0	0	-8.07655	12	14	12	3UTR
bta-miR-99a-5p	NM_001034490	NEIL3	769	786	0.846154	-18	1	0.00157444	0.574	0	0	-14.5224	14	17	8	CDS
bta-miR-99a-5p	NM_001034495	RPL35	281	293	0.923077	-18.8	1	1.28124e-05	0.426	0	0	-7.48304	11	12	11	CDS
bta-miR-99a-5p	NM_001034496	FAM50A	985	1003	0.923077	-21.2	1	0.000553975	0.471	0	0	-11.4387	15	18	9	CDS
bta-miR-99a-5p	NM_001034505	NUBP2	535	575	0.923077	-24.6	1	0.00205572	0.353	0	0	-5.89267	17	21	11	CDS
bta-miR-99a-5p	NM_001034507	TMEM9B	101	117	0.846154	-19.1	1	0.00092018	0.176	0	0	-7.99135	13	16	7	5UTR
bta-miR-99a-5p	NM_001034512	PUS3	1045	1066	0.846154	-16.7	1	0.0102175	0.618	0	0	-5.9255	16	21	12	CDS
bta-miR-99a-5p	NM_001034515	GPRC5A	1344	1360	0.846154	-17.4	1	3.75797e-06	0.412	0	0	-7.05635	13	16	7	3UTR
bta-miR-99a-5p	NM_001034519	PTRH2	26	41	0.923077	-17.6	1	8.4109e-05	0.353	0	0	-8.23913	11	15	6	5UTR
bta-miR-99a-5p	NM_001034522	AMBRA1	3450	3470	1	-23	1	4.02326e-06	0.324	0	0	-6.19951	17	20	12	CDS
bta-miR-99a-5p	NM_001034522	AMBRA1	848	865	1	-19.6	1	0.000380504	0.471	0	0	-9.2627	16	17	16	CDS
bta-miR-99a-5p	NM_001034531	CHEK2	637	666	0.846154	-19.4	1	0.00244816	0.603	0	0	-4.02637	17	29	8	CDS
bta-miR-99a-5p	NM_001034544	EIF2B4	857	875	0.923077	-19.4	1	0.00157893	0.456	0	0	-8.98838	16	18	10	CDS
bta-miR-99a-5p	NM_001034553	PINX1	235	253	1	-18.7	1	0.00326775	0.515	0	0	-8.45025	14	18	7	CDS
bta-miR-99a-5p	NM_001034560	ACOT9	2	19	0.846154	-21.3	1	2.09484e-06	0.375	0	0	-9.54656	15	17	13	5UTR
bta-miR-99a-5p	NM_001034562	HNRNPK	1509	1552	0.923077	-25.5	1	0.0154729	0.559	0	0	-4.957	17	27	11	CDS
bta-miR-99a-5p	NM_001034569	PLEKHJ1	384	402	0.846154	-19.5	1	0.003328	0.309	0	0	-7.48895	15	18	9	CDS
bta-miR-99a-5p	NM_001034576	MRPL24	387	409	0.923077	-21.2	1	2.29811e-05	0.441	0	0	-7.23614	17	22	7	CDS
bta-miR-99a-5p	NM_001034577	TASP1	1506	1522	0.923077	-19	1	4.95265e-05	0.368	0	0	-5.9255	12	16	7	3UTR
bta-miR-99a-5p	NM_001034578	LRRC59	612	661	0.923077	-19.8	1	0.0019591	0.368	0	0	-8.23913	16	22	11	CDS
bta-miR-99a-5p	NM_001034584	MSH2	532	550	0.923077	-19.1	1	0.00380721	0.471	0	0	-9.94954	15	18	10	CDS
bta-miR-99a-5p	NM_001034589	BTK	1298	1344	1	-21.3	1	0.00333544	0.471	0	0	-7.27064	16	19	11	CDS
bta-miR-99a-5p	NM_001034590	TAT	554	580	0.923077	-19.7	1	0.00792551	0.559	0	0	-4.957	19	26	9	CDS
bta-miR-99a-5p	NM_001034590	TAT	775	793	0.846154	-16.4	1	0.000196738	0.618	0	0	-8.66051	14	18	9	CDS
bta-miR-99a-5p	NM_001034592	DNAJB2	1343	1365	0.871795	-18.3	1	0.077885	0.456	0	0	-10.9634	15	22	6	3UTR
bta-miR-99a-5p	NM_001034595	CCT5	1079	1100	0.846154	-18.2	1	1.28931e-06	0.441	0	0	-7.70799	16	21	9	CDS
bta-miR-99a-5p	NM_001034607	SH3YL1	246	291	0.846154	-18.2	1	8.77791e-05	0.382	0	0	-9.54656	17	45	9	CDS
bta-miR-99a-5p	NM_001034624	TMEM147	440	482	0.846154	-19.4	1	5.17515e-05	0.471	0	0	-7.74319	14	17	8	CDS
bta-miR-99a-5p	NM_001034627	GSN	2030	2062	0.923077	-18.6	1	4.77725e-05	0.426	0	0	-8.00792	18	32	11	CDS
bta-miR-99a-5p	NM_001034635	ACTN2	1276	1292	1	-17.9	1	0.000668756	0.324	0	0	-6.19951	13	16	7	CDS
bta-miR-99a-5p	NM_001034636	PAIP2	5	54	0.846154	-21	1	0.000570369	0.294	0	0	-7.7918	14	20	7	5UTR
bta-miR-99a-5p	NM_001034640	CDH6	774	790	0.923077	-16.4	1	0.00293137	0.559	0	0	-13.6602	11	16	7	CDS
bta-miR-99a-5p	NM_001034641	MRPL16	825	877	0.923077	-20.8	1	0.000711795	0.426	0	0	-5.57006	13	16	8	3UTR
bta-miR-99a-5p	NM_001034645	UNC119	243	259	0.923077	-19.4	1	1.55995e-06	0.353	0	0	-8.23913	11	13	11	CDS
bta-miR-99a-5p	NM_001034646	PDLIM3	517	532	0.846154	-17.4	1	1.29202e-06	0.471	0	0	-7.16801	11	15	7	CDS
bta-miR-99a-5p	NM_001034647	TNFSF13	51	72	0.846154	-18.8	1	3.44683e-05	0.368	0	0	-7.35753	16	21	10	5UTR
bta-miR-99a-5p	NM_001034651	2004-09-01	342	358	0.846154	-18.1	1	0.000586573	0.412	0	0	-5.9255	12	16	8	CDS
bta-miR-99a-5p	NM_001034657	TSPAN2	233	254	0.923077	-17.8	1	2.02903e-05	0.382	0	0	-5.19005	13	16	7	CDS
bta-miR-99a-5p	NM_001034659	FAM84A	1446	1463	0.846154	-19.6	1	0.020835	0.353	0	0	-8.32703	15	17	10	3UTR
bta-miR-99a-5p	NM_001034660	SLC5A11	413	438	1	-24.4	1	2.48837e-05	0.471	0	0	-7.86061	18	25	8	CDS
bta-miR-99a-5p	NM_001034662	PSMA2	4	20	0.846154	-18.2	1	0.0734635	0.469	0	0	-5.33701	14	16	9	5UTR
bta-miR-99a-5p	NM_001034668	BLA-DQB	202	219	0.923077	-20.6	1	3.68407e-05	0.441	0	0	-9.14131	16	17	16	CDS
bta-miR-99a-5p	NM_001034670	APH1A	1658	1674	0.923077	-18.5	1	5.91549e-06	0.338	0	0	-10.6166	12	16	7	3UTR
bta-miR-99a-5p	NM_001034672	TSPAN33	1974	1992	0.846154	-17.5	1	0.000173619	0.485	0	0	-8.95731	13	18	6	3UTR
bta-miR-99a-5p	NM_001034676	NKX2-3	490	510	0.923077	-21.6	1	0.000140495	0.471	0	0	-9.56953	15	20	8	CDS
bta-miR-99a-5p	NM_001034689	GPR18	869	891	0.923077	-17.8	1	7.77973e-05	0.588	0	0	-7.91236	17	22	8	CDS
bta-miR-99a-5p	NM_001034691	DRG1	342	365	0.923077	-18.4	1	0.000698683	0.456	0	0	-3.93757	16	18	16	CDS
bta-miR-99a-5p	NM_001034696	HSD3B7	654	667	0.923077	-16.8	1	0.000465245	0.412	0	0	-7.48304	11	13	8	CDS
bta-miR-99a-5p	NM_001034706	ATG9A	2680	2698	0.923077	-17.8	1	0.000963127	0.397	0	0	-12.586	14	18	10	CDS
bta-miR-99a-5p	NM_001034711	PCBP2	387	407	0.846154	-17.7	1	0.146849	0.485	0	0	-11.8455	15	20	8	CDS
bta-miR-99a-5p	NM_001034711	PCBP2	517	531	0.923077	-16.7	1	0.00104335	0.471	0	0	-7.05204	12	14	8	CDS
bta-miR-99a-5p	NM_001034711	PCBP2	1048	1068	0.846154	-17	1	7.37479e-05	0.515	0	0	-8.6389	11	14	6	CDS
bta-miR-99a-5p	NM_001034712	MRPL46	897	942	0.846154	-18.6	1	2.66399e-06	0.5	0	0	-4.957	15	45	8	3UTR
bta-miR-99a-5p	NM_001034721	KIAA1143	1043	1088	1	-23.1	1	0.00129237	0.603	0	0	-13.8986	15	18	10	3UTR
bta-miR-99a-5p	NM_001034723	LONP2	774	796	0.846154	-19.8	1	0.00139644	0.574	0	0	-9.30932	16	22	7	CDS
bta-miR-99a-5p	NM_001034723	LONP2	2089	2107	0.846154	-18.2	1	0.000160243	0.456	0	0	-10.1176	15	18	11	CDS
bta-miR-99a-5p	NM_001034728	THBS4	2694	2712	0.923077	-21.3	1	4.38796e-05	0.368	0	0	-9.90704	15	18	11	CDS
bta-miR-99a-5p	NM_001034748	TECR	708	739	0.846154	-17.3	1	0.000270907	0.397	0	0	-8.75027	11	14	8	CDS
bta-miR-99a-5p	NM_001034751	LMO4	710	724	0.846154	-14.7	1	0.000154648	0.647	0	0	-8.10863	12	14	10	3UTR
bta-miR-99a-5p	NM_001034753	CARD19	113	129	0.846154	-16.1	1	2.41706e-05	0.221	0	0	-10.538	14	16	9	5UTR
bta-miR-99a-5p	NM_001034758	IAH1	548	559	0.923077	-17.9	1	9.84642e-06	0.368	0	0	-8.02485	10	11	10	CDS
bta-miR-99a-5p	NM_001034765	THY1	1184	1211	0.923077	-19.9	1	0.000372617	0.368	0	0	-8.40586	14	17	8	3UTR
bta-miR-99a-5p	NM_001034776	TRA2B	337	356	0.820513	-19	1	0.00154023	0.485	0	0	-9.34736	16	19	8	CDS
bta-miR-99a-5p	NM_001034778	U2AF1L4	194	214	0.807692	-20.7	1	1.03241e-05	0.426	0	0	-10.3185	16	20	10	CDS
bta-miR-99a-5p	NM_001034780	ADAT2	54	68	0.846154	-18.4	1	8.73873e-09	0.368	0	0	-6.74759	12	14	8	CDS
bta-miR-99a-5p	NM_001034791	LAMTOR2	499	536	1	-19.7	1	0.000918201	0.544	0	0	-9.15686	15	20	9	3UTR
bta-miR-99a-5p	NM_001034798	LOC616948	1430	1447	0.923077	-16.8	1	0.000328139	0.676	0	0	-9.69585	13	17	8	CDS
bta-miR-99a-5p	NM_001034798	LOC616948	1309	1324	1	-16.8	1	0.00126539	0.574	0	0	-6.66278	12	15	6	CDS
bta-miR-99a-5p	NM_001034803	CRIPT	203	224	0.846154	-17.5	1	0.000893741	0.618	0	0	-7.80367	17	21	8	CDS
bta-miR-99a-5p	NM_001034804	LENG1	1	13	0.846154	-17.7	1	9.33086e-06	0.429	0	0	-9.57236	11	12	11	5UTR
bta-miR-99a-5p	NM_001034805	MRPL13	675	692	0.923077	-18.6	1	0.00096864	0.5	0	0	-10.3068	14	17	9	3UTR
bta-miR-99a-5p	NM_001034806	F7	1259	1282	0.846154	-18.2	1	6.45972e-05	0.294	0	0	-4.88321	13	20	6	CDS
bta-miR-99a-5p	NM_001034810	MSRB1	592	612	0.846154	-19	1	0.0493768	0.426	0	0	-10.3068	15	20	10	3UTR
bta-miR-99a-5p	NM_001035008	RPL37A	5	23	1	-18.2	1	2.0953e-06	0.481	0	0	-10.1906	16	18	13	5UTR
bta-miR-99a-5p	NM_001035011	MATK	1359	1399	1	-20.7	1	0.000380155	0.397	0	0	-5.19005	18	40	11	CDS
bta-miR-99a-5p	NM_001035016	AMY2B	1399	1416	0.923077	-15.5	1	0.00530786	0.662	0	0	-10.7153	15	17	12	CDS
bta-miR-99a-5p	NM_001035023	AS3MT	2	15	0.923077	-20.9	1	1.83924e-09	0.318	0	0	-7.5866	12	13	12	5UTR
bta-miR-99a-5p	NM_001035031	APOOL	765	777	0.923077	-17.4	1	6.67918e-06	0.515	0	0	-8.23913	11	12	11	CDS
bta-miR-99a-5p	NM_001035042	CYP4F2	331	346	0.846154	-16.9	1	3.14919e-06	0.485	0	0	-5.61866	12	15	6	CDS
bta-miR-99a-5p	NM_001035050	VTN	873	914	0.846154	-21.2	1	0.0132389	0.485	0	0	-5.69245	18	30	9	CDS
bta-miR-99a-5p	NM_001035051	CHMP3	1540	1564	0.846154	-18.2	1	5.51281e-05	0.588	0	0	-6.24644	12	15	6	3UTR
bta-miR-99a-5p	NM_001035055	CLDN11	1753	1768	0.923077	-18	1	0.000291538	0.618	0	0	-6.85115	13	15	9	3UTR
bta-miR-99a-5p	NM_001035057	HCLS1	608	625	0.846154	-19.4	1	0.0176258	0.471	0	0	-9.06247	14	17	9	CDS
bta-miR-99a-5p	NM_001035095	PMM2	731	761	1	-18.4	1	9.41144e-06	0.309	0	0	-6.78234	11	14	9	CDS
bta-miR-99a-5p	NM_001035099	CD81	1334	1361	0.923077	-19	1	5.81672e-05	0.397	0	0	-10.282	13	17	10	3UTR
bta-miR-99a-5p	NM_001035100	MRPL45	1133	1148	0.846154	-15	1	3.34243e-05	0.485	0	0	-12.3713	13	15	7	3UTR
bta-miR-99a-5p	NM_001035104	EIF2D	528	558	0.846154	-18.5	1	0.00468705	0.412	0	0	-7.09101	12	16	9	CDS
bta-miR-99a-5p	NM_001035108	CNDP2	698	729	0.923077	-19.1	1	5.63016e-06	0.426	0	0	-7.16801	11	13	11	CDS
bta-miR-99a-5p	NM_001035111	PSMD8	292	306	0.846154	-20.4	1	4.20785e-06	0.191	0	0	-5.9255	12	14	11	CDS
bta-miR-99a-5p	NM_001035270	PYGB	2258	2272	1	-20.2	1	0.000119675	0.368	0	0	-6.85115	13	14	13	CDS
bta-miR-99a-5p	NM_001035272	SRSF6	1484	1506	0.884615	-17.4	1	0.00280125	0.706	0	0	-5.76291	13	20	8	3UTR
bta-miR-99a-5p	NM_001035277	CDH13	2596	2620	0.923077	-18.7	1	0.00295921	0.574	0	0	-5.22671	16	19	12	3UTR
bta-miR-99a-5p	NM_001035289	ACOX1	862	880	0.846154	-16.4	1	0.000916346	0.5	0	0	-9.31398	14	18	7	CDS
bta-miR-99a-5p	NM_001035296	EIF3L	1669	1682	0.923077	-16.6	1	1.28249e-05	0.485	0	0	-9.99278	10	13	7	CDS
bta-miR-99a-5p	NM_001035316	PPP1CA	140	174	0.923077	-19.3	1	5.48278e-05	0.441	0	0	-4.957	19	34	8	CDS
bta-miR-99a-5p	NM_001035316	PPP1CA	941	965	0.846154	-19	1	0.00226621	0.397	0	0	-8.84819	15	19	9	CDS
bta-miR-99a-5p	NM_001035317	MVP	2477	2498	0.846154	-19.8	1	4.68034e-05	0.456	0	0	-10.9467	16	21	6	CDS
bta-miR-99a-5p	NM_001035318	PPT2	779	811	0.923077	-18.7	1	0.000605109	0.5	0	0	-5.81384	16	32	8	CDS
bta-miR-99a-5p	NM_001035322	DQX1	1172	1206	0.923077	-22.8	1	1.52259e-06	0.368	0	0	-9.75973	16	18	16	CDS
bta-miR-99a-5p	NM_001035323	SDF2L1	167	190	0.846154	-23.5	1	8.92724e-07	0.324	0	0	-5.03583	19	23	8	CDS
bta-miR-99a-5p	NM_001035326	CTSA	1311	1323	0.846154	-17.9	1	1.58844e-05	0.324	0	0	-7.16801	11	12	11	CDS
bta-miR-99a-5p	NM_001035343	DHRS7B	646	685	0.846154	-17.5	1	2.43754e-06	0.397	0	0	-8.53685	12	17	9	CDS
bta-miR-99a-5p	NM_001035348	TMEM135	1897	1909	1	-19	1	0.0123163	0.721	0	0	-7.9323	11	12	11	3UTR
bta-miR-99a-5p	NM_001035349	ARID5A	588	614	0.923077	-19.6	1	0.0541934	0.456	0	0	-9.99815	14	20	6	CDS
bta-miR-99a-5p	NM_001035352	PRUNE1	1963	1980	0.846154	-15.7	1	0.00264642	0.574	0	0	-11.4939	15	17	12	3UTR
bta-miR-99a-5p	NM_001035353	PLVAP	735	764	0.846154	-21.5	1	0.00305088	0.426	0	0	-10.282	14	16	14	CDS
bta-miR-99a-5p	NM_001035362	TSPAN13	169	194	1	-21.2	1	0.000382142	0.441	0	0	-8.63862	16	18	16	5UTR
bta-miR-99a-5p	NM_001035364	C9	1191	1233	0.846154	-18.6	1	0.00218323	0.632	0	0	-7.2559	15	25	9	CDS
bta-miR-99a-5p	NM_001035366	CTNNA1	1705	1726	0.846154	-19.3	1	1.60703e-07	0.412	0	0	-5.77128	17	21	8	CDS
bta-miR-99a-5p	NM_001035377	CEP170	4106	4121	0.846154	-18.3	1	0.000436995	0.529	0	0	-14.9081	14	15	14	CDS
bta-miR-99a-5p	NM_001035377	CEP170	4563	4582	0.846154	-18	1	0.0744133	0.691	0	0	-11.1132	15	19	7	CDS
bta-miR-99a-5p	NM_001035379	RASGRP4	719	731	0.846154	-17.8	1	4.05779e-06	0.368	0	0	-8.02485	10	12	7	CDS
bta-miR-99a-5p	NM_001035381	SLC39A1	557	576	0.846154	-18.2	1	0.000102763	0.338	0	0	-7.79363	16	19	9	CDS
bta-miR-99a-5p	NM_001035382	USH1C	441	455	0.923077	-19.5	1	0.00031826	0.426	0	0	-7.07546	12	14	6	CDS
bta-miR-99a-5p	NM_001035383	PLEKHA2	252	304	0.846154	-20.3	1	4.63509e-05	0.485	0	0	-3.93757	18	29	11	5UTR
bta-miR-99a-5p	NM_001035384	EPB41L5	1121	1136	0.846154	-15.9	1	0.00266261	0.618	0	0	-8.82818	13	15	9	CDS
bta-miR-99a-5p	NM_001035394	LASP1	833	854	0.846154	-20.7	1	0.00221998	0.353	0	0	-6.74884	17	21	6	CDS
bta-miR-99a-5p	NM_001035395	HSD17B6	435	455	0.846154	-17.9	1	0.00936404	0.529	0	0	-6.19951	16	20	7	CDS
bta-miR-99a-5p	NM_001035397	EXOSC3	493	510	0.861538	-17	1	0.00463253	0.574	0	0	-11.1505	14	17	8	CDS
bta-miR-99a-5p	NM_001035415	ECHDC1	512	531	1	-21.4	1	0.00265954	0.529	0	0	-9.94954	15	19	10	CDS
bta-miR-99a-5p	NM_001035423	C10H14orf1	201	245	0.846154	-21.1	1	0.00737236	0.426	0	0	-7.9901	15	19	6	CDS
bta-miR-99a-5p	NM_001035432	CNOT4	1015	1065	1	-17	1	0.000548471	0.647	0	0	-10.3988	11	13	11	CDS
bta-miR-99a-5p	NM_001035436	LSM4	423	442	0.923077	-23.9	1	7.97159e-05	0.353	0	0	-9.67116	15	19	6	CDS
bta-miR-99a-5p	NM_001035461	RPP30	7	41	1	-19.1	1	4.67341e-06	0.353	0	0	-6.43256	12	15	7	5UTR
bta-miR-99a-5p	NM_001035462	IPMK	825	859	0.846154	-17.4	1	0.0167118	0.574	0	0	-5.83853	18	34	11	CDS
bta-miR-99a-5p	NM_001035465	IRF5	348	368	1	-17.8	1	0.000797941	0.456	0	0	-8.23913	11	14	6	CDS
bta-miR-99a-5p	NM_001035468	ADI1	1011	1028	0.846154	-14.9	1	0.00137632	0.426	0	0	-12.7506	13	17	7	3UTR
bta-miR-99a-5p	NM_001035481	CHTOP	721	763	0.846154	-18.8	1	7.78619e-06	0.324	0	0	-5.77128	17	22	8	CDS
bta-miR-99a-5p	NM_001035486	SHISA5	728	766	0.923077	-21.2	1	4.73141e-05	0.353	0	0	-5.58516	14	18	7	3UTR
bta-miR-99a-5p	NM_001035501	RPL3L	1244	1263	0.923077	-17.2	1	0.0942304	0.324	0	0	-12.8146	14	19	10	CDS
bta-miR-99a-5p	NM_001037141	HCK	372	403	0.923077	-18.4	1	5.39384e-05	0.441	0	0	-8.13743	18	31	8	CDS
bta-miR-99a-5p	NM_001037142	CTNNBIP1	579	596	0.846154	-17.8	1	0.0154076	0.603	0	0	-13.1433	15	17	13	3UTR
bta-miR-99a-5p	NM_001037319	SLC16A1	1273	1302	0.846154	-20.6	1	0.00425443	0.529	0	0	-3.79332	20	29	8	CDS
bta-miR-99a-5p	NM_001037444	HDAC1	661	673	0.923077	-17.8	1	0.000362985	0.515	0	0	-8.02485	10	12	7	CDS
bta-miR-99a-5p	NM_001037457	ACLY	1935	1958	0.846154	-20.2	1	5.45102e-08	0.412	0	0	-9.56953	15	23	10	CDS
bta-miR-99a-5p	NM_001037457	ACLY	1216	1234	0.961538	-18.8	1	0.00378099	0.412	0	0	-6.62812	16	18	8	CDS
bta-miR-99a-5p	NM_001037471	UXT	270	305	0.923077	-18.7	1	0.000247301	0.529	0	0	-5.9255	12	15	10	CDS
bta-miR-99a-5p	NM_001037472	RPS6KL1	2731	2762	0.846154	-20.2	1	0.00972095	0.426	0	0	-10.4264	14	21	5	3UTR
bta-miR-99a-5p	NM_001037476	ZBTB16	1070	1089	0.846154	-15.6	1	0.14682	0.368	0	0	-13.871	13	19	10	CDS
bta-miR-99a-5p	NM_001037477	PPP2R1A	1584	1598	0.846154	-17.3	1	1.07945e-06	0.441	0	0	-5.9255	12	14	10	CDS
bta-miR-99a-5p	NM_001037482	CIAO1	2091	2144	1	-18.9	1	0.0199677	0.485	0	0	-5.33701	14	16	14	3UTR
bta-miR-99a-5p	NM_001037590	ASGR1	747	763	1	-18.4	1	0.0122943	0.397	0	0	-11.5245	15	16	15	CDS
bta-miR-99a-5p	NM_001037601	CHCHD5	3	23	0.923077	-19.4	1	5.31747e-05	0.519	0	0	-5.19005	13	16	10	5UTR
bta-miR-99a-5p	NM_001037602	ALKBH3	1117	1132	0.846154	-17.3	1	0.00931087	0.485	0	0	-14.5224	13	15	8	3UTR
bta-miR-99a-5p	NM_001037606	FERMT3	156	204	0.846154	-19.5	1	1.40926e-06	0.368	0	0	-6.12572	12	16	8	CDS
bta-miR-99a-5p	NM_001037609	FZR1	1132	1149	0.846154	-18.9	1	0.000432988	0.309	0	0	-8.89481	15	17	9	CDS
bta-miR-99a-5p	NM_001037612	PSMB5	936	958	0.846154	-20.9	1	0.000314182	0.441	0	0	-9.69585	18	22	8	CDS
bta-miR-99a-5p	NM_001037612	PSMB5	880	900	0.846154	-18.8	1	0.000890984	0.471	0	0	-9.1371	14	20	7	CDS
bta-miR-99a-5p	NM_001037613	FBXO39	1399	1428	0.846154	-19.1	1	0.0072668	0.544	0	0	-7.7918	15	22	7	CDS
bta-miR-99a-5p	NM_001037625	CAMLG	183	203	0.923077	-17.8	1	8.62245e-05	0.382	0	0	-8.23913	11	13	11	CDS
bta-miR-99a-5p	NM_001037815	COPG1	1718	1739	0.923077	-18.9	1	6.93079e-07	0.324	0	0	-5.9255	12	17	7	CDS
bta-miR-99a-5p	NM_001038032	TBCE	1188	1208	0.846154	-19.2	1	0.000628998	0.441	0	0	-12.4828	14	20	9	CDS
bta-miR-99a-5p	NM_001038034	UBE2T	323	342	0.923077	-20	1	0.000166625	0.485	0	0	-11.1286	15	19	8	CDS
bta-miR-99a-5p	NM_001038034	UBE2T	175	198	0.923077	-18.2	1	0.000127848	0.397	0	0	-9.54656	15	23	10	CDS
bta-miR-99a-5p	NM_001038038	ATP6V0B	1	14	0.923077	-19.7	1	8.65954e-05	0.302	0	0	-8.75027	11	13	11	5UTR
bta-miR-99a-5p	NM_001038059	FBXO7	1388	1409	0.846154	-17.6	1	0.00536978	0.559	0	0	-8.3038	16	21	9	CDS
bta-miR-99a-5p	NM_001038059	FBXO7	1235	1269	0.846154	-17.6	1	7.10197e-06	0.412	0	0	-5.96246	13	18	6	CDS
bta-miR-99a-5p	NM_001038063	TMCC3	933	945	1	-22.4	1	1.54963e-06	0.338	0	0	-6.78234	11	12	11	CDS
bta-miR-99a-5p	NM_001038067	CABYR	296	312	0.846154	-15.3	1	6.17013e-05	0.529	0	0	-11.1271	11	16	7	CDS
bta-miR-99a-5p	NM_001038069	TEKT4	1046	1083	0.923077	-19	1	7.68087e-06	0.368	0	0	-13.1065	15	17	15	CDS
bta-miR-99a-5p	NM_001038071	MAP2K2	787	800	1	-20.5	1	8.27692e-05	0.397	0	0	-8.75027	11	13	8	CDS
bta-miR-99a-5p	NM_001038071	MAP2K2	646	667	0.923077	-20.5	1	3.09975e-07	0.426	0	0	-8.63862	15	21	8	CDS
bta-miR-99a-5p	NM_001038103	TEKT2	1087	1105	0.807692	-19.3	1	0.000266067	0.441	0	0	-9.75973	15	18	10	CDS
bta-miR-99a-5p	NM_001038107	LIG3	2144	2162	0.846154	-17	1	3.53319e-05	0.412	0	0	-5.19005	13	18	8	CDS
bta-miR-99a-5p	NM_001038126	SLC43A3	276	299	0.923077	-20.3	1	7.63842e-07	0.412	0	0	-6.85115	13	16	9	CDS
bta-miR-99a-5p	NM_001038141	EFCAB3	766	780	0.923077	-16.7	1	0.00213497	0.544	0	0	-7.05204	12	14	9	CDS
bta-miR-99a-5p	NM_001038142	DNAI1	1587	1605	0.846154	-19.4	1	0.000276486	0.456	0	0	-11.405	16	18	9	CDS
bta-miR-99a-5p	NM_001038151	FBXW9	1228	1248	0.846154	-19.1	1	1.10775e-06	0.397	0	0	-8.79282	16	20	9	CDS
bta-miR-99a-5p	NM_001038154	REXO5	118	132	0.923077	-18.7	1	0.000100214	0.426	0	0	-7.48895	11	14	6	5UTR
bta-miR-99a-5p	NM_001038159	CYB5R4	40	56	0.846154	-16.5	1	5.7663e-05	0.265	0	0	-10.3037	14	16	10	5UTR
bta-miR-99a-5p	NM_001038160	BBS2	1428	1450	0.846154	-17.9	1	0.00013219	0.426	0	0	-10.9334	16	22	9	CDS
bta-miR-99a-5p	NM_001038160	BBS2	697	728	1	-17.3	1	0.000673873	0.603	0	0	-8.4155	12	15	10	CDS
bta-miR-99a-5p	NM_001038171	AGFG1	1251	1271	0.923077	-19.7	1	0.0275997	0.485	0	0	-10.4084	16	20	7	CDS
bta-miR-99a-5p	NM_001038172	PGP	1336	1378	1	-23.6	1	0.00363177	0.515	0	0	-6.55112	16	19	12	3UTR
bta-miR-99a-5p	NM_001038173	PLK1	1228	1246	0.846154	-18	1	5.28341e-08	0.309	0	0	-9.80258	14	18	10	CDS
bta-miR-99a-5p	NM_001038174	RNF138	357	391	0.815385	-17.1	1	8.13317e-07	0.471	0	0	-8.72555	13	19	10	CDS
bta-miR-99a-5p	NM_001038175	ZNF414	1305	1323	0.846154	-18.3	1	0.0109797	0.397	0	0	-5.77128	16	18	12	3UTR
bta-miR-99a-5p	NM_001038177	C15H11orf1	198	231	0.846154	-18.8	1	0.000803579	0.353	0	0	-9.56953	15	19	9	5UTR
bta-miR-99a-5p	NM_001038187	ILF2	379	404	0.923077	-19.3	1	0.0256814	0.559	0	0	-5.19005	18	25	12	CDS
bta-miR-99a-5p	NM_001038187	ILF2	899	930	0.923077	-18.9	1	1.27441e-06	0.412	0	0	-12.7743	14	16	14	CDS
bta-miR-99a-5p	NM_001038192	ERI1	1085	1111	0.923077	-20.8	1	0.000993812	0.471	0	0	-5.8508	19	26	11	CDS
bta-miR-99a-5p	NM_001038219	CFAP45	961	981	1	-23.1	1	0.0100791	0.485	0	0	-8.45025	15	20	7	CDS
bta-miR-99a-5p	NM_001038221	CCDC175	2153	2167	1	-18.3	1	0.000277181	0.618	0	0	-5.19005	13	14	13	CDS
bta-miR-99a-5p	NM_001038514	CALR3	336	361	0.923077	-18.1	1	0.000169948	0.485	0	0	-8.61389	15	18	14	CDS
bta-miR-99a-5p	NM_001038526	RUVBL2	1276	1311	0.923077	-16.9	1	0.00449017	0.397	0	0	-14.6341	13	15	13	CDS
bta-miR-99a-5p	NM_001038535	GORASP2	849	869	0.846154	-16.3	1	6.69324e-05	0.529	0	0	-4.65016	17	20	13	CDS
bta-miR-99a-5p	NM_001038537	CXHXorf21	1141	1165	0.923077	-18.8	1	0.0456597	0.515	0	0	-7.69925	17	24	6	3UTR
bta-miR-99a-5p	NM_001038542	METTL17	20	37	0.846154	-18.5	1	1.61177e-06	0.333	0	0	-10.4205	14	17	9	CDS
bta-miR-99a-5p	NM_001038542	METTL17	495	513	0.923077	-18.1	1	0.000477103	0.485	0	0	-11.4283	15	18	12	CDS
bta-miR-99a-5p	NM_001038555	NT5C1B	1329	1362	1	-17.1	1	0.000575904	0.485	0	0	-9.09597	10	12	10	CDS
bta-miR-99a-5p	NM_001038558	CADM1	658	676	0.846154	-20	1	0.0211652	0.426	0	0	-9.91931	15	18	6	CDS
bta-miR-99a-5p	NM_001038561	RPUSD3	142	176	0.846154	-22.1	1	6.36054e-05	0.338	0	0	-7.65065	17	25	8	CDS
bta-miR-99a-5p	NM_001038563	TMED1	178	221	0.846154	-19.8	1	0.00021338	0.412	0	0	-7.2559	13	18	7	CDS
bta-miR-99a-5p	NM_001038569	ACTL9	1387	1406	0.846154	-23.7	1	0.0374335	0.338	0	0	-9.18387	16	19	7	3UTR
bta-miR-99a-5p	NM_001038569	ACTL9	674	696	0.923077	-22.7	1	0.000360357	0.338	0	0	-7.21971	18	21	11	CDS
bta-miR-99a-5p	NM_001038571	GPR61	224	239	0.923077	-17.8	1	6.58709e-05	0.485	0	0	-6.44976	13	15	9	5UTR
bta-miR-99a-5p	NM_001038571	GPR61	821	838	0.923077	-18.9	1	2.91811e-10	0.324	0	0	-7.7918	14	17	10	CDS
bta-miR-99a-5p	NM_001038574	CCDC86	97	112	0.846154	-16.4	1	3.73118e-05	0.441	0	0	-8.13185	11	15	6	CDS
bta-miR-99a-5p	NM_001038620	LHX3	1465	1485	0.923077	-20.3	1	0.00025369	0.324	0	0	-7.09101	16	20	9	3UTR
bta-miR-99a-5p	NM_001038677	SPATC1L	699	711	0.846154	-15.9	1	2.57043e-05	0.426	0	0	-10.3078	10	12	7	CDS
bta-miR-99a-5p	NM_001038677	SPATC1L	768	797	0.846154	-17.8	1	0.0218165	0.338	0	0	-13.9634	14	20	7	CDS
bta-miR-99a-5p	NM_001038678	NSMCE4A	182	218	0.846154	-17.9	1	6.46733e-06	0.368	0	0	-8.81432	12	15	8	CDS
bta-miR-99a-5p	NM_001039961	TOLLIP	646	664	0.846154	-17	1	5.04123e-09	0.382	0	0	-10.7891	16	18	9	CDS
bta-miR-99a-5p	NM_001040470	HP	834	854	0.846154	-18.2	1	0.00109485	0.529	0	0	-4.79441	18	20	10	CDS
bta-miR-99a-5p	NM_001040479	POSTN	186	231	0.846154	-18.6	1	1.57511e-07	0.441	0	0	-9.55161	17	45	8	CDS
bta-miR-99a-5p	NM_001040479	POSTN	957	986	0.846154	-17.4	1	0.00247224	0.559	0	0	-8.86293	13	17	10	CDS
bta-miR-99a-5p	NM_001040485	HTR4	343	365	0.923077	-24	1	0.000573465	0.485	0	0	-4.957	18	22	11	CDS
bta-miR-99a-5p	NM_001040485	HTR4	283	304	1	-20	1	0.00028995	0.485	0	0	-8.88086	12	15	9	CDS
bta-miR-99a-5p	NM_001040486	SLC38A3	1558	1574	0.846154	-18.9	1	1.7606e-07	0.397	0	0	-7.23614	14	16	11	CDS
bta-miR-99a-5p	NM_001040486	SLC38A3	886	903	0.846154	-18.7	1	0.000120993	0.382	0	0	-11.8487	13	17	9	CDS
bta-miR-99a-5p	NM_001040486	SLC38A3	619	637	1	-17.4	1	0.000202634	0.456	0	0	-9.30073	15	18	9	CDS
bta-miR-99a-5p	NM_001040487	EEF1G	266	278	0.923077	-16.1	1	1.99485e-05	0.412	0	0	-8.02485	10	12	7	CDS
bta-miR-99a-5p	NM_001040490	TNFRSF1B	873	890	0.846154	-17.8	1	0.00122266	0.544	0	0	-13.6656	15	17	11	CDS
bta-miR-99a-5p	NM_001040510	VPS26C	2482	2497	0.846154	-18.9	1	2.75945e-05	0.471	0	0	-6.62645	12	15	6	3UTR
bta-miR-99a-5p	NM_001040514	THOC7	91	115	0.846154	-19.1	1	0.000528617	0.574	0	0	-7.91236	15	24	7	CDS
bta-miR-99a-5p	NM_001040523	GLRX2	24	46	0.846154	-25	1	1.7654e-10	0.25	0	0	-6.50069	18	22	10	5UTR
bta-miR-99a-5p	NM_001040526	CFB	554	570	0.846154	-17.5	1	4.60176e-05	0.397	0	0	-12.3943	11	16	6	CDS
bta-miR-99a-5p	NM_001040537	GTF2H5	2	14	1	-16.1	1	2.1201e-05	0.442	0	0	-10.8496	9	12	7	5UTR
bta-miR-99a-5p	NM_001040564	SERTAD1	50	89	0.923077	-21.2	1	4.89807e-06	0.382	0	0	-7.86061	14	16	14	5UTR
bta-miR-99a-5p	NM_001040568	GLYR1	3316	3338	0.846154	-18.5	1	0.000256527	0.441	0	0	-8.72863	16	22	6	3UTR
bta-miR-99a-5p	NM_001040569	PRSS37	714	736	0.846154	-21.3	1	0.00198483	0.441	0	0	-7.27064	17	22	10	CDS
bta-miR-99a-5p	NM_001040577	HSPB9	10	26	0.923077	-18.2	1	0.000439047	0.364	0	0	-7.3964	12	16	6	5UTR
bta-miR-99a-5p	NM_001040585	COX20	304	324	0.846154	-15.2	1	0.000636438	0.544	0	0	-5.38561	17	20	12	CDS
bta-miR-99a-5p	NM_001040591	AP1S2	896	910	0.923077	-15.4	1	0.0007554	0.735	0	0	-8.10863	12	14	10	3UTR
bta-miR-99a-5p	NM_001045867	GYG1	204	254	0.846154	-20.8	1	9.90826e-05	0.5	0	0	-5.19005	18	24	6	CDS
bta-miR-99a-5p	NM_001045868	NFKBIA	1435	1454	0.846154	-17.6	1	0.000149259	0.5	0	0	-11.9948	12	19	7	3UTR
bta-miR-99a-5p	NM_001045869	ATP6V1F	63	75	0.923077	-19.3	1	1.24566e-06	0.309	0	0	-7.16235	11	12	11	5UTR
bta-miR-99a-5p	NM_001045871	TIMP4	566	617	1	-22.8	1	0.00285496	0.456	0	0	-4.52877	16	22	9	CDS
bta-miR-99a-5p	NM_001045873	LRRC41	1807	1852	0.923077	-22.2	1	2.11894e-05	0.382	0	0	-5.81384	16	21	6	CDS
bta-miR-99a-5p	NM_001045904	OSCP1	1044	1086	1	-21	1	7.87952e-06	0.426	0	0	-8.23913	15	20	11	CDS
bta-miR-99a-5p	NM_001045913	RRAD	42	63	1	-19.6	1	1.94007e-08	0.397	0	0	-6.90779	11	13	11	5UTR
bta-miR-99a-5p	NM_001045918	BPHL	491	512	0.846154	-26	1	8.27757e-07	0.412	0	0	-7.7148	17	21	7	CDS
bta-miR-99a-5p	NM_001045919	KDSR	826	851	0.923077	-18.8	1	0.00019644	0.5	0	0	-8.93173	13	18	6	CDS
bta-miR-99a-5p	NM_001045928	RBM4B	745	757	0.846154	-17.3	1	0.00291045	0.441	0	0	-7.16801	11	12	11	CDS
bta-miR-99a-5p	NM_001045931	NCDN	1997	2025	0.923077	-19.3	1	4.61787e-06	0.338	0	0	-9.81149	14	17	12	CDS
bta-miR-99a-5p	NM_001045934	ULK3	139	157	0.846154	-18.3	1	0.0289173	0.456	0	0	-8.09298	15	18	6	CDS
bta-miR-99a-5p	NM_001045935	CTDSP2	486	501	1	-19.4	1	0.00348827	0.5	0	0	-13.8986	14	15	14	CDS
bta-miR-99a-5p	NM_001045937	SMDT1	50	93	1	-20.5	1	8.6155e-07	0.324	0	0	-6.85796	13	15	13	CDS
bta-miR-99a-5p	NM_001045938	AP1B1	2329	2348	0.923077	-19.5	1	0.000177736	0.368	0	0	-6.50069	16	19	9	CDS
bta-miR-99a-5p	NM_001045938	AP1B1	102	118	0.923077	-18.5	1	4.9086e-06	0.368	0	0	-5.26888	13	16	6	5UTR
bta-miR-99a-5p	NM_001045939	GCDH	835	865	0.846154	-20.7	1	0.00157927	0.485	0	0	-4.957	18	30	8	CDS
bta-miR-99a-5p	NM_001045941	RSAD2	1745	1766	0.923077	-23.7	1	0.0105231	0.412	0	0	-9.54854	18	21	10	3UTR
bta-miR-99a-5p	NM_001045952	DNPEP	1263	1275	0.923077	-19.4	1	5.59039e-09	0.382	0	0	-6.90779	11	12	11	CDS
bta-miR-99a-5p	NM_001045954	LGALS8	456	474	1	-20.4	1	0.0013613	0.559	0	0	-8.82818	16	18	8	CDS
bta-miR-99a-5p	NM_001045957	TMEM256	104	143	0.846154	-19	1	9.27556e-06	0.412	0	0	-5.9255	12	16	7	CDS
bta-miR-99a-5p	NM_001045967	GNL2	1119	1169	0.846154	-18.6	1	0.00101078	0.412	0	0	-5.33701	14	31	9	CDS
bta-miR-99a-5p	NM_001045971	SPINT2	16	38	0.846154	-19.8	1	0.0117137	0.343	0	0	-7.51962	11	14	7	5UTR
bta-miR-99a-5p	NM_001045971	SPINT2	349	364	0.923077	-17.6	1	5.53929e-10	0.279	0	0	-10.8161	14	15	14	CDS
bta-miR-99a-5p	NM_001045974	AMFR	2425	2443	0.923077	-17.2	1	0.00454651	0.412	0	0	-11.4705	13	18	9	3UTR
bta-miR-99a-5p	NM_001045975	HNRNPA2B1	931	949	1	-21.9	1	2.8546e-05	0.441	0	0	-11.4387	14	18	6	CDS
bta-miR-99a-5p	NM_001045980	STT3A	784	802	0.923077	-20.9	1	0.000242661	0.412	0	0	-5.9255	12	15	10	CDS
bta-miR-99a-5p	NM_001045985	SORBS3	1185	1206	0.846154	-19.3	1	0.0012225	0.338	0	0	-7.7918	15	21	7	CDS
bta-miR-99a-5p	NM_001045993	DNAJC11	662	683	0.923077	-19.1	1	9.92722e-05	0.485	0	0	-6.78234	11	14	8	CDS
bta-miR-99a-5p	NM_001046013	GDAP2	1217	1237	0.923077	-19.8	1	0.000444681	0.603	0	0	-13.6656	16	20	8	CDS
bta-miR-99a-5p	NM_001046016	RND1	1037	1058	0.846154	-16.2	1	0.00146693	0.368	0	0	-8.6833	10	13	7	3UTR
bta-miR-99a-5p	NM_001046022	NAPG	1901	1947	0.846154	-20.5	1	4.09231e-07	0.368	0	0	-9.30909	15	19	10	3UTR
bta-miR-99a-5p	NM_001046026	CTDNEP1	1491	1511	0.846154	-18	1	0.000452845	0.471	0	0	-5.77128	17	20	12	3UTR
bta-miR-99a-5p	NM_001046032	ISYNA1	1625	1643	0.923077	-22.3	1	0.000456049	0.412	0	0	-11.1389	15	18	9	CDS
bta-miR-99a-5p	NM_001046037	KRT222	57	74	0.846154	-16.6	1	0.00095283	0.529	0	0	-10.4264	14	17	9	5UTR
bta-miR-99a-5p	NM_001046037	KRT222	876	894	0.846154	-15.5	1	0.0104441	0.588	0	0	-14.5688	15	18	7	CDS
bta-miR-99a-5p	NM_001046040	PTDSS1	1689	1706	0.846154	-18	1	0.000241831	0.426	0	0	-12.861	14	17	9	3UTR
bta-miR-99a-5p	NM_001046053	PLSCR3	78	104	0.846154	-23.5	1	0.000105768	0.353	0	0	-10.3719	15	19	12	5UTR
bta-miR-99a-5p	NM_001046056	TCTN1	1273	1306	0.846154	-17	1	0.000386291	0.485	0	0	-10.4066	15	21	9	CDS
bta-miR-99a-5p	NM_001046062	FAAP24	399	411	0.923077	-15.5	1	0.00070707	0.515	0	0	-7.46919	11	12	11	CDS
bta-miR-99a-5p	NM_001046077	METTL1	357	375	1	-22.8	1	0.000686843	0.397	0	0	-9.54977	16	18	10	CDS
bta-miR-99a-5p	NM_001046080	LOC511240	517	537	0.923077	-19	1	0.00217561	0.471	0	0	-7.37138	16	20	12	CDS
bta-miR-99a-5p	NM_001046088	GPX8	636	654	0.923077	-15.5	1	0.107885	0.735	0	0	-11.1389	13	18	9	CDS
bta-miR-99a-5p	NM_001046092	2002-09-01	312	360	0.846154	-18.6	1	7.98092e-08	0.412	0	0	-6.19951	18	48	11	CDS
bta-miR-99a-5p	NM_001046104	TDH	114	130	0.820513	-18	1	3.31956e-07	0.324	0	0	-5.19005	13	16	6	CDS
bta-miR-99a-5p	NM_001046110	MAPK15	421	443	0.846154	-17.9	1	0.000266996	0.441	0	0	-9.54977	15	22	11	CDS
bta-miR-99a-5p	NM_001046111	RPP25L	173	195	1	-18.4	1	8.24843e-06	0.368	0	0	-7.20497	12	16	8	CDS
bta-miR-99a-5p	NM_001046113	MEF2C	342	389	1	-20	1	0.276552	0.559	0	0	-6.93496	15	19	8	5UTR
bta-miR-99a-5p	NM_001046119	ZNF32	24	45	0.846154	-19.4	1	2.20054e-06	0.353	0	0	-7.24999	17	21	9	5UTR
bta-miR-99a-5p	NM_001046121	LOC512464	328	343	0.923077	-16.8	1	0.000679271	0.529	0	0	-5.9255	12	15	7	CDS
bta-miR-99a-5p	NM_001046133	PUF60	483	519	0.846154	-20.8	1	0.000187871	0.368	0	0	-5.9255	12	15	10	CDS
bta-miR-99a-5p	NM_001046133	PUF60	243	260	0.846154	-18.5	1	0.00153514	0.382	0	0	-10.4264	14	17	9	CDS
bta-miR-99a-5p	NM_001046134	ATG101	520	536	0.846154	-17.4	1	0.000348021	0.368	0	0	-11.3749	12	16	7	CDS
bta-miR-99a-5p	NM_001046144	PHF11	512	550	0.846154	-18.8	1	0.00275825	0.529	0	0	-6.54929	16	38	8	CDS
bta-miR-99a-5p	NM_001046147	GATD1	789	820	0.846154	-18	1	7.43977e-08	0.324	0	0	-10.568	13	16	7	3UTR
bta-miR-99a-5p	NM_001046151	PMVK	491	533	0.846154	-18.6	1	0.000648369	0.456	0	0	-7.27064	14	26	9	CDS
bta-miR-99a-5p	NM_001046154	ARG1	547	562	0.923077	-16.6	1	2.80364e-05	0.5	0	0	-5.61866	12	15	4	CDS
bta-miR-99a-5p	NM_001046157	SPON2	452	464	0.923077	-18.6	1	1.56897e-05	0.324	0	0	-7.16801	11	12	11	CDS
bta-miR-99a-5p	NM_001046165	SUN5	187	210	0.826923	-18.5	1	0.00132992	0.441	0	0	-9.81149	17	23	6	CDS
bta-miR-99a-5p	NM_001046169	MDM4	616	657	0.923077	-20.5	1	1.91933e-06	0.471	0	0	-7.45922	17	21	8	CDS
bta-miR-99a-5p	NM_001046173	PTPA	666	689	1	-30.4	1	1.62774e-05	0.485	0	0	-5.03583	19	23	11	CDS
bta-miR-99a-5p	NM_001046177	LRG1	434	445	0.923077	-15.1	1	0.000317212	0.338	0	0	-9.02673	10	11	10	CDS
bta-miR-99a-5p	NM_001046179	RAD51	361	405	0.846154	-24.6	1	8.16206e-07	0.324	0	0	-8.40586	16	23	10	5UTR
bta-miR-99a-5p	NM_001046188	EIF4A3	494	513	0.846154	-19.5	1	0.0206749	0.397	0	0	-7.75705	16	19	11	CDS
bta-miR-99a-5p	NM_001046189	PRPS1	75	102	0.923077	-18.6	1	1.64578e-05	0.426	0	0	-8.29128	13	16	11	5UTR
bta-miR-99a-5p	NM_001046190	ABCD1	1256	1303	0.846154	-21.7	1	3.771e-05	0.382	0	0	-11.1286	16	22	8	CDS
bta-miR-99a-5p	NM_001046195	DUSP6	768	801	0.846154	-21.3	1	1.5255e-06	0.382	0	0	-10.801	15	19	9	CDS
bta-miR-99a-5p	NM_001046198	PHB2	191	234	0.884615	-20.1	1	0.00416214	0.412	0	0	-8.00792	13	18	8	CDS
bta-miR-99a-5p	NM_001046199	COL11A2	1785	1802	0.974359	-22.7	1	6.8206e-06	0.294	0	0	-7.74319	15	17	9	CDS
bta-miR-99a-5p	NM_001046202	TMEM101	1081	1099	0.923077	-18.1	1	0.00282109	0.382	0	0	-7.7918	15	18	10	3UTR
bta-miR-99a-5p	NM_001046207	HMBS	838	854	0.846154	-18.5	1	1.60931e-05	0.471	0	0	-5.92733	13	16	9	CDS
bta-miR-99a-5p	NM_001046219	SLC5A6	824	844	0.846154	-17.6	1	1.21888e-06	0.5	0	0	-5.81384	15	20	7	CDS
bta-miR-99a-5p	NM_001046219	SLC5A6	1775	1790	0.923077	-16.4	1	9.26767e-05	0.441	0	0	-13.938	11	15	7	CDS
bta-miR-99a-5p	NM_001046227	C18H19orf48	323	338	1	-20.4	1	0.000125153	0.382	0	0	-4.76182	13	15	7	CDS
bta-miR-99a-5p	NM_001046233	NAPB	2360	2378	0.871795	-16.8	1	0.151801	0.426	0	0	-9.56953	15	18	9	3UTR
bta-miR-99a-5p	NM_001046234	MCM6	1412	1431	0.923077	-23.7	1	0.00507494	0.632	0	0	-6.87023	17	19	11	CDS
bta-miR-99a-5p	NM_001046238	KIAA1324L	1412	1439	0.846154	-21.4	1	6.67083e-05	0.529	0	0	-5.91553	19	27	6	CDS
bta-miR-99a-5p	NM_001046251	VRK3	1493	1527	0.923077	-17.5	1	3.30072e-07	0.309	0	0	-8.02485	10	13	7	CDS
bta-miR-99a-5p	NM_001046253	C5H22orf23	1074	1086	0.846154	-17.2	1	1.12223e-05	0.397	0	0	-7.51962	11	12	11	3UTR
bta-miR-99a-5p	NM_001046256	MTMR9	227	260	0.923077	-23.7	1	4.45505e-06	0.397	0	0	-6.84241	17	21	12	CDS
bta-miR-99a-5p	NM_001046264	SUV39H1	1540	1558	0.846154	-20.7	1	1.15921e-06	0.441	0	0	-10.4182	16	18	13	3UTR
bta-miR-99a-5p	NM_001046270	NEK2	1	42	1	-23.2	1	3.89654e-08	0.294	0	0	-4.65016	18	23	11	5UTR
bta-miR-99a-5p	NM_001046270	NEK2	680	711	0.923077	-19.5	1	0.00682263	0.544	0	0	-3.93757	21	31	6	CDS
bta-miR-99a-5p	NM_001046280	HS1BP3	606	625	0.846154	-18.1	1	0.00434825	0.338	0	0	-7.99135	15	19	9	CDS
bta-miR-99a-5p	NM_001046283	F2RL1	555	568	1	-20.4	1	0.000432975	0.529	0	0	-5.9255	12	13	12	CDS
bta-miR-99a-5p	NM_001046297	ARHGEF10L	2261	2279	0.846154	-22.9	1	5.57499e-05	0.368	0	0	-7.74319	16	18	12	CDS
bta-miR-99a-5p	NM_001046309	BAMBI	821	833	0.846154	-15.8	1	0.000126568	0.412	0	0	-8.33988	10	12	6	CDS
bta-miR-99a-5p	NM_001046316	LGALS3BP	1418	1440	1	-19.6	1	1.20409e-06	0.397	0	0	-6.14858	13	16	9	CDS
bta-miR-99a-5p	NM_001046317	MPHOSPH10	504	543	0.846154	-19.4	1	0.00238128	0.559	0	0	-8.4155	16	19	14	CDS
bta-miR-99a-5p	NM_001046319	MRPS22	108	144	0.923077	-22.3	1	1.96772e-10	0.265	0	0	-6.78234	11	13	11	CDS
bta-miR-99a-5p	NM_001046321	MRPL44	914	938	0.923077	-18.5	1	5.60085e-05	0.441	0	0	-5.76291	13	18	10	CDS
bta-miR-99a-5p	NM_001046335	IMPAD1	1486	1509	0.923077	-20.7	1	0.00338937	0.588	0	0	-8.55011	18	23	8	3UTR
bta-miR-99a-5p	NM_001046340	H2AFY	238	257	0.846154	-23	1	4.52792e-07	0.353	0	0	-9.15686	16	19	11	CDS
bta-miR-99a-5p	NM_001046349	NAGA	319	337	0.923077	-21.3	1	3.26654e-05	0.397	0	0	-9.18387	16	18	11	CDS
bta-miR-99a-5p	NM_001046350	PKNOX1	64	93	0.923077	-23.1	1	2.21054e-06	0.309	0	0	-8.8291	16	22	8	5UTR
bta-miR-99a-5p	NM_001046360	TCEA3	250	276	0.846154	-19.8	1	5.02094e-05	0.382	0	0	-9.56953	15	26	10	CDS
bta-miR-99a-5p	NM_001046361	PAPD4	1	17	0.923077	-17.4	1	0.000393682	0.478	0	0	-8.16179	13	16	8	5UTR
bta-miR-99a-5p	NM_001046363	INTS9	1990	2007	0.820513	-17.5	1	2.8179e-09	0.382	0	0	-5.9255	12	17	6	CDS
bta-miR-99a-5p	NM_001046374	RBM5	282	295	0.846154	-15.4	1	0.00206616	0.574	0	0	-11.8505	11	13	7	CDS
bta-miR-99a-5p	NM_001046376	USP21	1430	1450	0.989011	-22	1	2.43648e-07	0.456	0	0	-6.54929	16	20	8	CDS
bta-miR-99a-5p	NM_001046381	IQCB1	720	737	1	-17	1	0.013533	0.603	0	0	-8.33988	10	12	10	CDS
bta-miR-99a-5p	NM_001046384	COMMD1	52	100	1	-20.7	1	0.0105542	0.353	0	0	-13.2745	14	20	8	CDS
bta-miR-99a-5p	NM_001046385	DDX47	601	631	0.846154	-18.4	1	0.00163752	0.544	0	0	-13.6656	15	30	10	CDS
bta-miR-99a-5p	NM_001046389	PQBP1	228	241	0.846154	-18	1	0.00161393	0.353	0	0	-7.50368	12	13	12	5UTR
bta-miR-99a-5p	NM_001046390	TES	187	204	0.846154	-15.5	1	0.00126863	0.515	0	0	-9.27234	15	17	14	CDS
bta-miR-99a-5p	NM_001046391	LOC534967	192	203	0.846154	-15.5	1	0.00102293	0.397	0	0	-10.5151	10	11	10	CDS
bta-miR-99a-5p	NM_001046408	MSTO1	26	75	0.846154	-20.8	1	0.000303403	0.412	0	0	-3.93757	21	49	10	CDS
bta-miR-99a-5p	NM_001046409	TAX1BP1	320	367	0.846154	-16.2	1	0.00378618	0.588	0	0	-6.51454	17	47	10	CDS
bta-miR-99a-5p	NM_001046414	CLPP	947	969	0.846154	-18.1	1	0.000202018	0.338	0	0	-6.66278	12	15	8	3UTR
bta-miR-99a-5p	NM_001046417	CYLD	3041	3062	0.923077	-20.8	1	0.000206065	0.603	0	0	-8.42926	18	21	12	CDS
bta-miR-99a-5p	NM_001046418	ARMC9	1550	1596	0.892308	-17.9	1	3.26516e-06	0.441	0	0	-9.30909	12	16	10	CDS
bta-miR-99a-5p	NM_001046428	PSMD12	547	577	0.923077	-18.6	1	0.000801294	0.603	0	0	-6.00433	17	22	9	CDS
bta-miR-99a-5p	NM_001046431	EHD2	788	857	0.846154	-20.9	1	5.73802e-07	0.353	0	0	-8.3038	18	24	9	CDS
bta-miR-99a-5p	NM_001046432	CCDC89	850	862	0.923077	-17.8	1	0.000243094	0.382	0	0	-8.02485	10	12	7	CDS
bta-miR-99a-5p	NM_001046437	LOC538702	1137	1153	0.923077	-15.7	1	7.15747e-06	0.515	0	0	-9.59293	15	16	15	CDS
bta-miR-99a-5p	NM_001046441	C21H14orf28	2	21	0.846154	-18.7	1	1.41315e-06	0.24	0	0	-10.7153	12	14	12	5UTR
bta-miR-99a-5p	NM_001046447	PCGF1	116	137	0.846154	-18.5	1	0.00273404	0.515	0	0	-8.61389	16	21	10	CDS
bta-miR-99a-5p	NM_001046451	MEGF10	2710	2733	0.846154	-19.7	1	6.37373e-06	0.426	0	0	-7.27064	17	23	8	CDS
bta-miR-99a-5p	NM_001046451	MEGF10	95	137	1	-19.4	1	0.000102211	0.529	0	0	-5.71431	14	17	12	5UTR
bta-miR-99a-5p	NM_001046456	TICAM2	61	110	0.923077	-19.4	1	0.00306707	0.603	0	0	-4.02637	14	21	8	5UTR
bta-miR-99a-5p	NM_001046462	NSRP1	25	45	0.923077	-19.3	1	0.00122863	0.456	0	0	-9.67116	16	20	7	5UTR
bta-miR-99a-5p	NM_001046465	WDR92	925	971	1	-22.2	1	0.0112235	0.485	0	0	-7.05635	15	19	7	CDS
bta-miR-99a-5p	NM_001046466	LYZL6	278	298	0.923077	-16.8	1	0.000157866	0.397	0	0	-7.7148	14	17	11	CDS
bta-miR-99a-5p	NM_001046468	PACSIN2	1474	1494	0.835165	-22.1	1	1.63742e-05	0.382	0	0	-6.82767	16	20	7	CDS
bta-miR-99a-5p	NM_001046474	PPM1K	3617	3637	0.846154	-15.1	1	1.55442e-05	0.559	0	0	-8.75211	17	20	12	3UTR
bta-miR-99a-5p	NM_001046476	VAMP5	241	265	0.846154	-19.5	1	8.18065e-05	0.382	0	0	-5.9255	12	16	9	CDS
bta-miR-99a-5p	NM_001046478	RHBDD2	1659	1703	1	-24.7	1	3.11173e-05	0.324	0	0	-5.77128	16	19	8	3UTR
bta-miR-99a-5p	NM_001046481	MBD1	696	726	0.846154	-18	1	0.000149553	0.397	0	0	-7.16801	15	21	11	CDS
bta-miR-99a-5p	NM_001046482	NANS	469	487	0.846154	-20.2	1	3.678e-06	0.588	0	0	-8.4155	15	18	10	CDS
bta-miR-99a-5p	NM_001046485	TARDBP	1176	1214	0.846154	-19.9	1	0.00229738	0.456	0	0	-3.79332	18	25	8	CDS
bta-miR-99a-5p	NM_001046485	TARDBP	891	932	0.846154	-18.7	1	0.0115121	0.485	0	0	-4.79441	19	41	12	CDS
bta-miR-99a-5p	NM_001046486	PHKG1	1169	1187	1	-19.5	1	0.00157546	0.412	0	0	-7.48304	11	13	11	CDS
bta-miR-99a-5p	NM_001046489	PLCD4	1244	1261	0.923077	-17.4	1	0.0652439	0.426	0	0	-6.87023	15	17	9	CDS
bta-miR-99a-5p	NM_001046496	UBE2D2	850	869	0.846154	-18.4	1	7.77563e-05	0.618	0	0	-13.6656	14	19	10	CDS
bta-miR-99a-5p	NM_001046510	C22H3orf14	1281	1301	0.846154	-18.4	1	8.61971e-05	0.441	0	0	-9.07604	16	20	8	3UTR
bta-miR-99a-5p	NM_001046516	DYNC1I1	748	792	0.980769	-23.4	1	0.0122544	0.544	0	0	-6.09222	14	19	7	CDS
bta-miR-99a-5p	NM_001046516	DYNC1I1	1873	1889	0.923077	-17.7	1	0.0145507	0.426	0	0	-9.77961	14	16	11	CDS
bta-miR-99a-5p	NM_001046517	LY96	58	79	0.846154	-15.8	1	0.00242919	0.485	0	0	-13.6656	11	13	11	CDS
bta-miR-99a-5p	NM_001046524	SEC61A2	720	741	0.923077	-19	1	0.00171498	0.5	0	0	-6.85796	17	21	6	CDS
bta-miR-99a-5p	NM_001046525	RNF41	1890	1913	0.846154	-21.8	1	0.000343849	0.441	0	0	-10.4511	17	23	11	3UTR
bta-miR-99a-5p	NM_001046525	RNF41	1790	1821	1	-20.8	1	1.30992e-05	0.412	0	0	-6.00433	12	15	8	3UTR
bta-miR-99a-5p	NM_001046525	RNF41	463	477	0.846154	-19	1	0.00493261	0.382	0	0	-6.74759	12	14	7	CDS
bta-miR-99a-5p	NM_001046528	DENR	1173	1185	0.923077	-17.3	1	0.00012169	0.603	0	0	-7.48304	11	12	11	3UTR
bta-miR-99a-5p	NM_001046529	VSIG4	731	749	0.923077	-17.4	1	0.00486072	0.456	0	0	-14.1825	15	18	8	CDS
bta-miR-99a-5p	NM_001046538	RAB15	186	205	0.846154	-19.2	1	4.67408e-06	0.338	0	0	-5.69428	15	19	8	CDS
bta-miR-99a-5p	NM_001046559	SMG9	1615	1659	1	-19.7	1	1.02918e-08	0.382	0	0	-5.9255	12	17	7	CDS
bta-miR-99a-5p	NM_001046572	NARS	524	572	1	-20.1	1	0.0049353	0.529	0	0	-9.79669	17	19	17	CDS
bta-miR-99a-5p	NM_001046572	NARS	808	826	0.846154	-16.9	1	5.19783e-05	0.456	0	0	-9.41661	15	18	7	CDS
bta-miR-99a-5p	NM_001046576	ERLIN2	968	982	0.923077	-18.7	1	0.000882681	0.426	0	0	-5.9255	12	14	8	CDS
bta-miR-99a-5p	NM_001046586	CISH	995	1028	0.846154	-18.7	1	0.00209234	0.412	0	0	-7.35355	17	33	8	3UTR
bta-miR-99a-5p	NM_001046586	CISH	1387	1402	0.923077	-18.6	1	1.99589e-09	0.471	0	0	-9.32546	14	15	14	3UTR
bta-miR-99a-5p	NM_001046594	PTTG1IP	1700	1726	1	-18	1	0.00112176	0.412	0	0	-8.97642	11	15	6	3UTR
bta-miR-99a-5p	NM_001046595	PUDP	95	136	1	-17.3	1	0.000261752	0.412	0	0	-6.78234	11	15	8	CDS
bta-miR-99a-5p	NM_001046600	RGS4	124	149	0.846154	-17.7	1	7.56565e-07	0.5	0	0	-10.0445	11	14	9	CDS
bta-miR-99a-5p	NM_001046606	RAB3C	1304	1318	0.923077	-15.3	1	0.0180334	0.647	0	0	-9.33931	13	14	13	3UTR
bta-miR-99a-5p	NM_001046612	COPS7B	1573	1588	1	-19.8	1	4.00556e-05	0.412	0	0	-4.76182	13	15	9	3UTR
bta-miR-99a-5p	NM_001046613	CLPTM1	1697	1736	0.923077	-22.8	1	1.72228e-05	0.456	0	0	-9.02428	16	23	7	CDS
bta-miR-99a-5p	NM_001046617	POLR3K	423	435	1	-16.6	1	0.00474137	0.471	0	0	-7.16235	11	12	11	3UTR
bta-miR-99a-5p	NM_001046617	POLR3K	14	37	0.923077	-19	1	7.98425e-08	0.273	0	0	-7.16801	11	13	11	CDS
bta-miR-99a-5p	NM_001046619	TBL3	722	752	0.923077	-20.9	1	0.000306885	0.338	0	0	-7.75705	17	30	8	CDS
bta-miR-99a-5p	NM_001046620	MAVS	2476	2494	0.846154	-17.5	1	5.66703e-05	0.5	0	0	-7.75705	15	18	9	3UTR
bta-miR-99a-5p	NM_001075121	EEF2	44	60	0.923077	-20.5	1	8.94426e-06	0.368	0	0	-5.19005	13	16	10	5UTR
bta-miR-99a-5p	NM_001075122	SRPRA	1842	1860	0.923077	-21	1	0.00293276	0.559	0	0	-11.6459	15	18	7	CDS
bta-miR-99a-5p	NM_001075126	COL6A2	1996	2012	0.846154	-19.6	1	0.000162929	0.309	0	0	-9.80258	14	16	9	CDS
bta-miR-99a-5p	NM_001075133	PGRMC1	1435	1456	0.923077	-19.8	1	0.000600545	0.529	0	0	-7.2559	16	21	7	3UTR
bta-miR-99a-5p	NM_001075141	ATP6V1D	1016	1029	0.846154	-16.2	1	0.000494462	0.691	0	0	-10.4034	11	13	9	3UTR
bta-miR-99a-5p	NM_001075142	IL4R	3010	3035	0.846154	-20.4	1	0.000969166	0.5	0	0	-6.32496	18	25	8	3UTR
bta-miR-99a-5p	NM_001075149	MYL4	278	294	0.846154	-19	1	0.000243774	0.309	0	0	-12.3711	14	16	7	CDS
bta-miR-99a-5p	NM_001075161	RBCK1	1333	1355	0.846154	-22.1	1	9.13221e-07	0.324	0	0	-5.69245	18	22	7	CDS
bta-miR-99a-5p	NM_001075170	MAK16	1794	1812	0.846154	-17.2	1	0.000398032	0.574	0	0	-8.14709	16	18	9	3UTR
bta-miR-99a-5p	NM_001075180	TMEM184C	568	580	0.923077	-15.6	1	0.000419491	0.529	0	0	-7.16801	11	12	11	CDS
bta-miR-99a-5p	NM_001075191	POLG2	108	146	0.846154	-17.8	1	2.2464e-05	0.412	0	0	-5.69428	14	18	7	CDS
bta-miR-99a-5p	NM_001075192	ANKS4B	1251	1286	0.846154	-19.8	1	0.00301194	0.485	0	0	-7.27064	16	20	8	CDS
bta-miR-99a-5p	NM_001075196	ABHD6	169	214	0.923077	-23.2	1	3.84442e-05	0.471	0	0	-4.65016	19	45	13	5UTR
bta-miR-99a-5p	NM_001075200	TMEM41A	849	872	0.846154	-20.9	1	0.00088867	0.529	0	0	-5.33701	18	23	6	CDS
bta-miR-99a-5p	NM_001075201	PRKAR1B	894	915	0.846154	-18.5	1	0.000919159	0.441	0	0	-9.17159	16	21	7	CDS
bta-miR-99a-5p	NM_001075205	ARSA	221	237	0.846154	-20.4	1	1.18123e-08	0.397	0	0	-8.33988	15	16	15	CDS
bta-miR-99a-5p	NM_001075207	KCNK1	762	784	0.846154	-18.5	1	0.0151917	0.559	0	0	-13.4023	18	22	10	CDS
bta-miR-99a-5p	NM_001075208	TMC6	2810	2824	0.923077	-18.4	1	2.28971e-05	0.426	0	0	-9.83019	11	14	9	3UTR
bta-miR-99a-5p	NM_001075209	IFT46	73	93	0.923077	-19.5	1	0.0442321	0.529	0	0	-11.4507	15	20	12	5UTR
bta-miR-99a-5p	NM_001075226	RILPL1	967	989	0.846154	-20.2	1	7.97736e-06	0.382	0	0	-9.88112	15	22	7	CDS
bta-miR-99a-5p	NM_001075231	PDGFA	108	126	0.923077	-18.8	1	2.2098e-07	0.309	0	0	-8.09365	12	14	12	CDS
bta-miR-99a-5p	NM_001075232	PPP2R5B	1008	1024	0.846154	-20.4	1	5.60946e-06	0.382	0	0	-7.48304	11	13	11	CDS
bta-miR-99a-5p	NM_001075237	HOGA1	521	538	1	-20.5	1	0.00256549	0.426	0	0	-7.05635	16	17	16	CDS
bta-miR-99a-5p	NM_001075239	PMP2	850	869	0.846154	-17.3	1	0.0393638	0.559	0	0	-10.7144	14	19	9	3UTR
bta-miR-99a-5p	NM_001075244	SGCG	1230	1245	0.846154	-18.2	1	0.000644797	0.426	0	0	-8.41392	12	15	5	3UTR
bta-miR-99a-5p	NM_001075245	MGME1	778	791	0.846154	-15.7	1	0.000315633	0.529	0	0	-10.0445	11	13	9	CDS
bta-miR-99a-5p	NM_001075246	METTL2A	31	55	0.923077	-19.1	1	6.34701e-08	0.338	0	0	-5.9255	12	16	9	CDS
bta-miR-99a-5p	NM_001075251	WBP4	194	213	1	-21.3	1	3.37132e-05	0.618	0	0	-8.82818	17	19	12	CDS
bta-miR-99a-5p	NM_001075266	PEX11B	581	613	0.846154	-19.6	1	1.11132e-07	0.324	0	0	-9.04737	15	22	7	CDS
bta-miR-99a-5p	NM_001075277	PSPC1	1522	1576	1	-21.9	1	3.74615e-05	0.471	0	0	-4.65016	16	22	7	CDS
bta-miR-99a-5p	NM_001075284	SLC37A3	68	87	1	-19	1	1.46251e-05	0.412	0	0	-7.46919	11	13	11	5UTR
bta-miR-99a-5p	NM_001075287	CTTN	708	730	1	-21.3	1	0.00087512	0.397	0	0	-9.14131	16	22	10	CDS
bta-miR-99a-5p	NM_001075287	CTTN	1276	1291	0.846154	-18	1	3.00996e-07	0.265	0	0	-10.305	14	15	14	CDS
bta-miR-99a-5p	NM_001075296	LRSAM1	2574	2597	0.865385	-20.9	1	0.000175502	0.265	0	0	-7.28657	17	23	11	3UTR
bta-miR-99a-5p	NM_001075298	CCAR2	2907	2944	0.846154	-22.2	1	0.000150349	0.382	0	0	-6.78234	11	13	11	CDS
bta-miR-99a-5p	NM_001075300	UFD1	508	547	0.846154	-21.7	1	0.0100103	0.485	0	0	-6.32496	17	24	8	CDS
bta-miR-99a-5p	NM_001075301	TMEM59L	1235	1257	0.923077	-18.2	1	1.96413e-08	0.324	0	0	-5.92733	13	17	7	3UTR
bta-miR-99a-5p	NM_001075303	KRCC1	214	231	0.846154	-16.9	1	0.000314221	0.559	0	0	-5.26888	13	17	8	CDS
bta-miR-99a-5p	NM_001075307	PRPF38A	180	208	0.846154	-17.3	1	0.000171191	0.559	0	0	-9.16064	14	19	8	CDS
bta-miR-99a-5p	NM_001075309	GPM6A	665	704	0.846154	-20.3	1	4.22003e-05	0.515	0	0	-12.4177	14	16	14	CDS
bta-miR-99a-5p	NM_001075315	TBRG1	717	729	0.846154	-16.3	1	0.000109194	0.382	0	0	-9.77961	11	12	11	CDS
bta-miR-99a-5p	NM_001075319	OSGEP	1161	1182	0.846154	-18	1	0.02712	0.471	0	0	-15.9695	14	21	11	3UTR
bta-miR-99a-5p	NM_001075325	FOLR2	948	968	0.846154	-20.2	1	9.47592e-08	0.5	0	0	-9.48157	16	20	6	3UTR
bta-miR-99a-5p	NM_001075330	SNX15	899	911	0.846154	-15.6	1	0.000323532	0.368	0	0	-10.8496	9	12	7	CDS
bta-miR-99a-5p	NM_001075334	MAPRE1	1882	1927	0.846154	-17.4	1	0.00213615	0.397	0	0	-4.88321	13	22	8	3UTR
bta-miR-99a-5p	NM_001075345	RDH13	2181	2200	0.846154	-21.8	1	1.01358e-05	0.279	0	0	-9.56953	16	19	11	3UTR
bta-miR-99a-5p	NM_001075348	KRT79	1803	1843	0.923077	-21.8	1	0.000740636	0.485	0	0	-5.81384	18	40	8	3UTR
bta-miR-99a-5p	NM_001075351	MFSD1	1442	1458	0.846154	-16.7	1	0.00389339	0.618	0	0	-14.9081	15	16	15	3UTR
bta-miR-99a-5p	NM_001075353	ITIH1	14	57	0.846154	-23.8	1	1.29535e-08	0.309	0	0	-7.05635	16	20	10	5UTR
bta-miR-99a-5p	NM_001075353	ITIH1	2292	2306	0.846154	-18.1	1	1.43608e-06	0.368	0	0	-5.9255	12	14	8	CDS
bta-miR-99a-5p	NM_001075355	TMEM187	165	189	0.923077	-17.6	1	0.00186871	0.382	0	0	-7.27064	13	17	7	5UTR
bta-miR-99a-5p	NM_001075360	SNCB	918	939	0.942308	-20.5	1	0.000548155	0.471	0	0	-3.93757	17	21	7	3UTR
bta-miR-99a-5p	NM_001075362	FTSJ3	1351	1370	0.846154	-19.8	1	2.19091e-05	0.368	0	0	-7.35753	15	19	11	CDS
bta-miR-99a-5p	NM_001075366	BAG6	2507	2522	0.846154	-17.7	1	8.02886e-06	0.382	0	0	-6.73374	12	15	6	CDS
bta-miR-99a-5p	NM_001075367	ALDH2	885	918	0.846154	-19.2	1	0.000128737	0.441	0	0	-9.02428	15	33	8	CDS
bta-miR-99a-5p	NM_001075370	KYAT3	1091	1107	0.846154	-17	1	0.0486898	0.632	0	0	-14.722	13	16	10	CDS
bta-miR-99a-5p	NM_001075377	PFN4	62	104	0.923077	-20	1	6.31641e-05	0.324	0	0	-6.24613	15	19	10	5UTR
bta-miR-99a-5p	NM_001075380	C7H19orf25	783	801	1	-21.6	1	8.71127e-07	0.382	0	0	-8.23906	16	18	11	3UTR
bta-miR-99a-5p	NM_001075389	MPLKIP	166	183	0.846154	-19.8	1	8.78788e-05	0.206	0	0	-9.06247	16	17	16	CDS
bta-miR-99a-5p	NM_001075404	RSRC1	501	535	0.923077	-17.3	1	0.000195532	0.515	0	0	-9.32546	15	19	12	CDS
bta-miR-99a-5p	NM_001075406	CEP135	156	204	0.923077	-21	1	0.00769593	0.603	0	0	-8.81432	15	20	11	CDS
bta-miR-99a-5p	NM_001075413	PSKH1	1399	1420	1	-21.9	1	1.60087e-06	0.368	0	0	-6.93496	17	21	7	CDS
bta-miR-99a-5p	NM_001075416	CTSF	184	220	0.846154	-20	1	6.24093e-08	0.279	0	0	-7.16801	11	14	7	CDS
bta-miR-99a-5p	NM_001075424	MVD	428	474	1	-22.4	1	2.87994e-06	0.353	0	0	-5.9255	14	18	12	CDS
bta-miR-99a-5p	NM_001075424	MVD	1723	1743	1	-21.1	1	2.98092e-05	0.338	0	0	-8.3038	17	20	9	3UTR
bta-miR-99a-5p	NM_001075426	ANGPTL1	1707	1727	1	-19.7	1	1.63345e-05	0.529	0	0	-10.7276	14	20	6	CDS
bta-miR-99a-5p	NM_001075434	CMTM5	294	317	0.846154	-17.3	1	2.12999e-05	0.426	0	0	-12.4461	12	17	8	CDS
bta-miR-99a-5p	NM_001075439	CNPY3	11	34	0.846154	-21	1	1.15982e-09	0.27	0	0	-7.27064	17	23	10	5UTR
bta-miR-99a-5p	NM_001075453	ASF1B	11	29	0.846154	-18.9	1	1.86851e-05	0.328	0	0	-9.54977	16	18	10	5UTR
bta-miR-99a-5p	NM_001075457	CHMP6	50	68	0.846154	-17.2	1	0.000622627	0.412	0	0	-9.56362	15	18	10	CDS
bta-miR-99a-5p	NM_001075469	NRSN1	353	397	0.846154	-21.3	1	0.00016005	0.485	0	0	-6.50069	17	24	9	CDS
bta-miR-99a-5p	NM_001075484	MPP1	1940	1974	0.846154	-20.9	1	0.000298212	0.559	0	0	-5.81384	18	24	15	3UTR
bta-miR-99a-5p	NM_001075491	OBSL1	3953	3984	0.846154	-25.2	1	2.02088e-08	0.25	0	0	-9.4529	16	22	8	CDS
bta-miR-99a-5p	NM_001075500	SPOCK1	1443	1464	1	-19.1	1	0.0180027	0.426	0	0	-6.51454	18	21	12	CDS
bta-miR-99a-5p	NM_001075529	SURF6	844	859	0.923077	-21.6	1	0.000158185	0.221	0	0	-6.54929	14	15	14	CDS
bta-miR-99a-5p	NM_001075532	AGGF1	67	87	0.923077	-23.9	1	8.23369e-05	0.574	0	0	-12.3943	15	20	10	5UTR
bta-miR-99a-5p	NM_001075533	ST6GALNAC2	622	641	1	-19.4	1	0.00691336	0.544	0	0	-13.9752	14	19	7	CDS
bta-miR-99a-5p	NM_001075537	RBFOX3	2075	2092	1	-19.2	1	0.000100785	0.294	0	0	-8.82818	15	17	9	3UTR
bta-miR-99a-5p	NM_001075551	ACAD8	322	337	0.923077	-18.4	1	7.26514e-05	0.382	0	0	-9.56953	11	15	6	CDS
bta-miR-99a-5p	NM_001075552	PIK3IP1	2054	2072	0.846154	-19.6	1	1.52954e-07	0.309	0	0	-5.69245	16	18	12	3UTR
bta-miR-99a-5p	NM_001075554	CES1	1441	1459	0.923077	-17.4	1	0.0020622	0.456	0	0	-12.7171	13	18	8	CDS
bta-miR-99a-5p	NM_001075555	NXF1	362	387	0.846154	-21	1	8.45201e-05	0.309	0	0	-7.78178	16	25	13	CDS
bta-miR-99a-5p	NM_001075557	PRPF4B	1997	2014	0.923077	-19.2	1	6.99286e-07	0.529	0	0	-9.2723	13	17	9	CDS
bta-miR-99a-5p	NM_001075557	PRPF4B	1476	1528	0.846154	-18.3	1	1.15907e-06	0.382	0	0	-7.27064	17	38	9	CDS
bta-miR-99a-5p	NM_001075562	GNS	2992	3011	0.923077	-19.9	1	0.0562259	0.5	0	0	-8.10683	15	19	10	3UTR
bta-miR-99a-5p	NM_001075581	RPL11	368	399	1	-23.6	1	0.000707755	0.412	0	0	-6.51454	17	21	8	CDS
bta-miR-99a-5p	NM_001075587	CRAT	1378	1417	0.961538	-22.2	1	0.00342376	0.412	0	0	-6.78234	11	13	11	CDS
bta-miR-99a-5p	NM_001075591	ACO1	344	361	0.923077	-17.5	1	0.00010307	0.441	0	0	-5.61866	12	15	9	CDS
bta-miR-99a-5p	NM_001075595	NSD3	4286	4310	0.846154	-22	1	1.32757e-06	0.324	0	0	-6.93496	17	24	10	CDS
bta-miR-99a-5p	NM_001075595	NSD3	4739	4777	0.846154	-20.1	1	0.00592945	0.544	0	0	-8.82818	17	38	9	CDS
bta-miR-99a-5p	NM_001075595	NSD3	498	514	0.846154	-17.8	1	0.000171632	0.588	0	0	-9.09597	15	16	15	CDS
bta-miR-99a-5p	NM_001075598	DDHD2	2056	2077	0.923077	-20.8	1	0.000373388	0.529	0	0	-7.9901	16	21	6	CDS
bta-miR-99a-5p	NM_001075611	TOM1L1	751	769	0.846154	-20.1	1	0.000881553	0.485	0	0	-9.68502	16	18	9	CDS
bta-miR-99a-5p	NM_001075611	TOM1L1	732	748	0.846154	-17.1	1	0.0157453	0.515	0	0	-11.4507	15	16	15	CDS
bta-miR-99a-5p	NM_001075611	TOM1L1	1093	1108	0.923077	-16.7	1	0.0040676	0.559	0	0	-14.6341	14	15	14	CDS
bta-miR-99a-5p	NM_001075614	LETM1	886	899	1	-19.1	1	0.000234508	0.412	0	0	-6.86117	11	13	8	CDS
bta-miR-99a-5p	NM_001075616	MTHFS	445	487	1	-20.8	1	5.30373e-06	0.382	0	0	-6.44976	13	15	13	CDS
bta-miR-99a-5p	NM_001075617	IMP4	1123	1144	0.923077	-20.4	1	0.00104008	0.456	0	0	-5.96215	18	21	6	3UTR
bta-miR-99a-5p	NM_001075619	MRPS35	568	591	0.846154	-16	1	5.25581e-05	0.603	0	0	-7.00542	17	23	7	CDS
bta-miR-99a-5p	NM_001075623	ATPAF2	863	875	0.846154	-17.8	1	3.40501e-07	0.279	0	0	-8.02485	10	12	7	CDS
bta-miR-99a-5p	NM_001075630	VAMP1	10	52	0.846154	-22.8	1	8.45778e-08	0.294	0	0	-6.32527	17	23	7	5UTR
bta-miR-99a-5p	NM_001075635	PRR19	235	280	0.846154	-19.2	1	0.000416669	0.529	0	0	-6.55112	16	20	8	5UTR
bta-miR-99a-5p	NM_001075637	HMG20A	1435	1446	0.923077	-15.2	1	0.00112514	0.544	0	0	-10.5151	10	11	10	3UTR
bta-miR-99a-5p	NM_001075647	MYLPF	160	195	0.846154	-18.2	1	0.00232179	0.456	0	0	-9.08093	15	20	7	CDS
bta-miR-99a-5p	NM_001075650	ACSL5	1882	1901	0.846154	-19.1	1	4.67215e-05	0.529	0	0	-13.0142	13	19	10	CDS
bta-miR-99a-5p	NM_001075655	ILKAP	1100	1119	0.846154	-20.4	1	5.79902e-05	0.309	0	0	-12.0734	15	19	9	CDS
bta-miR-99a-5p	NM_001075660	DCTN3	44	89	0.923077	-21.4	1	3.10136e-07	0.309	0	0	-7.23614	16	19	14	CDS
bta-miR-99a-5p	NM_001075665	MAGED2	218	236	0.846154	-19.1	1	0.000101432	0.456	0	0	-9.65244	16	18	10	CDS
bta-miR-99a-5p	NM_001075669	UBOX5	1812	1837	1	-19.5	1	4.34156e-05	0.412	0	0	-12.9906	15	20	10	CDS
bta-miR-99a-5p	NM_001075671	ZDHHC19	866	905	0.846154	-20.1	1	6.2205e-05	0.368	0	0	-4.65016	15	20	7	CDS
bta-miR-99a-5p	NM_001075677	MST1	1700	1717	1	-18.4	1	1.21436e-06	0.426	0	0	-8.63862	16	17	16	CDS
bta-miR-99a-5p	NM_001075678	TARBP2	139	158	0.923077	-18.6	1	0.000199579	0.368	0	0	-7.16801	11	13	11	CDS
bta-miR-99a-5p	NM_001075679	RMDN3	1900	1944	0.846154	-21.4	1	0.00172082	0.441	0	0	-6.10696	18	25	8	3UTR
bta-miR-99a-5p	NM_001075680	AP3M1	586	626	1	-19.8	1	0.00258252	0.632	0	0	-6.51454	17	20	10	CDS
bta-miR-99a-5p	NM_001075692	MTUS1	1667	1713	0.846154	-19.8	1	0.00317882	0.471	0	0	-9.81149	17	22	9	3UTR
bta-miR-99a-5p	NM_001075703	GHDC	1466	1492	0.923077	-18.7	1	4.56735e-05	0.412	0	0	-6.85796	18	26	8	CDS
bta-miR-99a-5p	NM_001075709	TBCC	554	566	1	-18.8	1	7.24348e-06	0.471	0	0	-7.48304	11	12	11	CDS
bta-miR-99a-5p	NM_001075712	MTA2	1225	1263	0.846154	-18.7	1	0.0102401	0.441	0	0	-9.07604	13	16	11	CDS
bta-miR-99a-5p	NM_001075716	HPS1	969	985	0.923077	-17.8	1	4.95082e-06	0.382	0	0	-6.78234	11	15	8	CDS
bta-miR-99a-5p	NM_001075719	LOC515578	1577	1592	1	-20.4	1	3.15926e-05	0.5	0	0	-6.9954	14	15	14	3UTR
bta-miR-99a-5p	NM_001075719	LOC515578	1853	1870	0.846154	-19	1	6.04457e-05	0.441	0	0	-7.28657	15	17	11	3UTR
bta-miR-99a-5p	NM_001075726	HSD17B2	875	891	1	-18.2	1	0.00168593	0.5	0	0	-9.34934	15	16	15	CDS
bta-miR-99a-5p	NM_001075743	EIF2B1	715	731	1	-17.1	0	0.023703	0.544	0	0	-16.8091	14	16	11	CDS
bta-miR-99a-5p	NM_001075746	GBP5	255	320	0.923077	-18.8	1	0.00114072	0.471	0	0	-4.957	19	48	11	CDS
bta-miR-99a-5p	NM_001075750	NAA50	1955	1967	0.846154	-16.4	1	0.00027541	0.588	0	0	-8.6833	10	12	7	3UTR
bta-miR-99a-5p	NM_001075761	HAND1	1161	1190	0.923077	-20	1	0.000115142	0.441	0	0	-7.7918	15	22	10	3UTR
bta-miR-99a-5p	NM_001075767	ATP2A1	541	565	0.923077	-21.1	1	6.64635e-06	0.485	0	0	-5.81384	17	24	6	CDS
bta-miR-99a-5p	NM_001075772	WDR53	767	789	0.846154	-18.9	1	0.000894594	0.515	0	0	-7.7148	17	22	7	CDS
bta-miR-99a-5p	NM_001075776	OSTM1	295	314	0.846154	-19.4	1	2.04379e-06	0.353	0	0	-10.305	15	19	10	CDS
bta-miR-99a-5p	NM_001075777	MFSD11	196	232	0.846154	-16.9	1	2.04433e-07	0.294	0	0	-9.29552	14	16	14	5UTR
bta-miR-99a-5p	NM_001075778	GPATCH1	379	393	1	-16.7	1	0.00901394	0.529	0	0	-11.8455	13	14	13	CDS
bta-miR-99a-5p	NM_001075781	C1H21orf2	1102	1120	0.846154	-19.5	1	6.87193e-08	0.441	0	0	-10.1962	15	18	7	3UTR
bta-miR-99a-5p	NM_001075783	TEKT1	447	461	0.846154	-15.7	1	0.00263019	0.5	0	0	-10.3754	10	14	7	CDS
bta-miR-99a-5p	NM_001075790	BRCC3	1236	1247	0.846154	-15.5	1	0.00370987	0.574	0	0	-8.32603	10	11	10	3UTR
bta-miR-99a-5p	NM_001075795	EIF4E2	524	556	1	-21.6	1	0.00255012	0.397	0	0	-7.83842	14	19	10	CDS
bta-miR-99a-5p	NM_001075795	EIF4E2	1574	1595	0.846154	-20.6	1	2.94244e-05	0.441	0	0	-8.10047	17	21	8	3UTR
bta-miR-99a-5p	NM_001075800	EAPP	735	764	1	-19.5	1	0.0371409	0.515	0	0	-12.1741	13	18	6	CDS
bta-miR-99a-5p	NM_001075812	SDR39U1	152	195	1	-24	1	9.68422e-07	0.368	0	0	-7.27064	17	21	13	CDS
bta-miR-99a-5p	NM_001075818	RBFOX1	1062	1080	1	-16.4	1	0.000492807	0.544	0	0	-7.37138	16	18	12	CDS
bta-miR-99a-5p	NM_001075821	AGXT2	1325	1345	0.846154	-16.1	1	0.000398772	0.544	0	0	-9.02428	12	19	7	CDS
bta-miR-99a-5p	NM_001075835	NKIRAS1	75	95	0.846154	-19.3	1	0.000155303	0.471	0	0	-7.37138	17	20	9	CDS
bta-miR-99a-5p	NM_001075842	WDFY2	947	973	0.923077	-20.8	1	2.06537e-06	0.309	0	0	-8.10683	16	21	9	3UTR
bta-miR-99a-5p	NM_001075845	EMX2	1668	1690	1	-24.1	1	0.00212619	0.397	0	0	-7.79363	17	22	7	3UTR
bta-miR-99a-5p	NM_001075846	C1QTNF9	185	205	0.923077	-19.5	1	0.0524174	0.412	0	0	-12.586	14	20	10	CDS
bta-miR-99a-5p	NM_001075847	PIP5KL1	1079	1128	1	-19.2	1	8.46783e-07	0.382	0	0	-8.75027	11	13	11	CDS
bta-miR-99a-5p	NM_001075857	PPP2CB	749	779	0.923077	-18	1	0.00198432	0.559	0	0	-8.55011	16	20	10	CDS
bta-miR-99a-5p	NM_001075859	SERPINB9	960	1004	0.846154	-22	1	1.28131e-07	0.294	0	0	-5.26888	13	16	8	CDS
bta-miR-99a-5p	NM_001075869	SBSPON	179	199	0.923077	-30.6	1	2.8667e-06	0.294	0	0	-5.69245	18	20	12	CDS
bta-miR-99a-5p	NM_001075870	MMD2	269	284	0.846154	-21.3	1	6.3426e-07	0.338	0	0	-5.19005	13	15	8	CDS
bta-miR-99a-5p	NM_001075875	ENOPH1	5	17	0.923077	-15	1	0.000728074	0.37	0	0	-7.9901	11	12	11	5UTR
bta-miR-99a-5p	NM_001075884	LNX2	297	316	1	-23.9	1	1.16786e-05	0.471	0	0	-7.37138	17	19	10	CDS
bta-miR-99a-5p	NM_001075897	JAKMIP2	991	1007	0.846154	-16.8	1	0.00124333	0.471	0	0	-9.80258	14	16	13	CDS
bta-miR-99a-5p	NM_001075911	NR4A1	1981	1997	0.923077	-15.7	1	0.0120322	0.382	0	0	-13.9752	15	16	15	CDS
bta-miR-99a-5p	NM_001075918	LY9	773	793	0.923077	-20.7	1	1.3137e-05	0.368	0	0	-9.25451	16	20	7	CDS
bta-miR-99a-5p	NM_001075919	XAB2	1923	1937	0.923077	-19.2	1	0.000162919	0.441	0	0	-5.9255	12	14	10	CDS
bta-miR-99a-5p	NM_001075919	XAB2	2346	2361	0.846154	-18	1	7.81287e-05	0.279	0	0	-10.305	14	15	14	CDS
bta-miR-99a-5p	NM_001075930	DAW1	737	760	1	-19.4	1	0.00696955	0.544	0	0	-11.9066	16	18	16	CDS
bta-miR-99a-5p	NM_001075936	SPOP	440	478	0.846154	-17.2	1	0.003136	0.603	0	0	-5.38561	17	38	10	CDS
bta-miR-99a-5p	NM_001075971	STAMBP	1014	1045	0.846154	-18.5	1	0.000423108	0.471	0	0	-4.957	19	31	8	CDS
bta-miR-99a-5p	NM_001075974	ARFGAP3	1600	1615	0.923077	-18.7	1	0.00108545	0.515	0	0	-13.9286	14	15	14	CDS
bta-miR-99a-5p	NM_001075978	D2HGDH	1184	1202	0.923077	-19.2	1	0.00256199	0.426	0	0	-14.1825	15	18	8	CDS
bta-miR-99a-5p	NM_001075989	LNPK	42	77	0.923077	-22.5	1	1.58924e-07	0.324	0	0	-6.93496	15	17	15	5UTR
bta-miR-99a-5p	NM_001075996	WIF1	238	273	0.846154	-20.4	1	0.000550871	0.412	0	0	-6.01339	17	22	11	5UTR
bta-miR-99a-5p	NM_001076012	DDR1	829	852	1	-21.1	1	4.66521e-06	0.382	0	0	-6.62812	16	23	8	CDS
bta-miR-99a-5p	NM_001076012	DDR1	27	39	0.846154	-20	1	2.83959e-07	0.265	0	0	-7.48304	11	12	11	5UTR
bta-miR-99a-5p	NM_001076013	DPM1	238	262	1	-20.1	1	0.000296737	0.5	0	0	-6.67474	15	18	11	CDS
bta-miR-99a-5p	NM_001076021	SERGEF	895	911	1	-20.7	1	5.20235e-05	0.368	0	0	-7.16801	15	16	15	CDS
bta-miR-99a-5p	NM_001076028	DERA	676	709	1	-22.4	1	0.0147452	0.618	0	0	-6.24613	18	33	8	CDS
bta-miR-99a-5p	NM_001076029	TFDP1	449	467	0.846154	-19	1	0.000504687	0.412	0	0	-9.34934	15	18	9	CDS
bta-miR-99a-5p	NM_001076034	RSPO3	180	196	0.923077	-18.1	1	3.92937e-05	0.382	0	0	-6.85796	13	16	10	5UTR
bta-miR-99a-5p	NM_001076039	UTP23	197	213	0.846154	-20.9	1	3.38878e-06	0.353	0	0	-8.51722	14	16	8	CDS
bta-miR-99a-5p	NM_001076044	INTS7	2682	2730	0.846154	-20.1	1	0.000912486	0.544	0	0	-9.40695	17	22	10	CDS
bta-miR-99a-5p	NM_001076044	INTS7	2273	2294	0.923077	-19.5	1	3.34683e-05	0.529	0	0	-9.81149	16	21	9	CDS
bta-miR-99a-5p	NM_001076050	CYP2U1	10	35	1	-19.4	1	3.36851e-09	0.328	0	0	-7.37138	12	15	10	5UTR
bta-miR-99a-5p	NM_001076052	HOMER1	274	291	0.846154	-18.3	1	1.90139e-05	0.529	0	0	-8.09298	13	17	10	5UTR
bta-miR-99a-5p	NM_001076053	MIGA2	990	1011	0.846154	-19.7	1	2.41693e-07	0.338	0	0	-8.3038	16	21	9	CDS
bta-miR-99a-5p	NM_001076060	TXNL4A	49	100	0.846154	-21.8	1	0.000715601	0.294	0	0	-6.19951	17	28	10	5UTR
bta-miR-99a-5p	NM_001076075	PAPSS2	603	627	0.846154	-25.5	1	0.00132606	0.544	0	0	-3.79332	19	24	12	CDS
bta-miR-99a-5p	NM_001076080	CPN1	953	972	0.948718	-23.1	1	0.000188629	0.471	0	0	-6.19951	17	19	10	CDS
bta-miR-99a-5p	NM_001076098	LSM12	1420	1469	1	-19.7	1	0.0065834	0.515	0	0	-4.79441	19	28	7	3UTR
bta-miR-99a-5p	NM_001076100	DCUN1D4	83	99	1	-17.5	1	0.0116715	0.515	0	0	-8.6833	10	13	7	CDS
bta-miR-99a-5p	NM_001076104	NFIB	250	265	0.923077	-18.4	1	0.000173384	0.485	0	0	-10.6174	13	15	8	5UTR
bta-miR-99a-5p	NM_001076104	NFIB	131	152	0.923077	-17.5	1	0.00142014	0.529	0	0	-6.50069	15	21	11	5UTR
bta-miR-99a-5p	NM_001076113	RIMKLB	397	408	0.923077	-15.2	1	0.00105824	0.529	0	0	-10.5151	10	11	10	CDS
bta-miR-99a-5p	NM_001076119	TSPAN5	591	617	1	-19.8	1	0.000455064	0.529	0	0	-4.957	14	18	8	CDS
bta-miR-99a-5p	NM_001076123	CLDN12	359	398	0.923077	-19.3	1	3.39951e-08	0.368	0	0	-6.00433	12	15	8	CDS
bta-miR-99a-5p	NM_001076130	COQ10A	407	445	0.923077	-22	1	0.000207512	0.485	0	0	-7.27064	16	19	13	CDS
bta-miR-99a-5p	NM_001076133	PDE12	760	805	0.846154	-19.1	1	2.44148e-05	0.397	0	0	-7.75705	15	18	12	CDS
bta-miR-99a-5p	NM_001076136	GINS3	458	487	0.846154	-19.2	1	0.0220793	0.471	0	0	-4.79441	19	29	10	CDS
bta-miR-99a-5p	NM_001076141	CTNNB1	1829	1860	0.923077	-20	1	0.00231495	0.456	0	0	-7.14013	17	23	10	CDS
bta-miR-99a-5p	NM_001076143	EIF3J	710	756	0.923077	-20.4	1	3.0026e-05	0.412	0	0	-6.93496	15	19	13	CDS
bta-miR-99a-5p	NM_001076146	IRGC	1125	1141	0.846154	-17.8	1	6.45447e-07	0.324	0	0	-11.3173	13	16	7	CDS
bta-miR-99a-5p	NM_001076147	SPRY2	738	779	0.923077	-19.9	1	0.000265604	0.412	0	0	-12.3711	15	19	7	CDS
bta-miR-99a-5p	NM_001076147	SPRY2	720	735	0.846154	-18.2	1	0.000146023	0.368	0	0	-10.282	13	15	10	CDS
bta-miR-99a-5p	NM_001076169	MLLT11	117	151	0.923077	-19.7	1	0.000822247	0.485	0	0	-6.51454	16	20	10	CDS
bta-miR-99a-5p	NM_001076174	PGBD1	546	565	0.923077	-18.9	1	0.000763423	0.397	0	0	-8.79368	16	19	10	CDS
bta-miR-99a-5p	NM_001076178	CFP	185	198	1	-18.7	1	0.00289819	0.441	0	0	-6.78234	11	13	8	CDS
bta-miR-99a-5p	NM_001076181	HEXIM1	268	287	1	-24.3	1	3.3433e-10	0.353	0	0	-8.75027	16	19	11	5UTR
bta-miR-99a-5p	NM_001076184	PAK4	1290	1312	0.923077	-19.3	1	0.00142521	0.441	0	0	-7.7148	17	22	7	CDS
bta-miR-99a-5p	NM_001076194	LY6G6F	860	878	0.923077	-17.9	1	0.00047905	0.5	0	0	-10.8357	15	18	8	CDS
bta-miR-99a-5p	NM_001076195	CALB1	1495	1515	1	-16.4	1	0.000205667	0.603	0	0	-7.73085	13	17	6	3UTR
bta-miR-99a-5p	NM_001076196	PIP4K2C	1610	1629	0.846154	-18.4	1	0.00551903	0.485	0	0	-7.05635	15	19	5	3UTR
bta-miR-99a-5p	NM_001076211	FBXO25	49	67	0.846154	-19	1	3.18615e-06	0.309	0	0	-7.16801	15	18	11	5UTR
bta-miR-99a-5p	NM_001076211	FBXO25	1521	1537	0.923077	-16	1	6.16934e-05	0.559	0	0	-7.99318	13	16	7	3UTR
bta-miR-99a-5p	NM_001076212	PEX13	654	666	1	-16	1	0.0007762	0.515	0	0	-8.02485	10	12	7	CDS
bta-miR-99a-5p	NM_001076216	VPS11	2605	2630	0.846154	-18.3	1	0.000115387	0.441	0	0	-9.87071	16	25	8	CDS
bta-miR-99a-5p	NM_001076219	YIPF3	1282	1319	0.923077	-17.7	1	0.000323157	0.397	0	0	-6.85796	13	18	6	3UTR
bta-miR-99a-5p	NM_001076220	ACHE	494	510	0.923077	-21.5	1	1.20991e-08	0.338	0	0	-4.957	14	16	11	CDS
bta-miR-99a-5p	NM_001076223	SMAD1	1376	1391	0.923077	-16.3	1	0.00657151	0.5	0	0	-13.1068	14	15	14	CDS
bta-miR-99a-5p	NM_001076230	2008-09-01	694	714	0.923077	-21.6	1	0.0143045	0.5	0	0	-7.39609	17	20	10	CDS
bta-miR-99a-5p	NM_001076232	2008-03-01	3410	3431	1	-19	1	0.00283017	0.441	0	0	-5.69245	16	21	9	3UTR
bta-miR-99a-5p	NM_001076246	SNAP25	401	452	0.923077	-20.4	1	0.000114964	0.588	0	0	-4.957	16	24	8	CDS
bta-miR-99a-5p	NM_001076247	TFAP2B	1389	1425	0.923077	-18.1	1	2.21225e-05	0.471	0	0	-10.0445	11	14	9	CDS
bta-miR-99a-5p	NM_001076253	YTHDF2	1292	1320	0.846154	-20	1	5.90589e-06	0.5	0	0	-13.6656	15	19	8	CDS
bta-miR-99a-5p	NM_001076263	SYNDIG1	214	236	0.846154	-27	1	2.4682e-05	0.309	0	0	-6.6181	19	22	9	5UTR
bta-miR-99a-5p	NM_001076272	ZFPL1	819	837	0.846154	-17.3	1	0.000361705	0.382	0	0	-10.473	15	18	10	CDS
bta-miR-99a-5p	NM_001076273	LOC613444	188	240	0.846154	-20.3	1	6.18614e-07	0.309	0	0	-4.76182	13	17	8	5UTR
bta-miR-99a-5p	NM_001076287	GPBP1	1034	1083	1	-18.3	1	0.00169865	0.588	0	0	-6.98189	11	14	6	CDS
bta-miR-99a-5p	NM_001076294	KCNJ16	1967	1987	1	-19.2	1	0.0248603	0.691	0	0	-7.2559	17	20	11	3UTR
bta-miR-99a-5p	NM_001076303	COLEC11	823	842	0.923077	-18.7	1	0.00034304	0.353	0	0	-7.7918	16	19	8	CDS
bta-miR-99a-5p	NM_001076310	MORN5	96	111	0.846154	-15.1	1	0.00390778	0.544	0	0	-12.7073	14	15	14	CDS
bta-miR-99a-5p	NM_001076317	RAB8B	3182	3205	0.923077	-15.1	1	0.000883637	0.647	0	0	-7.5866	12	15	9	3UTR
bta-miR-99a-5p	NM_001076318	TMEM65	272	290	0.923077	-20.4	1	7.53124e-05	0.309	0	0	-9.65801	16	18	14	5UTR
bta-miR-99a-5p	NM_001076326	AIG1	38	62	0.846154	-18.9	1	1.07093e-08	0.368	0	0	-9.68594	10	14	8	CDS
bta-miR-99a-5p	NM_001076358	PRKAR1A	718	752	0.846154	-18.3	1	0.000572269	0.397	0	0	-6.47918	15	21	10	CDS
bta-miR-99a-5p	NM_001076361	ACTR8	154	175	0.846154	-17.8	1	0.29529	0.368	0	0	-11.1618	14	21	6	CDS
bta-miR-99a-5p	NM_001076364	SMYD2	81	103	1	-26.9	1	4.2828e-11	0.235	0	0	-6.54929	17	22	11	CDS
bta-miR-99a-5p	NM_001076367	ORMDL3	390	407	0.923077	-18.6	1	0.000146112	0.412	0	0	-7.05635	16	17	16	CDS
bta-miR-99a-5p	NM_001076367	ORMDL3	1789	1805	0.846154	-18.5	1	6.05288e-05	0.279	0	0	-10.305	15	16	15	3UTR
bta-miR-99a-5p	NM_001076369	CDK2AP1	568	604	0.923077	-18.7	1	9.42408e-05	0.412	0	0	-10.0807	14	16	14	CDS
bta-miR-99a-5p	NM_001076371	2005-09-01	675	691	1	-19.2	1	3.31464e-07	0.426	0	0	-9.54977	14	16	10	CDS
bta-miR-99a-5p	NM_001076383	MID1IP1	73	90	0.846154	-18.4	1	6.66098e-05	0.353	0	0	-11.5245	15	17	9	5UTR
bta-miR-99a-5p	NM_001076392	FRA10AC1	720	741	0.846154	-19.9	1	0.0226326	0.676	0	0	-7.09101	17	21	9	CDS
bta-miR-99a-5p	NM_001076394	SRSF1	282	349	1	-20.1	1	0.00270124	0.412	0	0	-9.2861	14	19	10	CDS
bta-miR-99a-5p	NM_001076402	CHCHD6	96	127	0.846154	-20.3	1	1.95362e-05	0.368	0	0	-8.3861	16	20	11	CDS
bta-miR-99a-5p	NM_001076402	CHCHD6	264	280	0.846154	-17.5	1	9.15903e-08	0.265	0	0	-8.72555	14	16	10	CDS
bta-miR-99a-5p	NM_001076405	RNF167	906	926	0.923077	-20.3	1	3.56887e-08	0.412	0	0	-10.9966	15	20	7	CDS
bta-miR-99a-5p	NM_001076411	UPF3B	199	217	0.846154	-18.8	0	0.210966	0.5	0	0	-13.5153	14	18	11	CDS
bta-miR-99a-5p	NM_001076416	EXOC6B	2035	2046	1	-16.7	1	0.0127795	0.647	0	0	-8.33988	10	11	10	3UTR
bta-miR-99a-5p	NM_001076418	TPRG1L	850	882	0.923077	-21.8	1	0.00087249	0.382	0	0	-7.78178	18	32	10	CDS
bta-miR-99a-5p	NM_001076424	CAPS	518	534	0.846154	-17.6	1	1.22484e-07	0.353	0	0	-9.56953	14	16	9	CDS
bta-miR-99a-5p	NM_001076435	FAM19A4	1104	1161	0.846154	-20.9	1	1.17792e-05	0.412	0	0	-4.957	15	20	8	3UTR
bta-miR-99a-5p	NM_001076456	RRAGC	483	502	0.846154	-16.9	1	0.00320951	0.603	0	0	-10.5476	15	19	12	CDS
bta-miR-99a-5p	NM_001076457	ISG12(B)	515	561	0.846154	-19.2	1	7.0747e-05	0.412	0	0	-6.04689	12	16	8	CDS
bta-miR-99a-5p	NM_001076468	GPANK1	1503	1544	0.846154	-21.7	1	0.000278138	0.441	0	0	-8.10683	14	19	10	CDS
bta-miR-99a-5p	NM_001076477	UFSP2	1081	1134	0.884615	-23.9	1	0.00055212	0.529	0	0	-3.79332	20	26	12	CDS
bta-miR-99a-5p	NM_001076501	MYL3	447	494	0.923077	-19	1	3.03445e-07	0.397	0	0	-6.62812	14	17	11	CDS
bta-miR-99a-5p	NM_001076507	SPAG4	1230	1253	0.923077	-17.4	1	1.35592e-05	0.5	0	0	-7.23614	17	23	6	CDS
bta-miR-99a-5p	NM_001076517	LY6D	142	162	0.846154	-17.4	1	0.00111159	0.426	0	0	-10.2871	16	20	6	CDS
bta-miR-99a-5p	NM_001076518	SULT4A1	553	570	0.897436	-17.5	1	0.000487344	0.456	0	0	-7.9901	16	17	16	CDS
bta-miR-99a-5p	NM_001076521	PHLDA2	229	247	0.846154	-18.8	1	3.39607e-08	0.412	0	0	-7.05635	16	18	14	CDS
bta-miR-99a-5p	NM_001076529	SECTM1A	752	791	1	-22.4	1	1.12371e-05	0.456	0	0	-6.3381	16	20	6	CDS
bta-miR-99a-5p	NM_001076529	SECTM1A	848	868	0.846154	-18.1	1	0.000824938	0.485	0	0	-5.9255	17	20	9	CDS
bta-miR-99a-5p	NM_001076531	KANK2	1435	1454	0.846154	-21	1	1.46858e-11	0.265	0	0	-7.7918	16	19	10	CDS
bta-miR-99a-5p	NM_001076532	CCAR1	14	31	0.923077	-17.4	1	0.000840709	0.433	0	0	-11.7697	15	17	12	5UTR
bta-miR-99a-5p	NM_001076533	BCL2L2	600	640	0.923077	-21.5	1	5.71811e-06	0.265	0	0	-5.9255	16	22	9	CDS
bta-miR-99a-5p	NM_001076535	DHX30	453	476	0.923077	-23	1	5.98106e-06	0.368	0	0	-5.38561	17	23	8	CDS
bta-miR-99a-5p	NM_001076536	MYBPC3	2558	2577	1	-21.7	1	1.82377e-05	0.397	0	0	-9.54656	17	19	10	CDS
bta-miR-99a-5p	NM_001076537	TRIM9	364	415	0.846154	-20.8	1	1.89284e-06	0.338	0	0	-6.93496	17	34	10	CDS
bta-miR-99a-5p	NM_001076542	CDC5L	843	857	1	-16.1	1	0.000348105	0.588	0	0	-6.78234	11	14	6	CDS
bta-miR-99a-5p	NM_001076543	PRC1	1123	1137	0.923077	-15.7	1	7.58116e-05	0.559	0	0	-14.985	13	14	13	CDS
bta-miR-99a-5p	NM_001076544	HASPIN	1444	1464	0.923077	-18.9	1	0.00139053	0.588	0	0	-10.3068	15	20	9	CDS
bta-miR-99a-5p	NM_001076797	ANGPT1	1280	1295	1	-17.9	1	0.00356886	0.574	0	0	-5.9255	12	15	7	CDS
bta-miR-99a-5p	NM_001076808	SPNS1	987	1025	1	-20	1	7.92995e-05	0.368	0	0	-4.76182	13	16	9	CDS
bta-miR-99a-5p	NM_001076814	ME2	190	206	0.923077	-18.1	1	1.0578e-08	0.221	0	0	-5.9255	12	16	7	5UTR
bta-miR-99a-5p	NM_001076816	ZNF135	1691	1706	1	-17.9	1	0.00181683	0.471	0	0	-8.23913	11	15	6	CDS
bta-miR-99a-5p	NM_001076819	HAUS2	1778	1790	1	-18	1	0.00183129	0.456	0	0	-6.78234	11	12	11	3UTR
bta-miR-99a-5p	NM_001076825	HOXA3	1262	1280	0.846154	-18.8	1	8.1611e-06	0.309	0	0	-9.48164	15	18	10	CDS
bta-miR-99a-5p	NM_001076828	PARP9	1830	1854	0.846154	-19.3	1	0.00270763	0.515	0	0	-5.81384	14	19	5	CDS
bta-miR-99a-5p	NM_001076832	TRMT9B	105	124	1	-24.9	1	0.0179264	0.412	0	0	-7.7918	16	19	10	5UTR
bta-miR-99a-5p	NM_001076834	NUMBL	493	516	1	-22.6	1	1.78348e-05	0.456	0	0	-9.50465	17	23	8	CDS
bta-miR-99a-5p	NM_001076834	NUMBL	200	220	0.923077	-19.9	1	0.00047834	0.353	0	0	-10.305	14	20	9	CDS
bta-miR-99a-5p	NM_001076837	CDH18	2216	2259	1	-20.7	1	0.0036116	0.471	0	0	-7.60568	14	18	6	CDS
bta-miR-99a-5p	NM_001076837	CDH18	813	827	0.923077	-17	1	0.000448054	0.544	0	0	-6.09222	13	14	13	CDS
bta-miR-99a-5p	NM_001076838	DZANK1	1661	1693	1	-20.1	1	1.91755e-05	0.397	0	0	-8.51314	16	22	9	CDS
bta-miR-99a-5p	NM_001076845	CELF3	415	436	0.846154	-18.8	1	0.000513801	0.5	0	0	-11.0902	12	15	10	CDS
bta-miR-99a-5p	NM_001076850	UGCG	607	625	0.846154	-16.2	1	4.45415e-05	0.515	0	0	-10.8309	15	18	7	CDS
bta-miR-99a-5p	NM_001076853	ZCWPW1	1506	1525	0.846154	-18.3	1	0.0013164	0.515	0	0	-11.2881	16	19	11	CDS
bta-miR-99a-5p	NM_001076853	ZCWPW1	830	846	0.846154	-15	1	0.000123992	0.456	0	0	-9.75973	14	16	12	CDS
bta-miR-99a-5p	NM_001076857	PRPSAP1	1156	1166	0.846154	-15.8	1	2.59007e-05	0.426	0	0	-11.3719	9	10	9	CDS
bta-miR-99a-5p	NM_001076858	PKP3	2650	2670	0.846154	-20.8	1	9.61674e-05	0.338	0	0	-7.78178	16	20	8	3UTR
bta-miR-99a-5p	NM_001076859	TRMT10B	550	594	0.923077	-20.1	1	0.000450987	0.485	0	0	-4.17062	20	33	10	CDS
bta-miR-99a-5p	NM_001076873	BRD3	1990	2039	0.846154	-23.2	1	3.67743e-05	0.441	0	0	-4.957	19	49	9	CDS
bta-miR-99a-5p	NM_001076876	MAGEE2	529	566	1	-26.7	1	4.5733e-07	0.471	0	0	-5.48126	17	20	11	CDS
bta-miR-99a-5p	NM_001076879	SMTN	1958	1976	0.846154	-17.9	1	0.00694282	0.426	0	0	-9.04618	15	18	8	CDS
bta-miR-99a-5p	NM_001076881	DDX10	101	134	0.923077	-20.2	1	1.85924e-06	0.324	0	0	-6.43256	12	14	12	5UTR
bta-miR-99a-5p	NM_001076883	GFPT2	1425	1445	0.846154	-23.2	1	1.88316e-06	0.324	0	0	-5.77128	18	20	16	CDS
bta-miR-99a-5p	NM_001076886	GALNT13	1422	1444	0.846154	-19.7	1	0.00337784	0.603	0	0	-6.42973	18	22	8	CDS
bta-miR-99a-5p	NM_001076889	NRBP1	737	755	0.923077	-19.5	1	0.0089851	0.529	0	0	-9.33931	16	18	9	CDS
bta-miR-99a-5p	NM_001076891	DAPP1	205	227	0.846154	-17.4	1	0.000121784	0.412	0	0	-9.88456	15	22	11	CDS
bta-miR-99a-5p	NM_001076891	DAPP1	1468	1486	0.846154	-17.2	1	0.00736825	0.662	0	0	-15.839	12	18	9	3UTR
bta-miR-99a-5p	NM_001076893	PQLC1	1516	1573	0.846154	-20.6	1	0.000931941	0.324	0	0	-3.93757	21	57	11	3UTR
bta-miR-99a-5p	NM_001076897	DHX40	1176	1199	0.923077	-18.3	1	2.10319e-05	0.559	0	0	-9.81332	17	23	11	CDS
bta-miR-99a-5p	NM_001076911	TNFRSF21	3431	3477	1	-20.8	1	0.0459968	0.529	0	0	-4.65016	16	19	12	3UTR
bta-miR-99a-5p	NM_001076911	TNFRSF21	2235	2248	1	-19.5	1	1.20222e-07	0.426	0	0	-6.86117	11	13	8	CDS
bta-miR-99a-5p	NM_001076912	SCN4B	4159	4174	0.923077	-19.4	1	3.02696e-06	0.353	0	0	-5.3155	13	15	11	3UTR
bta-miR-99a-5p	NM_001076923	WIPF1	2692	2742	0.846154	-20	1	0.00109647	0.632	0	0	-5.22671	19	30	7	3UTR
bta-miR-99a-5p	NM_001076927	ASB3	3036	3072	0.923077	-18.2	1	1.29075e-05	0.544	0	0	-5.03583	18	36	8	3UTR
bta-miR-99a-5p	NM_001076932	PXDC1	1499	1535	0.846154	-19.5	1	2.25006e-06	0.324	0	0	-9.02428	15	18	12	3UTR
bta-miR-99a-5p	NM_001076933	RASL12	1797	1826	0.846154	-21.7	1	0.000423241	0.485	0	0	-5.38561	18	29	6	3UTR
bta-miR-99a-5p	NM_001076934	IRF6	504	532	0.846154	-21.5	1	2.70122e-06	0.529	0	0	-4.957	18	28	8	CDS
bta-miR-99a-5p	NM_001076941	RNF220	1651	1669	0.846154	-20.3	1	3.08701e-05	0.368	0	0	-10.6166	13	18	7	CDS
bta-miR-99a-5p	NM_001076944	RAB31	311	332	0.923077	-21.2	1	2.62711e-05	0.426	0	0	-5.9255	12	15	11	CDS
bta-miR-99a-5p	NM_001076948	MYADML2	54	66	1	-19.3	1	3.25458e-05	0.309	0	0	-6.78234	11	12	11	5UTR
bta-miR-99a-5p	NM_001076948	MYADML2	2745	2788	0.846154	-18.4	1	1.15036e-06	0.412	0	0	-6.19951	16	43	9	3UTR
bta-miR-99a-5p	NM_001076949	2003-09-01	898	936	0.846154	-18.2	1	0.000718477	0.456	0	0	-11.3404	14	18	11	CDS
bta-miR-99a-5p	NM_001076956	KLHL9	958	979	0.923077	-16.9	1	0.00100596	0.544	0	0	-10.3719	15	21	10	CDS
bta-miR-99a-5p	NM_001076958	TMEM88B	1661	1683	0.846154	-17.8	1	1.53607e-05	0.441	0	0	-5.61866	16	22	10	3UTR
bta-miR-99a-5p	NM_001076965	SLC35B2	1310	1331	0.846154	-18.6	1	7.67631e-08	0.338	0	0	-5.9255	12	18	9	CDS
bta-miR-99a-5p	NM_001076966	CTPS2	1039	1084	1	-24.5	1	6.19054e-05	0.618	0	0	-4.957	17	24	14	CDS
bta-miR-99a-5p	NM_001076974	FBXW2	1678	1695	0.846154	-18.9	1	2.8853e-05	0.368	0	0	-9.56953	15	17	10	3UTR
bta-miR-99a-5p	NM_001076993	SPCS3	387	408	0.846154	-18	1	0.000497845	0.574	0	0	-11.8659	17	21	9	CDS
bta-miR-99a-5p	NM_001076993	SPCS3	548	565	0.923077	-14.9	1	0.000199959	0.574	0	0	-13.1027	15	17	8	CDS
bta-miR-99a-5p	NM_001076998	RPL13A	113	133	0.923077	-18.3	1	0.000281498	0.456	0	0	-9.54656	17	20	9	CDS
bta-miR-99a-5p	NM_001076999	COMMD3	612	635	0.846154	-16.6	1	0.00096076	0.485	0	0	-11.9455	10	14	8	3UTR
bta-miR-99a-5p	NM_001077003	CENPO	310	332	0.846154	-18.3	1	1.71091e-05	0.529	0	0	-7.24999	17	22	9	CDS
bta-miR-99a-5p	NM_001077035	ASRGL1	310	344	0.846154	-19	1	0.0136477	0.544	0	0	-5.9255	17	34	7	CDS
bta-miR-99a-5p	NM_001077046	PLIN3	674	694	0.846154	-20	1	0.000497628	0.353	0	0	-10.1826	15	20	10	CDS
bta-miR-99a-5p	NM_001077054	C16H1orf100	142	195	1	-19.9	1	0.00172831	0.559	0	0	-7.07355	17	24	6	CDS
bta-miR-99a-5p	NM_001077054	C16H1orf100	416	432	0.846154	-18	1	0.00584827	0.588	0	0	-11.4507	15	16	15	CDS
bta-miR-99a-5p	NM_001077065	SLC9A3R2	412	446	1	-22.4	1	1.89272e-05	0.382	0	0	-4.52877	18	34	10	CDS
bta-miR-99a-5p	NM_001077065	SLC9A3R2	168	212	0.846154	-18.1	1	4.42176e-06	0.324	0	0	-7.00542	12	14	12	CDS
bta-miR-99a-5p	NM_001077066	GPR161	1095	1126	1	-20	1	0.000100768	0.456	0	0	-8.81432	15	20	8	CDS
bta-miR-99a-5p	NM_001077068	TMBIM7	968	987	0.846154	-15.8	1	0.000123526	0.559	0	0	-9.56953	16	19	12	CDS
bta-miR-99a-5p	NM_001077071	PDHA2	559	576	0.846154	-18.4	1	0.00189497	0.426	0	0	-13.1532	14	17	8	CDS
bta-miR-99a-5p	NM_001077080	MGC137055	379	413	0.846154	-22.9	1	0.000737394	0.397	0	0	-4.957	19	34	8	CDS
bta-miR-99a-5p	NM_001077106	MGC140080	358	399	0.923077	-21.7	1	3.23231e-05	0.338	0	0	-8.74337	16	20	7	CDS
bta-miR-99a-5p	NM_001077107	SMAD5	4978	4996	0.923077	-16.4	1	0.000102189	0.632	0	0	-8.95731	15	18	9	3UTR
bta-miR-99a-5p	NM_001077113	OARD1	458	507	0.923077	-19.4	1	0.00795277	0.529	0	0	-4.957	17	36	9	CDS
bta-miR-99a-5p	NM_001077123	TEX35	255	267	1	-15.9	1	0.0250135	0.574	0	0	-9.08124	9	12	6	CDS
bta-miR-99a-5p	NM_001077124	C1H21orf140	817	861	0.846154	-22.8	1	6.63249e-06	0.471	0	0	-9.75973	15	19	8	CDS
bta-miR-99a-5p	NM_001077133	ORMDL1	564	586	0.923077	-16.9	1	0.00124153	0.647	0	0	-8.29128	11	14	8	CDS
bta-miR-99a-5p	NM_001077135	TMCC2	600	617	0.846154	-18.4	1	0.00037486	0.25	0	0	-8.56007	14	17	11	CDS
bta-miR-99a-5p	NM_001077444	PDLIM5	69	86	0.846154	-16.7	1	0.000685719	0.588	0	0	-9.54656	15	17	12	5UTR
bta-miR-99a-5p	NM_001077831	COX6A1	4	45	0.846154	-20.3	1	0.000921296	0.368	0	0	-6.44976	17	20	13	5UTR
bta-miR-99a-5p	NM_001077833	PRKCZ	1083	1123	0.923077	-18.4	1	9.15893e-05	0.426	0	0	-7.50368	17	40	9	CDS
bta-miR-99a-5p	NM_001077836	SLC6A1	2484	2507	0.846154	-21.8	1	2.13976e-05	0.426	0	0	-4.957	19	23	6	3UTR
bta-miR-99a-5p	NM_001077837	PFKFB3	1286	1303	0.846154	-18.7	1	0.00108742	0.412	0	0	-15.7411	14	17	9	CDS
bta-miR-99a-5p	NM_001077853	ELF1	202	251	0.846154	-17.2	1	0.000253153	0.574	0	0	-7.82646	11	14	8	5UTR
bta-miR-99a-5p	NM_001077857	SLC25A44	2833	2864	1	-20.5	1	0.00119443	0.574	0	0	-13.6656	14	16	14	3UTR
bta-miR-99a-5p	NM_001077857	SLC25A44	367	382	0.923077	-19.6	1	0.00163876	0.397	0	0	-13.6602	14	15	14	CDS
bta-miR-99a-5p	NM_001077860	DGKA	975	1017	0.846154	-21.4	1	8.63317e-06	0.485	0	0	-4.957	17	32	8	CDS
bta-miR-99a-5p	NM_001077860	DGKA	1404	1426	0.846154	-18.1	1	0.00367919	0.5	0	0	-7.30252	17	22	8	CDS
bta-miR-99a-5p	NM_001077872	GARNL3	1604	1620	0.846154	-17	1	2.03685e-05	0.368	0	0	-9.78282	11	16	6	CDS
bta-miR-99a-5p	NM_001077877	CASQ1	1857	1868	0.923077	-15.9	1	0.0182543	0.735	0	0	-8.6833	10	11	10	3UTR
bta-miR-99a-5p	NM_001077880	PIGK	1093	1118	0.846154	-18	1	4.7171e-06	0.544	0	0	-5.83853	18	25	8	CDS
bta-miR-99a-5p	NM_001077886	TXNL1	778	791	0.923077	-15.8	1	0.0134018	0.647	0	0	-7.48304	11	13	9	CDS
bta-miR-99a-5p	NM_001077888	TAF1C	3136	3155	0.846154	-18.8	1	3.68107e-06	0.412	0	0	-8.81432	15	19	8	3UTR
bta-miR-99a-5p	NM_001077888	TAF1C	1232	1247	0.846154	-17.8	1	4.27585e-05	0.382	0	0	-8.4925	14	15	14	CDS
bta-miR-99a-5p	NM_001077890	CLEC14A	1406	1425	1	-21.9	1	9.9629e-05	0.382	0	0	-5.69245	16	19	10	CDS
bta-miR-99a-5p	NM_001077890	CLEC14A	732	768	1	-21.1	1	1.06479e-05	0.353	0	0	-6.54929	16	19	9	CDS
bta-miR-99a-5p	NM_001077890	CLEC14A	821	840	0.923077	-20.1	1	1.92646e-05	0.368	0	0	-12.3202	16	19	11	CDS
bta-miR-99a-5p	NM_001077893	EIF4EBP1	165	180	0.846154	-15.1	1	0.00184483	0.456	0	0	-14.1825	14	15	14	CDS
bta-miR-99a-5p	NM_001077896	HIGD1B	282	311	0.846154	-18.2	1	4.32046e-05	0.441	0	0	-4.90607	14	29	9	CDS
bta-miR-99a-5p	NM_001077905	CPA5	644	657	0.846154	-15.7	1	4.71836e-06	0.441	0	0	-8.6833	10	13	7	CDS
bta-miR-99a-5p	NM_001077913	CHST12	832	847	0.923077	-18.2	1	1.1052e-05	0.471	0	0	-9.75973	12	15	7	CDS
bta-miR-99a-5p	NM_001077921	APBA2	2439	2460	0.923077	-20.7	1	0.0986472	0.338	0	0	-7.27064	16	21	5	3UTR
bta-miR-99a-5p	NM_001077924	RPP14	77	95	0.923077	-19.6	1	2.39001e-05	0.324	0	0	-9.56362	16	18	10	5UTR
bta-miR-99a-5p	NM_001077927	ENTPD8	1404	1439	1	-21.8	1	6.00327e-05	0.412	0	0	-8.00486	15	20	9	CDS
bta-miR-99a-5p	NM_001077928	PLXDC2	528	549	0.846154	-17	1	1.3251e-06	0.544	0	0	-5.61866	16	21	12	CDS
bta-miR-99a-5p	NM_001077936	SLC25A20	575	610	0.923077	-20.4	1	0.000406073	0.441	0	0	-4.957	19	28	8	CDS
bta-miR-99a-5p	NM_001077937	ZBTB5	135	164	0.846154	-19.6	1	0.000136925	0.324	0	0	-11.8505	13	18	9	5UTR
bta-miR-99a-5p	NM_001077943	ESYT1	387	403	0.923077	-17.9	1	3.04702e-05	0.309	0	0	-7.27064	13	16	8	CDS
bta-miR-99a-5p	NM_001077948	FAM160B1	371	408	0.923077	-20.1	1	0.0310932	0.603	0	0	-9.56953	16	23	6	CDS
bta-miR-99a-5p	NM_001077949	MROH7	3511	3550	0.923077	-22.7	1	0.000939236	0.5	0	0	-4.957	19	39	11	CDS
bta-miR-99a-5p	NM_001077955	ZNF394	1242	1261	0.846154	-19.2	1	1.45741e-06	0.426	0	0	-9.4529	14	19	8	CDS
bta-miR-99a-5p	NM_001077960	ZNF227	2075	2108	1	-23.8	1	0.000291104	0.412	0	0	-5.9255	17	22	9	CDS
bta-miR-99a-5p	NM_001077962	STAC	1895	1915	0.923077	-19.6	1	4.06439e-05	0.368	0	0	-9.81149	15	20	9	3UTR
bta-miR-99a-5p	NM_001077971	GRSF1	2531	2547	1	-15.5	1	0.0107644	0.662	0	0	-8.21039	13	16	11	3UTR
bta-miR-99a-5p	NM_001077975	TOP3A	1798	1816	0.846154	-20.5	1	8.83114e-06	0.397	0	0	-8.07147	14	18	10	CDS
bta-miR-99a-5p	NM_001077983	INVS	3668	3682	0.923077	-16.7	1	7.95515e-05	0.485	0	0	-7.05204	12	14	7	3UTR
bta-miR-99a-5p	NM_001077984	RPAP1	4223	4237	0.846154	-17.2	1	4.20119e-06	0.515	0	0	-7.51962	11	14	6	CDS
bta-miR-99a-5p	NM_001077985	ENTPD4	172	187	0.871795	-16.8	1	2.06402e-05	0.456	0	0	-9.34934	14	15	14	5UTR
bta-miR-99a-5p	NM_001077985	ENTPD4	530	545	0.923077	-16.1	1	0.0265966	0.441	0	0	-9.02673	10	12	10	CDS
bta-miR-99a-5p	NM_001077994	FAM149B1	1781	1826	0.923077	-22.8	1	6.05315e-06	0.441	0	0	-5.81384	16	23	11	CDS
bta-miR-99a-5p	NM_001077997	BMPER	2528	2554	0.923077	-17.8	1	0.00845743	0.632	0	0	-4.957	16	26	8	3UTR
bta-miR-99a-5p	NM_001078000	CEP120	575	625	0.923077	-19.1	1	0.000701058	0.485	0	0	-7.34947	15	20	8	CDS
bta-miR-99a-5p	NM_001078000	CEP120	4212	4228	0.923077	-15.8	1	0.000573002	0.559	0	0	-8.21843	14	16	10	3UTR
bta-miR-99a-5p	NM_001078004	PELI1	276	292	0.923077	-19.7	1	5.89241e-08	0.309	0	0	-7.46919	11	13	11	5UTR
bta-miR-99a-5p	NM_001078029	FAM13C	346	363	0.846154	-17.9	1	0.0153819	0.426	0	0	-10.4264	14	17	9	CDS
bta-miR-99a-5p	NM_001078029	FAM13C	1699	1720	0.923077	-17.2	1	0.0301007	0.618	0	0	-9.88456	15	21	10	CDS
bta-miR-99a-5p	NM_001078031	TMEM168	3491	3509	0.846154	-17	1	0.00721526	0.691	0	0	-11.8505	13	18	9	3UTR
bta-miR-99a-5p	NM_001078035	EMC6	23	42	0.923077	-21.2	1	1.78848e-07	0.338	0	0	-11.4743	16	19	8	5UTR
bta-miR-99a-5p	NM_001078039	MYOZ3	1860	1876	0.923077	-17	1	0.0315575	0.397	0	0	-10.305	15	16	15	3UTR
bta-miR-99a-5p	NM_001078067	ENC1	2674	2689	0.846154	-18.2	1	0.00213691	0.456	0	0	-13.938	14	15	14	3UTR
bta-miR-99a-5p	NM_001078072	FAM131B	1613	1634	0.923077	-21.5	1	2.17264e-05	0.324	0	0	-6.93496	17	21	7	3UTR
bta-miR-99a-5p	NM_001078072	FAM131B	1386	1434	1	-21.5	1	5.76371e-08	0.294	0	0	-6.74759	17	22	10	3UTR
bta-miR-99a-5p	NM_001078082	BCL2L13	1184	1204	0.846154	-20.7	1	5.74174e-05	0.426	0	0	-5.69428	17	20	11	3UTR
bta-miR-99a-5p	NM_001078085	KIRREL3	649	663	0.846154	-17.1	1	1.65396e-05	0.426	0	0	-13.6602	13	14	13	CDS
bta-miR-99a-5p	NM_001078086	EXOSC4	348	364	0.923077	-20.2	1	0.000112431	0.338	0	0	-14.5224	15	16	15	CDS
bta-miR-99a-5p	NM_001078100	NR1D1	835	852	0.948718	-17.9	1	2.77165e-06	0.412	0	0	-9.7377	15	17	12	CDS
bta-miR-99a-5p	NM_001078101	ZYX	1648	1669	0.846154	-16	1	0.000486326	0.456	0	0	-7.16801	16	21	7	CDS
bta-miR-99a-5p	NM_001078103	CPLX1	476	496	0.923077	-19.5	1	3.81096e-08	0.279	0	0	-7.16801	11	13	11	CDS
bta-miR-99a-5p	NM_001078109	CSNK1E	113	141	0.923077	-22.7	1	4.27541e-05	0.441	0	0	-8.40586	16	20	9	CDS
bta-miR-99a-5p	NM_001078109	CSNK1E	1808	1830	0.846154	-20.7	1	2.75862e-09	0.338	0	0	-6.19951	14	17	10	3UTR
bta-miR-99a-5p	NM_001078115	PDRG1	53	69	0.923077	-19.4	1	2.33401e-06	0.324	0	0	-9.14131	15	16	15	CDS
bta-miR-99a-5p	NM_001078154	SMARCD3	687	728	1	-19.5	1	1.03174e-05	0.368	0	0	-6.12572	12	16	8	CDS
bta-miR-99a-5p	NM_001079585	SLC46A1	2480	2497	1	-16.8	1	0.00198043	0.529	0	0	-12.5207	13	17	11	3UTR
bta-miR-99a-5p	NM_001079591	SCAND1	604	652	0.923077	-22.4	1	2.57696e-05	0.382	0	0	-8.81432	15	18	13	3UTR
bta-miR-99a-5p	NM_001079595	MRPS30	1066	1083	0.846154	-17.3	1	0.000372714	0.544	0	0	-10.9741	14	17	8	CDS
bta-miR-99a-5p	NM_001079596	TMEM104	1264	1295	0.923077	-19.3	1	2.23149e-05	0.515	0	0	-6.23647	14	19	8	CDS
bta-miR-99a-5p	NM_001079607	STK3	2110	2129	0.923077	-19.7	1	0.000949912	0.588	0	0	-8.02485	14	19	7	3UTR
bta-miR-99a-5p	NM_001079607	STK3	2039	2072	0.923077	-19	1	0.00973849	0.588	0	0	-9.87071	16	33	8	3UTR
bta-miR-99a-5p	NM_001079610	PAN2	176	202	0.846154	-19.5	1	0.000108937	0.426	0	0	-6.442	17	26	6	5UTR
bta-miR-99a-5p	NM_001079618	MED30	415	433	0.846154	-16.9	1	0.0165042	0.588	0	0	-12.3713	16	18	14	CDS
bta-miR-99a-5p	NM_001079621	BNIPL	1242	1258	1	-19.5	1	0.0094564	0.618	0	0	-13.6656	14	16	9	3UTR
bta-miR-99a-5p	NM_001079632	MMAB	984	1013	0.846154	-19.9	1	0.0172933	0.5	0	0	-9.25733	16	20	9	3UTR
bta-miR-99a-5p	NM_001079638	CTNNA3	63	105	0.923077	-23.4	1	6.14132e-07	0.529	0	0	-4.02637	14	17	12	CDS
bta-miR-99a-5p	NM_001079650	WDR83	87	128	0.923077	-20.7	1	2.71335e-07	0.412	0	0	-6.19951	16	20	12	CDS
bta-miR-99a-5p	NM_001079778	SNX3	295	310	0.846154	-17	0	0.00396562	0.471	0	0	-19.4239	13	15	8	CDS
bta-miR-99a-5p	NM_001079782	METTL15	611	634	0.923077	-18.5	1	0.009976	0.515	0	0	-5.57006	13	15	13	CDS
bta-miR-99a-5p	NM_001079785	C4H7orf57	329	347	0.846154	-18.4	1	2.33105e-05	0.309	0	0	-7.9901	15	18	11	CDS
bta-miR-99a-5p	NM_001079793	YPEL5	280	297	1	-21.7	1	0.00339391	0.515	0	0	-13.6656	15	17	12	CDS
bta-miR-99a-5p	NM_001079793	YPEL5	351	370	0.846154	-18.3	1	0.00163819	0.574	0	0	-7.82644	17	19	14	CDS
bta-miR-99a-5p	NM_001079798	PHYHIPL	331	346	0.846154	-15	1	0.00199916	0.574	0	0	-14.7313	14	15	14	CDS
bta-miR-99a-5p	NM_001080213	F10	815	859	0.923077	-21.1	1	6.45182e-06	0.426	0	0	-6.78234	16	19	9	CDS
bta-miR-99a-5p	NM_001080215	PMEL	23	40	0.846154	-17.9	1	0.000506953	0.529	0	0	-12.2138	16	17	16	5UTR
bta-miR-99a-5p	NM_001080226	FDX2	287	335	0.923077	-21.1	1	5.86074e-06	0.324	0	0	-6.85796	15	20	12	CDS
bta-miR-99a-5p	NM_001080226	FDX2	525	552	0.846154	-17.9	1	0.000667436	0.441	0	0	-4.957	18	27	7	CDS
bta-miR-99a-5p	NM_001080227	ARFGAP2	1571	1587	0.923077	-20.1	1	0.000167984	0.441	0	0	-13.9286	15	16	15	CDS
bta-miR-99a-5p	NM_001080229	GTF2A1L	790	830	0.846154	-18.2	1	0.000765454	0.603	0	0	-4.65016	17	25	12	CDS
bta-miR-99a-5p	NM_001080243	SCO1	1877	1896	0.923077	-22	1	0.000851983	0.441	0	0	-7.47102	17	19	12	3UTR
bta-miR-99a-5p	NM_001080246	PKN1	2239	2258	0.923077	-19.9	1	0.00496156	0.529	0	0	-11.1286	17	19	14	CDS
bta-miR-99a-5p	NM_001080250	JAML	1062	1077	0.846154	-14.7	1	0.00206361	0.529	0	0	-11.4387	13	15	7	CDS
bta-miR-99a-5p	NM_001080255	ATP9B	2652	2671	0.846154	-20.9	1	3.6651e-05	0.309	0	0	-7.16801	15	19	11	CDS
bta-miR-99a-5p	NM_001080262	DDB1	156	180	0.923077	-21.6	1	0.000311416	0.529	0	0	-3.79332	20	24	8	CDS
bta-miR-99a-5p	NM_001080279	GIPC2	661	682	1	-18.9	1	0.0312206	0.529	0	0	-10.0807	14	16	14	CDS
bta-miR-99a-5p	NM_001080280	SLC20A2	2119	2140	0.923077	-20.1	1	0.00692008	0.441	0	0	-6.01339	16	21	9	CDS
bta-miR-99a-5p	NM_001080280	SLC20A2	1667	1688	0.846154	-18.8	1	1.05606e-07	0.279	0	0	-5.9255	12	16	9	CDS
bta-miR-99a-5p	NM_001080285	OGG1	112	131	0.923077	-20.6	1	0.000135233	0.485	0	0	-7.7918	14	19	7	5UTR
bta-miR-99a-5p	NM_001080286	SMG8	131	175	1	-21.8	1	0.00370785	0.368	0	0	-5.9393	17	23	8	CDS
bta-miR-99a-5p	NM_001080287	GNPDA1	1508	1529	0.942308	-18.8	1	0.00191448	0.515	0	0	-5.38561	16	21	7	3UTR
bta-miR-99a-5p	NM_001080292	SDR42E1	610	630	0.923077	-18.9	1	3.21365e-05	0.368	0	0	-5.9255	12	15	9	CDS
bta-miR-99a-5p	NM_001080297	SWAP70	2362	2375	0.846154	-16.4	1	6.65019e-05	0.368	0	0	-8.33352	11	13	8	3UTR
bta-miR-99a-5p	NM_001080299	EFNB1	1709	1726	0.846154	-18.9	1	4.45884e-08	0.382	0	0	-8.02485	13	17	10	CDS
bta-miR-99a-5p	NM_001080302	RAPGEF3	1106	1150	0.923077	-19.9	1	0.000237443	0.426	0	0	-8.93173	16	20	10	CDS
bta-miR-99a-5p	NM_001080306	PRSS23	910	932	0.846154	-21.2	1	0.00105481	0.382	0	0	-12.942	17	22	9	CDS
bta-miR-99a-5p	NM_001080306	PRSS23	778	795	0.846154	-19.8	1	0.000317839	0.441	0	0	-10.7153	14	17	11	CDS
bta-miR-99a-5p	NM_001080308	USP11	1640	1663	0.923077	-21	1	6.70545e-06	0.426	0	0	-6.82535	19	23	11	CDS
bta-miR-99a-5p	NM_001080311	LRRC2	106	120	0.923077	-17	1	0.000145373	0.485	0	0	-7.07546	12	14	10	5UTR
bta-miR-99a-5p	NM_001080322	TUT1	694	707	0.846154	-19	1	2.74329e-06	0.368	0	0	-7.82646	11	13	8	CDS
bta-miR-99a-5p	NM_001080324	TECRL	960	978	0.846154	-21.2	1	3.7265e-06	0.647	0	0	-8.82818	17	18	17	CDS
bta-miR-99a-5p	NM_001080325	TSPAN11	1506	1530	0.820513	-22.2	1	9.22511e-05	0.309	0	0	-7.16335	18	24	12	3UTR
bta-miR-99a-5p	NM_001080331	GMDS	564	583	0.923077	-18.7	1	0.00276469	0.426	0	0	-8.75027	16	19	8	CDS
bta-miR-99a-5p	NM_001080331	GMDS	75	91	0.846154	-18.6	1	3.18999e-06	0.221	0	0	-5.33701	14	16	9	5UTR
bta-miR-99a-5p	NM_001080341	ALKBH8	1159	1175	0.846154	-17.5	1	0.00147223	0.529	0	0	-4.957	14	16	12	CDS
bta-miR-99a-5p	NM_001080341	ALKBH8	2281	2296	0.923077	-17.1	1	0.0349548	0.676	0	0	-8.32786	11	15	6	3UTR
bta-miR-99a-5p	NM_001080343	ZMAT2	1114	1129	0.846154	-16.6	1	1.76985e-05	0.485	0	0	-5.81821	12	15	7	3UTR
bta-miR-99a-5p	NM_001080359	KLF1	1199	1223	0.846154	-23	1	2.51387e-05	0.426	0	0	-6.84241	18	24	6	3UTR
bta-miR-99a-5p	NM_001080366	PJA1	1481	1495	0.923077	-17.7	1	0.000531872	0.441	0	0	-7.37138	13	14	13	CDS
bta-miR-99a-5p	NM_001080366	PJA1	455	476	0.846154	-17	1	6.24393e-05	0.456	0	0	-8.22592	17	21	9	CDS
bta-miR-99a-5p	NM_001080732	MAGEA11	893	903	0.846154	-15.2	1	0.0277196	0.485	0	0	-11.4183	9	10	9	CDS
bta-miR-99a-5p	NM_001080735	TTF2	3547	3565	0.961538	-22.7	1	0.000592758	0.426	0	0	-6.78234	11	13	11	3UTR
bta-miR-99a-5p	NM_001080909	STOML3	477	506	0.923077	-19.3	1	0.00105466	0.574	0	0	-9.67116	16	19	12	5UTR
bta-miR-99a-5p	NM_001080916	MED9	8	27	0.846154	-17.9	1	0.000424224	0.321	0	0	-9.02428	16	19	10	5UTR
bta-miR-99a-5p	NM_001081511	WASF2	1488	1510	0.846154	-19.5	1	0.00992403	0.412	0	0	-9.56953	16	22	8	CDS
bta-miR-99a-5p	NM_001081512	SPRY4	107	123	0.846154	-17.1	1	0.000503173	0.397	0	0	-8.38522	13	16	7	5UTR
bta-miR-99a-5p	NM_001081519	DDIT4L	497	517	0.846154	-18.8	1	9.52955e-07	0.441	0	0	-5.9255	12	15	10	CDS
bta-miR-99a-5p	NM_001081524	ATP1A2	2929	2950	0.846154	-17.4	1	0.00536044	0.5	0	0	-7.78982	17	21	8	CDS
bta-miR-99a-5p	NM_001081526	PCMTD1	1622	1638	0.846154	-18.9	1	3.05709e-07	0.441	0	0	-14.401	14	16	9	3UTR
bta-miR-99a-5p	NM_001081530	TRIP10	1411	1422	0.846154	-16.3	1	0.000627362	0.426	0	0	-9.79667	10	11	10	CDS
bta-miR-99a-5p	NM_001081536	CTHRC1	286	302	0.846154	-17.1	1	1.90858e-06	0.309	0	0	-8.02485	10	13	7	CDS
bta-miR-99a-5p	NM_001081546	JPT2	648	679	1	-22.5	1	2.82289e-06	0.368	0	0	-6.9293	15	19	11	3UTR
bta-miR-99a-5p	NM_001081578	SPDEF	1611	1626	0.923077	-19.6	1	8.72957e-06	0.324	0	0	-11.8505	14	15	14	3UTR
bta-miR-99a-5p	NM_001081579	ANKRD22	796	830	0.846154	-19.2	1	8.50887e-07	0.485	0	0	-5.26888	16	20	13	3UTR
bta-miR-99a-5p	NM_001081587	RNF20	3716	3737	0.923077	-19.5	1	0.000525176	0.544	0	0	-11.9701	13	21	6	3UTR
bta-miR-99a-5p	NM_001081593	HPF1	808	838	0.923077	-19.4	1	0.000344886	0.368	0	0	-11.1852	14	18	9	CDS
bta-miR-99a-5p	NM_001081602	STK38	3449	3469	0.923077	-21.1	1	0.00705204	0.515	0	0	-8.95731	16	20	7	3UTR
bta-miR-99a-5p	NM_001081606	ELAVL4	814	851	0.846154	-16.6	1	0.000124937	0.471	0	0	-11.5503	9	13	6	CDS
bta-miR-99a-5p	NM_001081614	SF1	575	595	0.846154	-19	1	0.00439058	0.529	0	0	-10.4607	15	20	7	CDS
bta-miR-99a-5p	NM_001081614	SF1	2644	2661	0.846154	-17.7	1	0.00308219	0.471	0	0	-11.4648	15	17	8	3UTR
bta-miR-99a-5p	NM_001081721	TCF15	960	984	0.846154	-17.4	1	4.20819e-05	0.515	0	0	-9.86134	17	24	8	3UTR
bta-miR-99a-5p	NM_001081726	SULT2B1	864	881	0.923077	-18.4	1	1.05708e-05	0.382	0	0	-8.33988	10	12	10	CDS
bta-miR-99a-5p	NM_001081730	GPC6	378	391	0.846154	-17.1	1	1.17312e-05	0.485	0	0	-9.91578	11	13	8	5UTR
bta-miR-99a-5p	NM_001081745	CNTNAP3	642	660	0.923077	-21.8	1	0.00392822	0.485	0	0	-8.81344	16	18	11	CDS
bta-miR-99a-5p	NM_001082423	VAPB	918	963	0.923077	-23	1	0.000146584	0.515	0	0	-6.10696	17	20	11	CDS
bta-miR-99a-5p	NM_001082423	VAPB	1898	1916	0.846154	-19.9	1	0.000560539	0.412	0	0	-11.4939	15	18	7	3UTR
bta-miR-99a-5p	NM_001082424	SLC38A2	4256	4276	1	-22.7	1	0.00203198	0.706	0	0	-5.71431	18	20	14	3UTR
bta-miR-99a-5p	NM_001082424	SLC38A2	2095	2115	0.923077	-20	1	0.00038238	0.603	0	0	-9.06122	16	20	7	3UTR
bta-miR-99a-5p	NM_001082426	CLPTM1L	2071	2099	0.923077	-18.8	1	7.49341e-08	0.382	0	0	-4.88321	13	16	12	3UTR
bta-miR-99a-5p	NM_001082436	CDC20	770	787	0.846154	-17.6	1	0.00124988	0.5	0	0	-7.74319	14	17	8	CDS
bta-miR-99a-5p	NM_001082446	TSNARE1	905	924	1	-17.5	1	1.02775e-05	0.324	0	0	-8.02485	10	13	7	CDS
bta-miR-99a-5p	NM_001082455	PRSS45	1212	1252	0.846154	-20.6	1	0.0142401	0.632	0	0	-8.32703	15	19	6	3UTR
bta-miR-99a-5p	NM_001082455	PRSS45	782	796	0.846154	-16.5	1	1.23808e-06	0.471	0	0	-7.51962	11	14	4	CDS
bta-miR-99a-5p	NM_001082463	DMKN	1157	1198	0.846154	-20.4	1	0.000528466	0.338	0	0	-7.51962	15	18	11	CDS
bta-miR-99a-5p	NM_001082472	CCDC126	535	556	0.846154	-17.8	1	0.00449044	0.559	0	0	-11.4475	16	21	8	CDS
bta-miR-99a-5p	NM_001082473	EXTL3	2551	2570	0.846154	-18.2	1	8.34289e-06	0.441	0	0	-5.57006	16	19	13	CDS
bta-miR-99a-5p	NM_001082604	LEO1	1432	1454	0.923077	-20.9	1	9.68343e-05	0.588	0	0	-6.24613	18	22	7	CDS
bta-miR-99a-5p	NM_001082608	HNRNPR	1341	1362	0.846154	-18.7	1	0.0143777	0.397	0	0	-8.81432	15	21	9	CDS
bta-miR-99a-5p	NM_001082608	HNRNPR	1678	1690	0.923077	-18.1	1	6.41091e-07	0.382	0	0	-7.46919	11	12	11	CDS
bta-miR-99a-5p	NM_001082611	AZIN1	94	115	0.846154	-17.9	1	2.44519e-06	0.368	0	0	-7.5866	12	16	7	5UTR
bta-miR-99a-5p	NM_001082612	ZNF830	1120	1141	0.846154	-18.3	1	0.0256486	0.544	0	0	-13.0142	13	21	10	CDS
bta-miR-99a-5p	NM_001082615	DKK2	858	872	0.923077	-19.2	1	0.000104763	0.324	0	0	-8.3038	13	14	13	CDS
bta-miR-99a-5p	NM_001083373	CCNI	1586	1602	0.923077	-16.8	1	0.0322881	0.559	0	0	-9.68502	12	16	5	CDS
bta-miR-99a-5p	NM_001083383	NUDT17	286	305	0.923077	-20.5	1	0.00016315	0.382	0	0	-7.23797	17	19	11	CDS
bta-miR-99a-5p	NM_001083384	ABTB1	766	782	0.846154	-17.3	1	4.19527e-09	0.279	0	0	-8.64666	15	16	15	CDS
bta-miR-99a-5p	NM_001083385	KRT83	1357	1374	0.846154	-21.5	1	1.07858e-06	0.265	0	0	-12.6861	16	17	16	CDS
bta-miR-99a-5p	NM_001083386	CEBPZ	938	956	0.923077	-16.8	1	4.69334e-05	0.559	0	0	-11.3517	13	18	9	CDS
bta-miR-99a-5p	NM_001083388	COL18A1	4579	4599	0.846154	-19.6	1	9.67001e-06	0.397	0	0	-9.60711	14	20	8	CDS
bta-miR-99a-5p	NM_001083390	SRPK3	9	22	0.923077	-19.6	1	1.06707e-06	0.255	0	0	-7.16801	11	13	7	5UTR
bta-miR-99a-5p	NM_001083391	ELMO2	1544	1558	0.923077	-15.6	1	6.37853e-05	0.412	0	0	-15.2178	13	14	13	CDS
bta-miR-99a-5p	NM_001083401	CAVIN3	8	43	0.846154	-20	1	0.00512256	0.309	0	0	-7.27064	17	22	10	5UTR
bta-miR-99a-5p	NM_001083403	COX11	14	50	0.846154	-19	1	5.37825e-05	0.324	0	0	-9.9649	13	18	9	CDS
bta-miR-99a-5p	NM_001083404	GGA3	3105	3121	0.846154	-16.5	1	0.00992662	0.426	0	0	-9.81332	13	16	10	3UTR
bta-miR-99a-5p	NM_001083408	RABEP2	1343	1381	0.923077	-25.2	1	0.000540542	0.294	0	0	-4.957	17	21	8	CDS
bta-miR-99a-5p	NM_001083415	STXBP3	1370	1399	0.846154	-18.7	1	0.000129979	0.574	0	0	-16.4904	13	15	13	CDS
bta-miR-99a-5p	NM_001083416	MICU2	1183	1200	1	-19.2	1	0.0012184	0.544	0	0	-3.79332	15	17	11	CDS
bta-miR-99a-5p	NM_001083420	TXNDC11	2425	2445	0.820513	-22.4	1	3.28279e-05	0.324	0	0	-6.19951	16	20	7	CDS
bta-miR-99a-5p	NM_001083427	PLK4	684	704	0.846154	-17	1	0.000272973	0.603	0	0	-6.50069	17	20	9	CDS
bta-miR-99a-5p	NM_001083434	AKT1S1	697	710	0.846154	-17.5	1	0.000202375	0.294	0	0	-9.99278	10	13	7	CDS
bta-miR-99a-5p	NM_001083438	UBA6	309	327	0.846154	-18.4	1	0.0406765	0.632	0	0	-9.27234	15	18	9	CDS
bta-miR-99a-5p	NM_001083442	SLC44A4	1680	1700	1	-20.2	1	0.000398288	0.529	0	0	-8.3038	16	20	9	CDS
bta-miR-99a-5p	NM_001083442	SLC44A4	18	47	0.846154	-20.1	1	6.74969e-05	0.441	0	0	-10.6166	15	19	7	CDS
bta-miR-99a-5p	NM_001083454	ABI3	459	501	0.846154	-16.9	1	2.39989e-05	0.412	0	0	-4.957	19	42	8	CDS
bta-miR-99a-5p	NM_001083457	ABCF3	670	701	0.923077	-18.4	1	1.54743e-07	0.368	0	0	-7.00542	12	16	9	CDS
bta-miR-99a-5p	NM_001083460	ZNF19	1979	1998	1	-20.3	1	1.68018e-05	0.412	0	0	-9.37406	16	19	10	3UTR
bta-miR-99a-5p	NM_001083465	GMIP	1775	1791	0.846154	-21.7	1	0.000140509	0.309	0	0	-6.10696	14	16	8	CDS
bta-miR-99a-5p	NM_001083466	HNRNPUL1	3419	3437	0.846154	-20.1	1	0.0174701	0.412	0	0	-6.9638	14	18	6	3UTR
bta-miR-99a-5p	NM_001083470	RHPN2	2347	2396	0.923077	-19.1	1	0.00389672	0.632	0	0	-5.61866	12	14	12	3UTR
bta-miR-99a-5p	NM_001083475	BTRC	34	52	0.846154	-17.6	1	1.17602e-05	0.456	0	0	-13.8788	14	18	8	CDS
bta-miR-99a-5p	NM_001083476	TOR2A	568	583	0.846154	-18	1	6.6905e-06	0.471	0	0	-11.1286	14	15	14	CDS
bta-miR-99a-5p	NM_001083479	ACVRL1	206	219	0.846154	-18.6	1	6.90487e-06	0.324	0	0	-9.99278	10	13	7	CDS
bta-miR-99a-5p	NM_001083480	CAPZA1	26	71	0.846154	-20.3	1	0.00372807	0.441	0	0	-9.11462	14	17	10	5UTR
bta-miR-99a-5p	NM_001083481	ST7L	89	111	0.923077	-18.3	1	1.89224e-06	0.279	0	0	-9.75973	14	17	10	CDS
bta-miR-99a-5p	NM_001083499	ARMT1	1244	1265	0.846154	-16.6	1	1.33077e-05	0.426	0	0	-7.78178	15	21	12	CDS
bta-miR-99a-5p	NM_001083506	PDCD1	685	701	0.846154	-17.9	1	0.000253976	0.338	0	0	-7.16801	11	13	11	CDS
bta-miR-99a-5p	NM_001083507	MEIS1	284	322	1	-20.3	1	0.000779457	0.603	0	0	-6.85796	13	16	10	5UTR
bta-miR-99a-5p	NM_001083513	N6AMT1	400	419	0.846154	-21.2	1	4.60092e-05	0.412	0	0	-7.27064	16	19	8	CDS
bta-miR-99a-5p	NM_001083513	N6AMT1	156	174	0.923077	-18.1	1	3.80721e-05	0.441	0	0	-12.3764	15	18	9	CDS
bta-miR-99a-5p	NM_001083515	TMEM87A	1296	1329	0.923077	-21.1	1	1.90347e-05	0.456	0	0	-7.27064	13	16	8	CDS
bta-miR-99a-5p	NM_001083529	PLEKHB2	3086	3106	0.846154	-25.5	1	1.30436e-05	0.471	0	0	-7.27064	18	20	10	3UTR
bta-miR-99a-5p	NM_001083531	ATG10	24	40	0.846154	-16.6	1	7.00789e-05	0.412	0	0	-9.5186	15	16	15	5UTR
bta-miR-99a-5p	NM_001083532	ALOX12E	241	265	0.846154	-18.6	1	2.91181e-06	0.368	0	0	-9.55161	14	19	6	CDS
bta-miR-99a-5p	NM_001083635	UGT8	906	952	1	-20	1	5.0446e-06	0.456	0	0	-6.85115	13	15	13	CDS
bta-miR-99a-5p	NM_001083636	PPARD	448	496	0.923077	-24.5	1	0.00139485	0.368	0	0	-6.01339	16	20	7	CDS
bta-miR-99a-5p	NM_001083637	GJB2	490	533	0.846154	-21.5	1	5.50807e-05	0.471	0	0	-9.69585	16	21	6	CDS
bta-miR-99a-5p	NM_001083638	MEF2A	1047	1068	0.846154	-19.6	1	0.000972521	0.588	0	0	-9.15487	16	21	7	CDS
bta-miR-99a-5p	NM_001083641	GALNT9	712	747	1	-21.4	1	0.0138904	0.397	0	0	-6.32527	17	23	7	CDS
bta-miR-99a-5p	NM_001083642	NEU1	1403	1420	0.923077	-17.6	1	5.48921e-06	0.397	0	0	-4.76182	13	17	9	3UTR
bta-miR-99a-5p	NM_001083648	CHST1	1062	1102	0.923077	-23.4	1	1.60075e-06	0.382	0	0	-6.81899	17	20	12	CDS
bta-miR-99a-5p	NM_001083654	SLC35E3	191	208	0.923077	-17.8	1	0.0100199	0.324	0	0	-13.4275	14	17	8	CDS
bta-miR-99a-5p	NM_001083656	ADGRG1	91	112	0.923077	-20	1	2.41581e-05	0.353	0	0	-7.67224	17	21	7	5UTR
bta-miR-99a-5p	NM_001083656	ADGRG1	2619	2643	0.846154	-17.8	1	0.00157459	0.382	0	0	-7.31409	13	17	5	3UTR
bta-miR-99a-5p	NM_001083657	TMEM107	38	80	0.923077	-21.2	1	3.06426e-06	0.338	0	0	-7.23614	14	17	11	5UTR
bta-miR-99a-5p	NM_001083663	HERC3	39	74	1	-18.8	1	0.000309624	0.382	0	0	-4.76182	13	17	7	5UTR
bta-miR-99a-5p	NM_001083671	ARF5	153	166	0.846154	-19.6	1	1.81504e-06	0.412	0	0	-7.46919	11	13	7	CDS
bta-miR-99a-5p	NM_001083676	SLC26A3	2585	2607	0.846154	-18.5	1	0.000560461	0.691	0	0	-9.9649	18	22	9	3UTR
bta-miR-99a-5p	NM_001083678	LRRC24	1139	1169	0.846154	-20.9	1	1.93972e-07	0.324	0	0	-5.89267	15	20	8	CDS
bta-miR-99a-5p	NM_001083683	ATF6B	2198	2233	0.807692	-20.9	1	0.0261524	0.515	0	0	-8.48721	16	23	5	3UTR
bta-miR-99a-5p	NM_001083683	ATF6B	2505	2529	0.846154	-20.5	1	0.00820042	0.603	0	0	-6.01339	17	24	6	3UTR
bta-miR-99a-5p	NM_001083683	ATF6B	1172	1198	0.846154	-19.2	1	0.00287474	0.515	0	0	-5.38561	18	26	8	CDS
bta-miR-99a-5p	NM_001083688	NOL3	232	248	0.923077	-17.7	1	4.81193e-06	0.294	0	0	-8.71169	15	16	15	CDS
bta-miR-99a-5p	NM_001083692	STAT4	1749	1785	0.846154	-17.2	1	0.000273691	0.618	0	0	-6.34001	13	16	7	CDS
bta-miR-99a-5p	NM_001083701	GINS1	14	32	0.923077	-20.3	1	7.91489e-06	0.344	0	0	-13.6138	15	18	10	5UTR
bta-miR-99a-5p	NM_001083702	ADGRG7	1025	1046	0.846154	-19.5	1	0.0014478	0.544	0	0	-9.50465	17	21	8	CDS
bta-miR-99a-5p	NM_001083708	SRRT	47	81	0.923077	-22.6	1	2.59828e-07	0.294	0	0	-6.05095	16	21	11	5UTR
bta-miR-99a-5p	NM_001083709	DOC2A	1700	1724	0.923077	-21.4	1	0.00172884	0.485	0	0	-9.69585	17	24	11	3UTR
bta-miR-99a-5p	NM_001083716	THOC5	264	312	0.923077	-20.7	1	0.000851131	0.485	0	0	-7.05635	17	21	8	CDS
bta-miR-99a-5p	NM_001083717	CBR4	983	1000	0.846154	-18.1	1	0.000764763	0.441	0	0	-5.9255	12	15	7	3UTR
bta-miR-99a-5p	NM_001083719	MYLK2	895	911	0.846154	-19.5	1	9.24657e-06	0.353	0	0	-11.1132	13	16	9	CDS
bta-miR-99a-5p	NM_001083725	HNRNPDL	1262	1281	0.846154	-19.1	1	0.00318043	0.353	0	0	-11.7821	15	19	9	CDS
bta-miR-99a-5p	NM_001083729	PKP2	957	971	0.846154	-15.7	1	2.43071e-05	0.265	0	0	-13.1298	13	14	13	CDS
bta-miR-99a-5p	NM_001083745	GTF2IRD2	378	393	0.846154	-18.2	1	0.00108725	0.574	0	0	-14.401	14	15	14	CDS
bta-miR-99a-5p	NM_001083745	GTF2IRD2	2416	2429	0.923077	-18.5	0	0.0102693	0.441	0	0	-19.4239	12	13	12	CDS
bta-miR-99a-5p	NM_001083747	GFRA3	706	722	0.846154	-20.8	1	9.42977e-06	0.265	0	0	-6.19951	14	16	10	CDS
bta-miR-99a-5p	NM_001083747	GFRA3	888	909	0.846154	-16.9	1	1.82535e-05	0.441	0	0	-10.4498	13	15	13	CDS
bta-miR-99a-5p	NM_001083752	C3AR1	1564	1585	0.923077	-21.4	1	0.00117917	0.485	0	0	-10.4264	15	21	7	3UTR
bta-miR-99a-5p	NM_001083758	CD99L2	93	109	0.923077	-18.7	1	0.00436434	0.441	0	0	-10.0078	12	16	7	CDS
bta-miR-99a-5p	NM_001083770	STUM	1098	1121	0.846154	-22.5	1	4.10127e-05	0.324	0	0	-4.52877	19	23	7	3UTR
bta-miR-99a-5p	NM_001083776	FAM155A	1091	1115	0.846154	-19	1	4.45559e-06	0.471	0	0	-9.59293	16	19	12	CDS
bta-miR-99a-5p	NM_001083781	LSM10	391	404	0.846154	-17.8	1	2.85747e-06	0.324	0	0	-7.16801	11	13	7	CDS
bta-miR-99a-5p	NM_001083784	TMEM182	2335	2364	0.923077	-20.7	1	0.00010682	0.412	0	0	-8.23913	12	16	11	3UTR
bta-miR-99a-5p	NM_001083784	TMEM182	1783	1800	1	-20	1	0.000104628	0.574	0	0	-12.6408	16	17	16	3UTR
bta-miR-99a-5p	NM_001083786	DOK4	2246	2266	0.846154	-17.7	1	0.000269288	0.691	0	0	-6.24613	17	20	10	3UTR
bta-miR-99a-5p	NM_001083786	DOK4	1949	1965	0.846154	-16	1	2.54534e-05	0.235	0	0	-9.69276	14	16	11	3UTR
bta-miR-99a-5p	NM_001083791	SH3BGRL2	2380	2399	1	-18.1	1	0.00834372	0.632	0	0	-9.84749	16	19	8	3UTR
bta-miR-99a-5p	NM_001083796	VASN	852	866	0.846154	-18.5	1	1.53986e-09	0.235	0	0	-7.16801	11	14	7	CDS
bta-miR-99a-5p	NM_001083796	VASN	2564	2580	0.846154	-18.5	1	0.00227272	0.324	0	0	-9.2627	14	16	9	3UTR
bta-miR-99a-5p	NM_001083797	PLEKHO1	160	203	0.923077	-22.8	1	0.000661068	0.471	0	0	-4.957	18	25	8	CDS
bta-miR-99a-5p	NM_001083804	SCLY	1	13	0.923077	-15.6	1	8.10763e-05	0.238	0	0	-13.0794	9	11	9	5UTR
bta-miR-99a-5p	NM_001097567	KIR2DS1	26	73	0.923077	-21.1	1	0.000271166	0.485	0	0	-5.03583	17	23	8	CDS
bta-miR-99a-5p	NM_001097988	ARSE	1178	1225	1	-22.2	1	3.95135e-05	0.5	0	0	-7.27064	13	15	13	CDS
bta-miR-99a-5p	NM_001097989	NRAS	2858	2899	1	-20.5	1	0.0041362	0.456	0	0	-7.2559	14	19	6	3UTR
bta-miR-99a-5p	NM_001097993	ZC3H10	2802	2825	0.923077	-19.6	1	8.199e-05	0.515	0	0	-6.42973	18	23	8	3UTR
bta-miR-99a-5p	NM_001097996	CDC25C	1122	1139	0.923077	-15.3	1	0.0297325	0.5	0	0	-13.1346	13	17	7	CDS
bta-miR-99a-5p	NM_001097998	TMEM11	107	124	0.846154	-15.6	1	0.00769394	0.515	0	0	-15.9739	13	17	7	CDS
bta-miR-99a-5p	NM_001098000	VIPAS39	955	1000	1	-20.8	1	0.0188933	0.456	0	0	-4.957	19	31	6	CDS
bta-miR-99a-5p	NM_001098003	TMCO3	976	1020	0.923077	-22.7	1	0.000282627	0.397	0	0	-8.59606	15	19	8	CDS
bta-miR-99a-5p	NM_001098009	TSGA10IP	320	341	0.846154	-19	1	0.0473401	0.441	0	0	-7.99318	16	21	9	5UTR
bta-miR-99a-5p	NM_001098013	COX10	2737	2753	0.846154	-18.5	1	9.9751e-07	0.368	0	0	-9.54631	14	16	8	3UTR
bta-miR-99a-5p	NM_001098014	CHAF1B	636	659	0.846154	-17.8	1	0.000961598	0.485	0	0	-14.3975	15	18	11	CDS
bta-miR-99a-5p	NM_001098016	ITIH2	1536	1547	1	-17	1	0.0171401	0.529	0	0	-8.33988	10	11	10	CDS
bta-miR-99a-5p	NM_001098024	AKAP10	1589	1602	0.846154	-17.3	1	1.7031e-05	0.309	0	0	-8.44344	11	13	9	CDS
bta-miR-99a-5p	NM_001098025	CSDE1	1753	1771	0.846154	-16.1	1	0.000332466	0.588	0	0	-9.89832	16	18	9	CDS
bta-miR-99a-5p	NM_001098028	IL27RA	632	655	0.846154	-20.2	1	0.000163889	0.412	0	0	-9.34574	19	23	8	CDS
bta-miR-99a-5p	NM_001098033	FZD10	1152	1180	0.923077	-19.1	1	1.10797e-09	0.338	0	0	-8.23913	11	13	11	CDS
bta-miR-99a-5p	NM_001098036	SLC39A14	57	71	0.820513	-17.1	1	7.17687e-07	0.235	0	0	-9.78282	10	14	6	5UTR
bta-miR-99a-5p	NM_001098047	GPR21	236	255	0.846154	-18.4	1	0.0106769	0.5	0	0	-8.45025	15	19	7	5UTR
bta-miR-99a-5p	NM_001098051	MPZL3	310	347	1	-23.7	1	0.000196353	0.471	0	0	-8.85129	17	23	11	CDS
bta-miR-99a-5p	NM_001098051	MPZL3	577	598	0.846154	-20.1	1	0.00968212	0.485	0	0	-6.54929	17	21	8	CDS
bta-miR-99a-5p	NM_001098052	ACTN4	872	891	1	-18.4	1	0.000142656	0.382	0	0	-8.88086	12	16	9	CDS
bta-miR-99a-5p	NM_001098055	TTC22	231	248	0.846154	-18.5	1	9.93203e-06	0.265	0	0	-9.34934	15	17	9	CDS
bta-miR-99a-5p	NM_001098059	USP12	1108	1119	0.923077	-16.3	1	0.000878763	0.632	0	0	-13.2236	10	11	10	CDS
bta-miR-99a-5p	NM_001098062	RNF6	1394	1414	0.846154	-23.5	1	1.32765e-05	0.338	0	0	-8.16179	18	20	12	CDS
bta-miR-99a-5p	NM_001098062	RNF6	2806	2823	0.923077	-20.1	1	0.00440039	0.676	0	0	-11.1366	16	17	16	3UTR
bta-miR-99a-5p	NM_001098064	HNRNPD	647	667	0.846154	-16.6	1	0.000526597	0.544	0	0	-12.2344	17	20	11	CDS
bta-miR-99a-5p	NM_001098072	NRAP	4382	4402	0.923077	-20.5	1	0.00102505	0.382	0	0	-6.43256	17	20	10	CDS
bta-miR-99a-5p	NM_001098077	TM9SF4	2965	2978	0.846154	-17.2	1	7.30021e-06	0.515	0	0	-6.66278	12	13	12	3UTR
bta-miR-99a-5p	NM_001098090	TNPO3	1329	1375	1	-24.2	1	0.00116177	0.632	0	0	-3.79332	17	22	14	CDS
bta-miR-99a-5p	NM_001098090	TNPO3	1308	1328	1	-19.4	1	0.000458955	0.5	0	0	-7.3964	16	20	12	CDS
bta-miR-99a-5p	NM_001098109	DNAJC27	490	512	0.923077	-17.8	1	0.00880402	0.588	0	0	-7.75705	17	22	8	CDS
bta-miR-99a-5p	NM_001098114	TINF2	2404	2428	0.846154	-23.7	1	3.51384e-06	0.456	0	0	-3.79332	18	24	10	3UTR
bta-miR-99a-5p	NM_001098115	SYT13	911	934	0.846154	-18.5	1	0.00036144	0.412	0	0	-11.1852	13	18	9	CDS
bta-miR-99a-5p	NM_001098137	PRR11	934	954	0.846154	-16.3	1	0.00616597	0.618	0	0	-7.80367	12	15	9	CDS
bta-miR-99a-5p	NM_001098142	FTO	1612	1629	0.846154	-17.5	1	0.000273835	0.456	0	0	-11.0492	14	17	9	3UTR
bta-miR-99a-5p	NM_001098143	2012-09-01	321	342	0.907692	-21.3	1	1.18474e-05	0.397	0	0	-6.66278	16	21	8	CDS
bta-miR-99a-5p	NM_001098145	MPV17L2	417	442	0.846154	-21.7	1	6.55493e-05	0.426	0	0	-6.19951	18	25	7	CDS
bta-miR-99a-5p	NM_001098145	MPV17L2	57	78	0.846154	-19.4	1	1.95558e-09	0.265	0	0	-5.26888	13	15	13	CDS
bta-miR-99a-5p	NM_001098149	TUBGCP2	1256	1276	1	-21.2	1	4.5254e-05	0.456	0	0	-5.69245	16	20	9	CDS
bta-miR-99a-5p	NM_001098149	TUBGCP2	2067	2117	0.923077	-17.3	1	0.000161801	0.353	0	0	-8.75027	15	17	15	CDS
bta-miR-99a-5p	NM_001098156	ABCB6	984	1001	1	-19.3	1	0.000256786	0.441	0	0	-9.56953	16	17	16	CDS
bta-miR-99a-5p	NM_001098157	ZBTB33	2153	2171	0.923077	-17.3	1	0.000364595	0.647	0	0	-5.92733	15	18	9	3UTR
bta-miR-99a-5p	NM_001098161	PPIE	627	660	0.923077	-20.4	1	0.00380314	0.5	0	0	-9.82598	16	19	9	CDS
bta-miR-99a-5p	NM_001098165	RNASEL	2017	2045	1	-18.2	1	0.000150194	0.471	0	0	-7.16801	11	15	7	CDS
bta-miR-99a-5p	NM_001098385	KRT4	2078	2146	0.807692	-20.6	1	0.000197673	0.574	0	0	-3.79332	20	68	10	3UTR
bta-miR-99a-5p	NM_001098465	THAP7	1017	1035	0.846154	-20	1	0.000673183	0.235	0	0	-9.24859	16	18	10	CDS
bta-miR-99a-5p	NM_001098466	IRX4	483	498	0.923077	-18.4	1	9.04229e-06	0.235	0	0	-6.04689	12	15	9	CDS
bta-miR-99a-5p	NM_001098468	CCDC93	1514	1530	0.846154	-16.4	1	0.0296064	0.618	0	0	-18.3015	14	16	8	CDS
bta-miR-99a-5p	NM_001098862	LZTS2	302	323	0.846154	-24.5	1	4.61944e-05	0.324	0	0	-8.63862	17	21	7	CDS
bta-miR-99a-5p	NM_001098873	TULP2	1537	1580	0.923077	-23.5	1	3.88823e-06	0.456	0	0	-7.27064	16	21	9	CDS
bta-miR-99a-5p	NM_001098879	UTP18	349	373	1	-21.4	1	3.3397e-07	0.382	0	0	-4.76182	13	16	10	CDS
bta-miR-99a-5p	NM_001098881	ARHGEF2	25	43	0.923077	-18.1	1	0.000222653	0.309	0	0	-8.4155	15	18	9	5UTR
bta-miR-99a-5p	NM_001098891	SUDS3	1061	1083	0.846154	-20.3	1	0.0084537	0.471	0	0	-5.81384	17	22	8	CDS
bta-miR-99a-5p	NM_001098909	ELF3	1536	1552	0.846154	-17.8	1	1.91172e-06	0.25	0	0	-10.6166	14	16	9	3UTR
bta-miR-99a-5p	NM_001098915	KLC1	103	116	0.923077	-19.2	1	1.93592e-06	0.221	0	0	-6.78234	11	13	7	5UTR
bta-miR-99a-5p	NM_001098919	CBLN2	1451	1478	1	-21.3	1	0.00335093	0.618	0	0	-7.75705	16	19	13	3UTR
bta-miR-99a-5p	NM_001098921	NUP93	227	240	0.846154	-18.6	1	3.3186e-06	0.471	0	0	-6.73374	12	13	12	CDS
bta-miR-99a-5p	NM_001098924	USP10	2337	2363	0.923077	-18.6	1	0.00194582	0.382	0	0	-8.82818	14	18	8	CDS
bta-miR-99a-5p	NM_001098925	SERPINB10	354	405	0.923077	-22.7	1	0.00495101	0.632	0	0	-6.78234	11	13	11	CDS
bta-miR-99a-5p	NM_001098926	SLC4A7	5120	5139	0.826923	-18.2	1	0.00859248	0.588	0	0	-9.06247	15	19	5	3UTR
bta-miR-99a-5p	NM_001098928	SPATA7	2084	2105	0.846154	-16.7	1	4.91428e-05	0.324	0	0	-8.48048	13	15	13	3UTR
bta-miR-99a-5p	NM_001098932	MICALL2	2617	2638	0.846154	-21.9	1	1.66905e-05	0.324	0	0	-10.6683	16	21	8	CDS
bta-miR-99a-5p	NM_001098932	MICALL2	751	765	0.923077	-19.9	1	1.14426e-07	0.294	0	0	-5.9255	12	14	9	CDS
bta-miR-99a-5p	NM_001098934	DCTN1	2242	2262	0.846154	-22.2	1	2.70758e-05	0.353	0	0	-7.05635	15	20	7	CDS
bta-miR-99a-5p	NM_001098955	COLGALT1	1388	1406	0.923077	-19.2	1	0.00556712	0.412	0	0	-9.56953	16	18	9	CDS
bta-miR-99a-5p	NM_001098957	DEF8	2673	2711	0.846154	-20.5	1	4.93309e-06	0.397	0	0	-7.09101	12	15	9	3UTR
bta-miR-99a-5p	NM_001098960	HDAC6	1543	1560	0.846154	-19	1	0.000157557	0.426	0	0	-12.3713	16	17	16	CDS
bta-miR-99a-5p	NM_001098960	HDAC6	936	952	0.923077	-18.7	0	6.0686e-07	0.471	0	0	-18.3913	14	16	10	CDS
bta-miR-99a-5p	NM_001098960	HDAC6	1735	1752	1	-18.3	1	0.000117316	0.382	0	0	-5.19005	13	17	8	CDS
bta-miR-99a-5p	NM_001098961	HECTD3	979	1015	1	-21.4	1	0.000244462	0.485	0	0	-5.81384	17	21	10	CDS
bta-miR-99a-5p	NM_001098964	HPCAL1	440	452	0.923077	-17.8	1	9.87818e-06	0.382	0	0	-8.02485	10	12	7	CDS
bta-miR-99a-5p	NM_001098966	ARMC6	15	38	0.923077	-25.9	1	0.00036664	0.269	0	0	-7.27064	18	23	13	5UTR
bta-miR-99a-5p	NM_001098969	AGK	85	130	0.846154	-16.9	1	1.5418e-05	0.456	0	0	-6.51454	18	45	10	CDS
bta-miR-99a-5p	NM_001098970	DBNL	1374	1421	0.884615	-21.2	1	0.00033257	0.529	0	0	-10.7522	15	19	10	3UTR
bta-miR-99a-5p	NM_001098972	GPATCH3	2039	2060	0.846154	-18.2	1	2.05144e-06	0.441	0	0	-9.54656	16	21	10	3UTR
bta-miR-99a-5p	NM_001098979	CAP2	120	154	1	-22.9	1	1.11778e-05	0.397	0	0	-6.19951	18	34	10	CDS
bta-miR-99a-5p	NM_001098980	MAFG	735	763	1	-21.4	1	2.80022e-06	0.353	0	0	-5.69245	17	22	12	3UTR
bta-miR-99a-5p	NM_001098992	TULP3	440	473	0.923077	-20.8	1	4.69888e-05	0.368	0	0	-10.0445	15	19	9	CDS
bta-miR-99a-5p	NM_001099000	GLI1	1867	1916	0.923077	-18.6	1	9.71911e-07	0.309	0	0	-11.1132	14	18	12	CDS
bta-miR-99a-5p	NM_001099001	NFS1	950	965	0.846154	-17.1	1	0.000226205	0.353	0	0	-8.95731	12	15	6	CDS
bta-miR-99a-5p	NM_001099003	APPL1	66	85	0.846154	-17.7	1	0.000342699	0.5	0	0	-11.254	17	19	13	CDS
bta-miR-99a-5p	NM_001099005	DBNDD1	845	864	0.846154	-19.5	1	0.000652613	0.353	0	0	-9.7377	14	19	8	3UTR
bta-miR-99a-5p	NM_001099007	MMP27	777	800	0.923077	-17.3	1	0.00119694	0.485	0	0	-5.9255	12	23	8	CDS
bta-miR-99a-5p	NM_001099013	WDR63	1140	1153	0.846154	-15.2	1	0.000706919	0.441	0	0	-9.59293	12	13	12	CDS
bta-miR-99a-5p	NM_001099015	GAN	817	845	0.923077	-20.7	1	0.000328517	0.412	0	0	-4.957	18	28	10	CDS
bta-miR-99a-5p	NM_001099017	DLX1	211	234	0.846154	-19.5	1	0.0163252	0.412	0	0	-4.67302	20	23	9	CDS
bta-miR-99a-5p	NM_001099021	SCTR	153	184	0.923077	-21.8	1	2.37074e-06	0.324	0	0	-4.76182	13	16	8	CDS
bta-miR-99a-5p	NM_001099031	POC1B	1191	1203	0.961538	-19.9	1	2.26435e-05	0.588	0	0	-6.90779	11	12	11	CDS
bta-miR-99a-5p	NM_001099036	NCK2	924	949	0.846154	-19	1	0.000989991	0.309	0	0	-9.99278	15	19	8	CDS
bta-miR-99a-5p	NM_001099039	LRRC8C	2275	2312	0.923077	-19.3	1	0.00168866	0.632	0	0	-13.6656	14	18	9	CDS
bta-miR-99a-5p	NM_001099046	DUOXA1	349	364	1	-20.3	1	0.00032171	0.471	0	0	-4.76182	13	15	8	CDS
bta-miR-99a-5p	NM_001099047	HYKK	52	90	1	-25.3	1	0.00155977	0.559	0	0	-3.93757	20	26	8	5UTR
bta-miR-99a-5p	NM_001099055	MARVELD3	148	167	0.846154	-18.7	1	0.0165646	0.265	0	0	-9.06896	15	19	7	CDS
bta-miR-99a-5p	NM_001099063	FBH1	3879	3909	0.923077	-19.7	1	1.85232e-05	0.397	0	0	-6.85796	14	18	8	3UTR
bta-miR-99a-5p	NM_001099063	FBH1	4352	4370	1	-18	1	0.00285748	0.485	0	0	-5.19005	15	18	10	3UTR
bta-miR-99a-5p	NM_001099066	LOC534742	2602	2618	0.846154	-15.8	1	0.000109555	0.603	0	0	-9.45376	15	16	15	3UTR
bta-miR-99a-5p	NM_001099079	MBLAC2	717	733	0.846154	-17.1	1	1.02122e-05	0.25	0	0	-10.9375	15	16	15	CDS
bta-miR-99a-5p	NM_001099081	SPTLC2	581	629	0.846154	-19.5	1	4.43355e-05	0.485	0	0	-5.19005	13	16	11	CDS
bta-miR-99a-5p	NM_001099082	POLR2B	1943	1963	0.846154	-19.2	1	0.000740435	0.544	0	0	-13.6656	16	20	10	CDS
bta-miR-99a-5p	NM_001099085	METTL13	1013	1028	0.846154	-17.1	1	2.72384e-05	0.309	0	0	-10.8161	14	15	14	CDS
bta-miR-99a-5p	NM_001099089	ZFP3	1671	1688	0.846154	-15.8	1	1.52923e-05	0.515	0	0	-9.61616	13	17	5	3UTR
bta-miR-99a-5p	NM_001099090	SLC1A6	1020	1042	0.923077	-19.7	1	1.41163e-07	0.471	0	0	-9.75973	16	22	7	CDS
bta-miR-99a-5p	NM_001099090	SLC1A6	530	553	0.846154	-18.8	1	0.0024926	0.382	0	0	-6.74884	17	23	11	CDS
bta-miR-99a-5p	NM_001099094	RAB29	2405	2449	0.923077	-22.3	1	6.37236e-06	0.5	0	0	-7.65065	16	20	11	3UTR
bta-miR-99a-5p	NM_001099098	LLGL2	2184	2202	0.846154	-17.8	1	4.0298e-05	0.338	0	0	-10.0707	16	18	9	CDS
bta-miR-99a-5p	NM_001099106	ETS1	1505	1520	0.923077	-16.9	1	0.00090183	0.559	0	0	-13.5098	14	15	14	CDS
bta-miR-99a-5p	NM_001099109	PIMREG	7	21	0.923077	-16.9	1	4.47944e-09	0.5	0	0	-6.04689	12	14	11	5UTR
bta-miR-99a-5p	NM_001099114	HHIP	1444	1465	0.923077	-21.1	1	3.7917e-07	0.529	0	0	-9.75973	15	21	7	CDS
bta-miR-99a-5p	NM_001099121	DNAJC10	661	671	0.846154	-15.4	1	0.00682987	0.647	0	0	-9.62901	9	10	9	CDS
bta-miR-99a-5p	NM_001099131	TMEM44	1082	1101	0.846154	-18.5	1	3.54603e-06	0.412	0	0	-9.55161	16	19	11	CDS
bta-miR-99a-5p	NM_001099131	TMEM44	2123	2156	0.846154	-20.2	1	9.07552e-06	0.456	0	0	-9.50465	16	23	8	3UTR
bta-miR-99a-5p	NM_001099132	PXK	2540	2560	0.923077	-18.2	1	0.0105867	0.618	0	0	-6.04689	16	20	11	3UTR
bta-miR-99a-5p	NM_001099140	UTP6	2347	2388	0.923077	-17.6	1	0.0204111	0.559	0	0	-8.99427	15	20	8	3UTR
bta-miR-99a-5p	NM_001099141	BMP2	236	250	0.846154	-17.2	1	0.000187242	0.382	0	0	-10.0748	13	14	13	5UTR
bta-miR-99a-5p	NM_001099142	CPNE3	619	653	0.923077	-18.1	1	0.0198125	0.603	0	0	-6.54929	17	34	8	CDS
bta-miR-99a-5p	NM_001099143	EMC7	191	210	0.846154	-19.9	1	2.90498e-06	0.412	0	0	-7.23614	16	19	10	CDS
bta-miR-99a-5p	NM_001099145	TMEM176B	845	882	0.846154	-18.5	1	0.000547738	0.412	0	0	-6.54929	14	20	5	CDS
bta-miR-99a-5p	NM_001099149	CYB561A3	78	97	0.923077	-22.4	1	0.000106567	0.309	0	0	-8.79368	16	19	10	5UTR
bta-miR-99a-5p	NM_001099151	LHFPL2	1231	1242	1	-18.3	1	2.20182e-06	0.426	0	0	-8.07147	10	11	10	3UTR
bta-miR-99a-5p	NM_001099153	FBXL2	1092	1109	0.846154	-19.4	1	5.2376e-06	0.353	0	0	-9.4529	16	17	16	CDS
bta-miR-99a-5p	NM_001099159	TMEM218	913	934	0.846154	-16.6	1	0.00438648	0.676	0	0	-10.1035	15	21	7	3UTR
bta-miR-99a-5p	NM_001099167	IGFLR1	426	442	1	-19.2	1	0.000738071	0.441	0	0	-6.43256	12	16	7	CDS
bta-miR-99a-5p	NM_001099168	RBM43	2062	2082	0.923077	-19.1	1	0.0125968	0.632	0	0	-8.32703	17	20	9	3UTR
bta-miR-99a-5p	NM_001099178	CDK3	56	83	0.923077	-21.4	1	2.69193e-05	0.426	0	0	-6.19951	17	27	9	CDS
bta-miR-99a-5p	NM_001099183	TOMM20	591	606	0.846154	-18.6	1	2.21888e-05	0.603	0	0	-9.32546	13	15	7	3UTR
bta-miR-99a-5p	NM_001099195	CPNE9	1231	1252	0.923077	-22.7	1	1.60891e-07	0.368	0	0	-8.75027	16	21	8	CDS
bta-miR-99a-5p	NM_001099197	LOC785804	178	217	1	-16.2	1	0.00171801	0.456	0	0	-8.32603	10	13	6	CDS
bta-miR-99a-5p	NM_001099203	FAM110D	1321	1341	0.846154	-18.8	1	0.000859388	0.485	0	0	-10.7153	15	20	11	3UTR
bta-miR-99a-5p	NM_001099211	SF3A2	409	427	1	-18.3	1	3.93979e-05	0.5	0	0	-13.938	12	18	8	CDS
bta-miR-99a-5p	NM_001099369	DNM2	302	337	0.846154	-19.7	1	6.20067e-05	0.382	0	0	-7.27064	17	35	10	CDS
bta-miR-99a-5p	NM_001099369	DNM2	2845	2865	0.923077	-19.2	1	0.00150463	0.426	0	0	-10.3129	16	20	7	3UTR
bta-miR-99a-5p	NM_001099377	LRRTM2	1008	1021	1	-19.9	1	0.00039128	0.559	0	0	-5.9255	12	13	12	CDS
bta-miR-99a-5p	NM_001099379	TRIM29	1796	1818	0.923077	-24	1	1.70861e-05	0.397	0	0	-7.27064	18	22	13	CDS
bta-miR-99a-5p	NM_001099388	ZBED5	27	47	0.846154	-18.9	1	0.0360007	0.382	0	0	-6.51454	17	20	10	5UTR
bta-miR-99a-5p	NM_001099393	MRAP2	190	234	1	-20.8	1	0.00108533	0.632	0	0	-5.48126	16	18	16	CDS
bta-miR-99a-5p	NM_001099699	TIMM29	1740	1757	0.846154	-17.3	1	8.68654e-05	0.588	0	0	-10.4034	14	17	9	3UTR
bta-miR-99a-5p	NM_001099700	CSTF3	642	680	0.846154	-21.2	1	0.00216039	0.574	0	0	-8.40586	15	38	9	CDS
bta-miR-99a-5p	NM_001099707	SDR16C6	147	160	0.923077	-16.1	1	0.000619178	0.603	0	0	-6.78234	11	13	7	CDS
bta-miR-99a-5p	NM_001099715	SAFB	226	271	1	-23.2	1	0.000756698	0.397	0	0	-8.3038	14	16	14	CDS
bta-miR-99a-5p	NM_001099716	FOXS1	1108	1130	0.846154	-16.1	1	2.1331e-05	0.382	0	0	-9.50539	10	14	7	3UTR
bta-miR-99a-5p	NM_001099718	LSMEM1	897	915	0.846154	-18.6	1	0.00130217	0.353	0	0	-9.69276	15	18	6	3UTR
bta-miR-99a-5p	NM_001099718	LSMEM1	219	245	0.923077	-17.5	1	4.88418e-05	0.5	0	0	-6.04689	12	15	11	5UTR
bta-miR-99a-5p	NM_001099719	STX18	1493	1517	0.923077	-21.8	1	0.0020428	0.441	0	0	-4.957	18	24	7	3UTR
bta-miR-99a-5p	NM_001099726	CYSLTR1	53	95	1	-17.8	1	0.0667156	0.588	0	0	-13.6656	13	15	13	5UTR
bta-miR-99a-5p	NM_001099948	TNMD	877	898	0.846154	-15.4	1	2.38033e-05	0.485	0	0	-10.3754	10	14	7	CDS
bta-miR-99a-5p	NM_001100296	GPD2	3045	3065	0.846154	-16.7	1	0.0153966	0.632	0	0	-10.1038	15	20	11	3UTR
bta-miR-99a-5p	NM_001100296	GPD2	1381	1416	0.846154	-15.5	1	0.00182039	0.529	0	0	-9.86134	16	21	12	CDS
bta-miR-99a-5p	NM_001100299	CRISPLD2	1557	1579	0.846154	-19.1	1	0.00466191	0.412	0	0	-6.93496	17	22	6	CDS
bta-miR-99a-5p	NM_001100301	CLIC3	1713	1731	0.923077	-21.2	1	0.000630855	0.338	0	0	-8.4155	15	18	7	3UTR
bta-miR-99a-5p	NM_001100308	NAALADL1	1708	1740	0.846154	-19.2	1	5.02456e-07	0.338	0	0	-7.16801	13	17	11	CDS
bta-miR-99a-5p	NM_001100324	IL34	799	824	0.846154	-20.6	1	4.12023e-05	0.397	0	0	-4.52877	19	25	10	CDS
bta-miR-99a-5p	NM_001100325	GALNT12	1016	1058	0.923077	-20	1	5.33437e-05	0.426	0	0	-5.19005	13	21	8	CDS
bta-miR-99a-5p	NM_001100327	RIPK4	1106	1123	0.846154	-17.9	1	2.34538e-06	0.426	0	0	-10.9178	15	17	8	CDS
bta-miR-99a-5p	NM_001100353	NXT2	558	584	0.846154	-20.4	1	0.000239559	0.603	0	0	-6.19951	17	26	14	CDS
bta-miR-99a-5p	NM_001100355	SLC38A7	3319	3338	0.846154	-18.1	1	0.00320832	0.397	0	0	-11.1271	15	19	11	3UTR
bta-miR-99a-5p	NM_001100365	EBI3	934	970	0.846154	-17.4	1	0.0124706	0.632	0	0	-8.86293	13	17	10	3UTR
bta-miR-99a-5p	NM_001100374	MSLN	921	973	0.846154	-17.9	1	3.43384e-06	0.426	0	0	-6.14858	13	19	9	CDS
bta-miR-99a-5p	NM_001100380	VPS18	1170	1189	1	-20.1	1	0.00010362	0.368	0	0	-6.19951	15	19	10	CDS
bta-miR-99a-5p	NM_001100380	VPS18	8	24	0.846154	-18.7	1	0.000724322	0.396	0	0	-10.9252	14	16	11	5UTR
bta-miR-99a-5p	NM_001100387	LRRC20	1678	1696	0.846154	-18.1	1	3.29011e-06	0.471	0	0	-5.69428	15	18	8	3UTR
bta-miR-99a-5p	NM_001101041	SSRP1	814	844	0.846154	-19.8	1	5.2966e-05	0.368	0	0	-10.5818	16	30	8	CDS
bta-miR-99a-5p	NM_001101044	PLBD1	648	669	0.846154	-17.6	1	0.128659	0.559	0	0	-11.1132	15	21	8	CDS
bta-miR-99a-5p	NM_001101048	FZD1	2783	2801	1	-22.1	1	5.94988e-05	0.309	0	0	-4.02637	14	18	9	3UTR
bta-miR-99a-5p	NM_001101058	MAP1LC3C	718	737	0.846154	-17.2	1	0.000220443	0.441	0	0	-9.00393	16	19	9	3UTR
bta-miR-99a-5p	NM_001101059	SLC5A12	1050	1087	1	-19.1	1	0.000838188	0.5	0	0	-5.02746	14	18	10	CDS
bta-miR-99a-5p	NM_001101060	YES1	1324	1357	0.903846	-18.3	1	0.00220518	0.618	0	0	-6.50069	13	17	5	CDS
bta-miR-99a-5p	NM_001101069	IARS	1067	1083	0.846154	-15.9	1	0.000403925	0.574	0	0	-6.51454	13	16	9	CDS
bta-miR-99a-5p	NM_001101076	RUVBL1	835	868	0.923077	-19.2	1	0.0363302	0.5	0	0	-6.24613	16	24	7	CDS
bta-miR-99a-5p	NM_001101076	RUVBL1	3	17	0.923077	-18.1	1	2.73042e-08	0.326	0	0	-5.9255	12	14	8	5UTR
bta-miR-99a-5p	NM_001101078	TMEM231	1306	1323	0.846154	-20	1	0.000342412	0.559	0	0	-6.50069	15	17	12	3UTR
bta-miR-99a-5p	NM_001101081	PDE4A	1885	1902	1	-20.5	1	8.89284e-06	0.485	0	0	-11.1505	15	17	8	CDS
bta-miR-99a-5p	NM_001101085	EDEM2	1296	1316	1	-19	1	0.0030496	0.485	0	0	-8.07147	14	20	10	CDS
bta-miR-99a-5p	NM_001101087	HOXD4	1487	1534	0.923077	-21.9	1	0.00548302	0.324	0	0	-7.99318	14	19	8	3UTR
bta-miR-99a-5p	NM_001101093	KCTD20	2312	2335	0.923077	-20	1	0.0017308	0.397	0	0	-5.69245	18	23	8	3UTR
bta-miR-99a-5p	NM_001101094	YIPF2	1623	1658	1	-20.8	1	3.33424e-05	0.338	0	0	-5.69245	16	20	9	3UTR
bta-miR-99a-5p	NM_001101097	HLX	908	921	0.846154	-19.9	1	1.48469e-10	0.235	0	0	-7.07546	12	13	12	CDS
bta-miR-99a-5p	NM_001101103	SLC11A2	1579	1601	0.846154	-17.7	1	0.000968098	0.471	0	0	-7.34947	18	22	8	CDS
bta-miR-99a-5p	NM_001101105	TRIB1	480	516	0.923077	-23.5	1	7.97828e-08	0.265	0	0	-6.09222	15	18	8	5UTR
bta-miR-99a-5p	NM_001101105	TRIB1	1871	1888	0.923077	-20	1	2.87379e-05	0.471	0	0	-5.83853	15	17	10	3UTR
bta-miR-99a-5p	NM_001101107	FARSA	374	391	0.846154	-19	1	1.87376e-05	0.368	0	0	-8.61914	16	17	16	CDS
bta-miR-99a-5p	NM_001101109	ANKRD40	333	351	0.923077	-21.5	1	5.776e-06	0.309	0	0	-10.6166	15	18	9	CDS
bta-miR-99a-5p	NM_001101115	SPOCK2	834	852	1	-23.2	1	3.16142e-06	0.368	0	0	-9.02428	16	18	15	CDS
bta-miR-99a-5p	NM_001101115	SPOCK2	2905	2924	0.923077	-21.2	1	5.78844e-05	0.412	0	0	-6.42973	17	19	16	3UTR
bta-miR-99a-5p	NM_001101117	SEMA4G	2644	2661	0.923077	-18	1	0.00254116	0.382	0	0	-8.83592	14	17	7	CDS
bta-miR-99a-5p	NM_001101123	SLC16A4	344	379	0.923077	-18.3	1	0.00197533	0.529	0	0	-13.6656	13	15	13	CDS
bta-miR-99a-5p	NM_001101127	GALNT16	1108	1128	0.846154	-18.7	1	1.2608e-05	0.397	0	0	-6.98189	15	20	5	CDS
bta-miR-99a-5p	NM_001101130	WDR59	2646	2677	0.846154	-17.2	1	0.000993712	0.529	0	0	-7.94785	11	15	7	CDS
bta-miR-99a-5p	NM_001101135	PAQR8	2223	2255	0.846154	-17.9	1	1.44561e-05	0.441	0	0	-9.40429	17	32	10	3UTR
bta-miR-99a-5p	NM_001101142	KEAP1	426	438	1	-19.2	1	0.000147356	0.382	0	0	-8.75027	11	12	11	CDS
bta-miR-99a-5p	NM_001101143	AHCYL2	1200	1225	0.846154	-18.9	1	0.00395849	0.412	0	0	-10.3068	14	18	9	CDS
bta-miR-99a-5p	NM_001101155	NID1	5075	5091	0.923077	-17.5	0	0.0562793	0.603	0	0	-12.2728	13	16	11	3UTR
bta-miR-99a-5p	NM_001101157	TRIM3	1032	1052	0.923077	-19.7	1	8.38795e-06	0.368	0	0	-7.75705	16	20	9	CDS
bta-miR-99a-5p	NM_001101157	TRIM3	2397	2415	1	-18.4	1	0.0230941	0.368	0	0	-8.72863	14	18	8	3UTR
bta-miR-99a-5p	NM_001101164	EGLN3	248	267	0.923077	-22.8	1	7.41496e-07	0.353	0	0	-8.01482	16	19	8	5UTR
bta-miR-99a-5p	NM_001101164	EGLN3	749	769	0.846154	-20.8	1	6.6523e-05	0.485	0	0	-7.37138	16	20	5	CDS
bta-miR-99a-5p	NM_001101168	TMEM266	761	805	1	-22.6	1	1.97802e-05	0.441	0	0	-4.76182	13	16	8	CDS
bta-miR-99a-5p	NM_001101168	TMEM266	940	960	0.846154	-20.4	1	2.81508e-06	0.353	0	0	-6.19951	16	20	7	CDS
bta-miR-99a-5p	NM_001101170	SOBP	2462	2479	0.846154	-17.3	1	2.05756e-08	0.353	0	0	-8.4925	15	17	14	CDS
bta-miR-99a-5p	NM_001101172	PEX26	250	287	0.846154	-19.7	1	5.01446e-05	0.426	0	0	-12.3943	12	16	7	CDS
bta-miR-99a-5p	NM_001101175	ARSB	1858	1908	1	-17.8	1	0.00257177	0.515	0	0	-9.59293	15	19	13	3UTR
bta-miR-99a-5p	NM_001101179	SRP68	775	825	1	-23.5	1	5.59929e-05	0.515	0	0	-6.85796	18	22	9	CDS
bta-miR-99a-5p	NM_001101181	KIF2B	1229	1249	0.846154	-17.2	1	9.88022e-05	0.456	0	0	-10.3185	16	20	10	CDS
bta-miR-99a-5p	NM_001101190	ZSCAN2	2764	2782	1	-21.9	1	0.0002379	0.456	0	0	-8.09365	17	18	17	3UTR
bta-miR-99a-5p	NM_001101199	AQP2	900	932	0.846154	-19.8	1	9.82611e-07	0.147	0	0	-8.83592	15	18	12	CDS
bta-miR-99a-5p	NM_001101202	CRHBP	147	177	0.846154	-18	1	1.03103e-05	0.397	0	0	-7.16801	11	14	7	CDS
bta-miR-99a-5p	NM_001101206	YIPF6	249	295	1	-22.7	1	0.00414929	0.574	0	0	-4.957	17	20	9	CDS
bta-miR-99a-5p	NM_001101210	SLC35C1	2335	2355	0.846154	-18.6	1	0.000343279	0.397	0	0	-8.33988	15	20	9	3UTR
bta-miR-99a-5p	NM_001101215	TFAP4	695	721	0.923077	-21.3	1	1.97461e-05	0.382	0	0	-6.54929	17	26	10	CDS
bta-miR-99a-5p	NM_001101220	DYNLT3	72	110	0.923077	-20.2	1	0.00112408	0.662	0	0	-7.35753	14	17	10	CDS
bta-miR-99a-5p	NM_001101222	GDAP1	2606	2627	0.923077	-21.5	1	0.00446927	0.485	0	0	-4.957	18	21	9	3UTR
bta-miR-99a-5p	NM_001101222	GDAP1	1120	1170	0.923077	-20.7	1	1.48797e-06	0.485	0	0	-10.6702	14	19	7	CDS
bta-miR-99a-5p	NM_001101226	CDK16	554	600	1	-23.7	1	4.92893e-05	0.456	0	0	-5.81384	16	20	6	CDS
bta-miR-99a-5p	NM_001101226	CDK16	1705	1722	0.846154	-18.7	0	4.50076e-05	0.544	0	0	-15.9792	14	17	11	CDS
bta-miR-99a-5p	NM_001101231	SRSF4	203	244	0.846154	-18.5	1	0.00845061	0.544	0	0	-6.97192	16	19	12	CDS
bta-miR-99a-5p	NM_001101241	BTBD19	1250	1266	0.923077	-19.4	1	0.000957637	0.353	0	0	-9.80258	15	16	15	3UTR
bta-miR-99a-5p	NM_001101248	CBLC	1406	1425	0.923077	-19.2	1	1.07493e-05	0.397	0	0	-7.75705	16	19	9	CDS
bta-miR-99a-5p	NM_001101257	FAM89A	52	86	1	-20.5	1	8.57452e-05	0.206	0	0	-6.00433	12	14	12	CDS
bta-miR-99a-5p	NM_001101287	DIRC2	1048	1066	0.923077	-17	1	0.000108719	0.544	0	0	-8.05823	16	18	14	CDS
bta-miR-99a-5p	NM_001101292	DCTD	164	194	0.923077	-19.8	1	0.00217969	0.515	0	0	-7.27064	16	21	7	CDS
bta-miR-99a-5p	NM_001101305	PRR5	281	303	0.846154	-21.2	1	0.000204103	0.412	0	0	-11.1286	17	22	8	CDS
bta-miR-99a-5p	NM_001101307	HSD17B12	160	205	1	-20.3	1	8.29015e-05	0.368	0	0	-6.07158	14	16	14	CDS
bta-miR-99a-5p	NM_001101308	FIZ1	599	632	0.846154	-25.1	1	8.76888e-06	0.382	0	0	-6.51454	18	33	12	CDS
bta-miR-99a-5p	NM_001101308	FIZ1	2196	2230	1	-21.9	1	2.98056e-05	0.412	0	0	-6.51454	16	20	10	3UTR
bta-miR-99a-5p	NM_001101310	GSK3B	612	627	0.846154	-17.1	1	0.00105391	0.603	0	0	-8.40586	13	15	7	CDS
bta-miR-99a-5p	NM_001101835	MYH3	2287	2323	0.923077	-24.2	1	2.9378e-05	0.485	0	0	-12.4177	16	19	8	CDS
bta-miR-99a-5p	NM_001101835	MYH3	5222	5243	0.923077	-21.4	1	1.86365e-06	0.309	0	0	-7.05635	16	21	7	CDS
bta-miR-99a-5p	NM_001101837	ABCA9	1958	1977	0.846154	-19.4	1	0.000118679	0.574	0	0	-9.56953	16	19	8	CDS
bta-miR-99a-5p	NM_001101839	THBS3	767	780	0.923077	-17.8	1	8.58392e-05	0.471	0	0	-7.16801	11	13	7	CDS
bta-miR-99a-5p	NM_001101842	CHAF1A	277	294	0.923077	-20	1	9.13287e-06	0.412	0	0	-8.09298	16	17	16	CDS
bta-miR-99a-5p	NM_001101843	COLEC12	1360	1376	0.923077	-18.7	1	5.36084e-05	0.515	0	0	-10.0707	15	16	15	CDS
bta-miR-99a-5p	NM_001101848	TGM3	1473	1490	0.846154	-19.4	1	0.00112656	0.426	0	0	-11.1618	14	17	8	CDS
bta-miR-99a-5p	NM_001101849	SEC24A	3958	3979	0.846154	-18.6	1	0.000763335	0.662	0	0	-13.6602	15	21	8	3UTR
bta-miR-99a-5p	NM_001101849	SEC24A	1033	1047	0.884615	-17.4	1	0.00297746	0.706	0	0	-5.9255	12	14	11	CDS
bta-miR-99a-5p	NM_001101858	FOLH1B	2224	2234	0.846154	-16.3	1	0.00270173	0.529	0	0	-11.3719	9	10	9	CDS
bta-miR-99a-5p	NM_001101860	SART3	2716	2732	0.846154	-19	1	0.000434032	0.25	0	0	-5.9255	12	16	9	CDS
bta-miR-99a-5p	NM_001101866	IDO1	448	462	0.884615	-15.6	1	0.0226974	0.559	0	0	-6.78234	11	14	6	CDS
bta-miR-99a-5p	NM_001101867	EMID1	1755	1766	1	-18.2	1	8.4707e-06	0.412	0	0	-8.07147	10	11	10	3UTR
bta-miR-99a-5p	NM_001101869	ALDH16A1	2256	2289	0.846154	-20.3	1	1.62787e-07	0.382	0	0	-5.19005	13	18	10	CDS
bta-miR-99a-5p	NM_001101870	FAM124B	196	215	0.846154	-18	1	2.55581e-07	0.397	0	0	-7.16801	11	14	7	5UTR
bta-miR-99a-5p	NM_001101874	MAP7	2256	2295	0.846154	-17.4	1	0.000465237	0.456	0	0	-8.55011	17	39	10	CDS
bta-miR-99a-5p	NM_001101877	GIGYF2	1004	1027	0.846154	-21.5	1	0.00187846	0.471	0	0	-8.32703	16	23	9	CDS
bta-miR-99a-5p	NM_001101880	REST	112	165	0.846154	-17.3	1	1.36135e-08	0.368	0	0	-5.9255	12	16	7	5UTR
bta-miR-99a-5p	NM_001101882	INPP5D	2356	2377	1	-18.8	1	4.96201e-05	0.426	0	0	-8.16179	17	21	8	CDS
bta-miR-99a-5p	NM_001101888	SENP7	1596	1612	0.846154	-18	1	0.000648859	0.706	0	0	-14.5224	15	16	15	CDS
bta-miR-99a-5p	NM_001101889	SCAP	2873	2893	0.923077	-17.6	1	1.52719e-05	0.294	0	0	-8.51314	12	15	7	CDS
bta-miR-99a-5p	NM_001101893	ZNF423	539	554	0.846154	-19.6	1	0.000485841	0.368	0	0	-8.40586	13	15	7	CDS
bta-miR-99a-5p	NM_001101904	SUSD4	2000	2047	0.923077	-20.5	1	0.00025721	0.412	0	0	-4.957	16	29	8	3UTR
bta-miR-99a-5p	NM_001101909	KATNB1	195	218	0.846154	-21	1	1.09788e-09	0.412	0	0	-6.85796	16	23	7	5UTR
bta-miR-99a-5p	NM_001101911	RCC2	737	762	0.923077	-21.6	1	7.02291e-06	0.368	0	0	-7.14013	15	19	8	CDS
bta-miR-99a-5p	NM_001101911	RCC2	1514	1532	0.846154	-19.6	1	1.20545e-06	0.324	0	0	-6.93496	15	18	11	CDS
bta-miR-99a-5p	NM_001101911	RCC2	2898	2916	0.923077	-18.6	1	0.0262107	0.574	0	0	-11.7717	13	18	10	3UTR
bta-miR-99a-5p	NM_001101916	MGC139164	2131	2176	0.923077	-19.5	1	0.0234741	0.529	0	0	-4.957	17	35	14	CDS
bta-miR-99a-5p	NM_001101917	SLC22A10	1505	1522	0.923077	-16.9	1	0.00117919	0.485	0	0	-8.42926	15	17	13	CDS
bta-miR-99a-5p	NM_001101950	AP4B1	525	537	0.923077	-17.4	1	0.000214454	0.515	0	0	-8.75027	11	12	11	CDS
bta-miR-99a-5p	NM_001101951	NUMB	103	120	0.846154	-16	1	4.44188e-06	0.515	0	0	-10.2113	14	17	8	5UTR
bta-miR-99a-5p	NM_001101954	TEPSIN	2566	2591	0.846154	-20.8	1	0.00853417	0.397	0	0	-5.83853	19	25	10	3UTR
bta-miR-99a-5p	NM_001101960	TTC14	2016	2035	0.923077	-16.8	1	0.00358852	0.632	0	0	-7.07546	12	14	12	3UTR
bta-miR-99a-5p	NM_001101960	TTC14	2207	2224	0.846154	-15.7	1	0.00688409	0.588	0	0	-10.0938	13	17	7	3UTR
bta-miR-99a-5p	NM_001101963	COPS6	751	789	0.846154	-20.7	1	8.82261e-05	0.368	0	0	-13.6602	15	17	15	CDS
bta-miR-99a-5p	NM_001101963	COPS6	968	984	0.846154	-18.4	1	0.000121946	0.441	0	0	-9.29552	15	16	15	CDS
bta-miR-99a-5p	NM_001101964	MTA3	1542	1561	0.923077	-15.1	1	8.91165e-05	0.544	0	0	-7.48304	11	15	9	CDS
bta-miR-99a-5p	NM_001101969	CENPT	1338	1360	1	-23.1	1	0.00238316	0.485	0	0	-7.05635	17	22	7	CDS
bta-miR-99a-5p	NM_001101969	CENPT	528	548	0.846154	-18.5	1	0.00093013	0.485	0	0	-8.83592	16	20	7	CDS
bta-miR-99a-5p	NM_001101980	COL17A1	4757	4774	0.846154	-18.5	1	0.000181769	0.426	0	0	-8.60003	16	17	16	3UTR
bta-miR-99a-5p	NM_001101981	TBC1D2	1204	1225	0.923077	-21.8	1	0.010752	0.368	0	0	-8.84819	15	21	6	CDS
bta-miR-99a-5p	NM_001101992	MS4A18	514	536	1	-21.5	1	0.00128373	0.5	0	0	-8.10047	17	22	8	CDS
bta-miR-99a-5p	NM_001101993	DDX17	3800	3818	0.846154	-18	1	0.00225849	0.544	0	0	-13.0295	14	18	7	3UTR
bta-miR-99a-5p	NM_001101994	SLC6A12	2411	2425	0.923077	-19.2	1	7.7387e-06	0.412	0	0	-5.9255	12	14	8	3UTR
bta-miR-99a-5p	NM_001101998	ARHGEF16	1413	1429	0.846154	-18	1	0.000933433	0.382	0	0	-10.6166	15	16	15	CDS
bta-miR-99a-5p	NM_001102001	PLD1	1330	1367	0.923077	-18.5	1	0.000229412	0.574	0	0	-5.03583	17	37	13	CDS
bta-miR-99a-5p	NM_001102014	RHBDL2	1069	1085	0.846154	-16.5	1	0.00210199	0.632	0	0	-11.4939	14	16	11	3UTR
bta-miR-99a-5p	NM_001102017	CCDC88C	2747	2761	0.846154	-17.6	1	3.86352e-05	0.397	0	0	-8.88086	12	14	9	3UTR
bta-miR-99a-5p	NM_001102021	SCYL1	1509	1530	0.923077	-18.6	1	4.22812e-06	0.397	0	0	-8.23913	11	13	11	CDS
bta-miR-99a-5p	NM_001102022	SPG7	852	870	0.923077	-17.5	1	0.000712763	0.485	0	0	-11.8625	14	18	10	CDS
bta-miR-99a-5p	NM_001102026	METRN	572	586	0.846154	-16.9	1	0.00214841	0.426	0	0	-6.74759	12	14	9	CDS
bta-miR-99a-5p	NM_001102028	PIK3R6	2683	2701	0.923077	-18.2	1	0.00114193	0.353	0	0	-9.90302	14	18	6	3UTR
bta-miR-99a-5p	NM_001102034	CLEC18C	1701	1719	0.923077	-18.4	1	1.75994e-05	0.397	0	0	-12.3943	15	18	9	CDS
bta-miR-99a-5p	NM_001102035	CERCAM	955	978	0.846154	-21.9	1	1.70574e-06	0.368	0	0	-4.65016	19	23	7	CDS
bta-miR-99a-5p	NM_001102035	CERCAM	1036	1062	0.846154	-21.6	1	0.00221612	0.397	0	0	-4.65016	18	26	6	CDS
bta-miR-99a-5p	NM_001102038	MFSD14A	1630	1672	0.846154	-14.9	1	0.00225184	0.618	0	0	-6.19951	18	42	9	3UTR
bta-miR-99a-5p	NM_001102039	NAB1	2628	2640	1	-15.1	1	0.0806145	0.794	0	0	-9.77961	11	12	11	3UTR
bta-miR-99a-5p	NM_001102041	RUBCNL	1405	1424	0.923077	-19.9	1	0.000606124	0.574	0	0	-6.9293	16	19	8	CDS
bta-miR-99a-5p	NM_001102041	RUBCNL	2870	2884	0.846154	-15.6	1	0.0604866	0.559	0	0	-15.7411	13	14	13	3UTR
bta-miR-99a-5p	NM_001102042	CLHC1	1385	1405	1	-21.1	1	0.000435664	0.588	0	0	-8.55977	17	20	8	CDS
bta-miR-99a-5p	NM_001102043	KLHL18	3494	3515	0.923077	-27.3	1	4.10977e-06	0.441	0	0	-7.23797	18	21	14	3UTR
bta-miR-99a-5p	NM_001102046	POU6F2	1318	1342	0.923077	-17.3	1	6.22625e-05	0.441	0	0	-8.8291	11	13	11	3UTR
bta-miR-99a-5p	NM_001102050	ANO4	1950	1972	0.923077	-18.2	1	1.76751e-05	0.471	0	0	-7.14013	18	22	8	CDS
bta-miR-99a-5p	NM_001102055	CADPS2	3692	3736	0.846154	-18.5	1	1.04684e-05	0.485	0	0	-5.03583	18	44	8	CDS
bta-miR-99a-5p	NM_001102061	LHX5	1143	1163	0.923077	-18.1	1	0.00761177	0.397	0	0	-11.3463	14	20	10	CDS
bta-miR-99a-5p	NM_001102064	PI4K2B	1510	1524	0.923077	-21.1	0	0.00393667	0.426	0	0	-19.4239	13	14	13	CDS
bta-miR-99a-5p	NM_001102070	GPC5	2000	2054	1	-21	1	4.08063e-06	0.471	0	0	-4.957	17	32	10	CDS
bta-miR-99a-5p	NM_001102070	GPC5	2677	2695	0.846154	-19	1	0.000612717	0.676	0	0	-11.4648	14	18	6	3UTR
bta-miR-99a-5p	NM_001102072	AKAP8	57	89	0.923077	-19.8	1	0.00160272	0.382	0	0	-7.75705	17	21	9	5UTR
bta-miR-99a-5p	NM_001102073	ILDR2	264	288	0.923077	-21.9	1	0.00441691	0.441	0	0	-8.85129	18	24	9	CDS
bta-miR-99a-5p	NM_001102076	PRMT3	1526	1549	0.923077	-22.9	1	4.40979e-05	0.515	0	0	-7.78178	18	23	9	CDS
bta-miR-99a-5p	NM_001102076	PRMT3	1195	1211	0.846154	-17.9	1	0.000782903	0.559	0	0	-16.4904	14	16	13	CDS
bta-miR-99a-5p	NM_001102083	TTF1	699	710	0.923077	-16.3	1	0.000297824	0.5	0	0	-10.2546	10	11	10	CDS
bta-miR-99a-5p	NM_001102087	2014-09-01	979	1024	0.846154	-20.9	1	0.000178367	0.588	0	0	-4.65016	18	28	8	CDS
bta-miR-99a-5p	NM_001102088	AKR1B10	1223	1271	1	-20.4	1	0.00238494	0.603	0	0	-8.55977	14	17	9	3UTR
bta-miR-99a-5p	NM_001102089	TARSL2	1111	1150	1	-22.4	1	8.96822e-05	0.426	0	0	-6.54929	16	18	16	CDS
bta-miR-99a-5p	NM_001102099	FRMD4B	548	567	0.846154	-18.9	1	0.0102505	0.515	0	0	-9.59293	16	19	9	CDS
bta-miR-99a-5p	NM_001102100	LENG8	4170	4188	0.923077	-19.6	1	0.00631474	0.412	0	0	-9.65801	15	18	12	3UTR
bta-miR-99a-5p	NM_001102101	NFKB2	601	616	1	-18.8	1	2.59612e-05	0.368	0	0	-7.16984	12	15	5	CDS
bta-miR-99a-5p	NM_001102102	SPINK5	2135	2150	0.923077	-17.8	1	6.24787e-05	0.471	0	0	-7.16801	11	15	7	CDS
bta-miR-99a-5p	NM_001102103	PDCD11	334	356	0.923077	-20.7	1	0.00464097	0.515	0	0	-5.48126	19	22	13	CDS
bta-miR-99a-5p	NM_001102106	CCDC77	781	820	0.923077	-21	1	4.85805e-06	0.397	0	0	-10.282	15	20	10	CDS
bta-miR-99a-5p	NM_001102122	SSR1	1393	1406	0.846154	-16.1	1	0.00398792	0.544	0	0	-8.10843	11	13	8	3UTR
bta-miR-99a-5p	NM_001102127	MYH11	587	640	0.923077	-20.7	1	0.000395662	0.515	0	0	-4.957	19	53	10	CDS
bta-miR-99a-5p	NM_001102132	CERS5	1416	1429	0.846154	-19.2	1	8.63403e-06	0.426	0	0	-7.82646	11	13	8	3UTR
bta-miR-99a-5p	NM_001102136	NXN	48	68	0.846154	-20	1	8.04981e-06	0.235	0	0	-7.16801	16	20	10	5UTR
bta-miR-99a-5p	NM_001102138	TTC16	2429	2446	0.923077	-18.3	1	0.00543121	0.471	0	0	-14.401	15	17	11	CDS
bta-miR-99a-5p	NM_001102152	SYNRG	2191	2209	0.846154	-17.9	1	3.13938e-06	0.368	0	0	-8.33988	14	18	10	CDS
bta-miR-99a-5p	NM_001102155	ELOVL6	1406	1423	0.846154	-15.4	1	0.000289012	0.603	0	0	-9.59714	14	17	11	3UTR
bta-miR-99a-5p	NM_001102168	RNF145	379	393	1	-17.3	1	2.67657e-05	0.441	0	0	-8.8291	11	14	8	CDS
bta-miR-99a-5p	NM_001102171	OTULINL	523	580	0.846154	-20.2	1	0.000545196	0.574	0	0	-3.93757	21	57	8	CDS
bta-miR-99a-5p	NM_001102171	OTULINL	1375	1395	0.923077	-18.4	1	0.138825	0.603	0	0	-7.7918	15	20	10	3UTR
bta-miR-99a-5p	NM_001102172	RFX2	878	890	0.923077	-19	1	2.44514e-05	0.338	0	0	-7.48304	11	12	11	CDS
bta-miR-99a-5p	NM_001102177	GTF2I	1974	2009	0.846154	-17	1	0.0515562	0.662	0	0	-7.75705	16	35	9	CDS
bta-miR-99a-5p	NM_001102182	MARK2	873	894	0.923077	-21.5	1	0.000927464	0.485	0	0	-7.59341	17	21	6	CDS
bta-miR-99a-5p	NM_001102185	PIAS3	1546	1559	0.846154	-17.8	1	0.000229311	0.353	0	0	-10.8149	10	13	6	CDS
bta-miR-99a-5p	NM_001102198	SLC19A3	456	499	0.846154	-19.4	1	0.00312821	0.471	0	0	-5.9255	17	27	8	CDS
bta-miR-99a-5p	NM_001102204	RIN2	4154	4174	0.923077	-21.6	1	0.00128939	0.529	0	0	-6.69537	16	20	7	3UTR
bta-miR-99a-5p	NM_001102204	RIN2	401	418	0.923077	-18	1	7.91367e-06	0.368	0	0	-10.7891	15	17	10	CDS
bta-miR-99a-5p	NM_001102205	KTN1	1257	1275	0.846154	-17.4	1	0.0225356	0.632	0	0	-11.8602	14	18	11	CDS
bta-miR-99a-5p	NM_001102214	ILDR1	1175	1195	0.846154	-17.8	1	7.11129e-05	0.382	0	0	-7.94785	11	15	7	CDS
bta-miR-99a-5p	NM_001102217	PPP1R12A	2554	2565	1	-18.3	1	0.0672734	0.559	0	0	-8.07147	10	11	10	3UTR
bta-miR-99a-5p	NM_001102219	NLRP3	429	446	0.923077	-17.3	1	0.00330759	0.588	0	0	-5.81384	15	17	12	CDS
bta-miR-99a-5p	NM_001102226	NAGLU	943	965	0.846154	-18	1	0.000780295	0.426	0	0	-5.9255	14	22	8	CDS
bta-miR-99a-5p	NM_001102231	SLC6A7	2575	2590	0.846154	-18.9	1	0.0102027	0.456	0	0	-6.9638	13	15	11	3UTR
bta-miR-99a-5p	NM_001102239	RNF111	3102	3122	0.846154	-17.9	1	0.133279	0.544	0	0	-13.871	13	20	7	CDS
bta-miR-99a-5p	NM_001102241	ARHGAP12	1226	1242	0.846154	-16.7	1	0.00376636	0.544	0	0	-8.91507	15	16	15	CDS
bta-miR-99a-5p	NM_001102245	RNF121	373	396	0.846154	-15.7	1	1.74429e-05	0.559	0	0	-6.76235	19	23	14	CDS
bta-miR-99a-5p	NM_001102253	MYLIP	4	17	0.846154	-18.1	1	1.36858e-06	0.239	0	0	-6.78234	11	13	8	5UTR
bta-miR-99a-5p	NM_001102256	LANCL2	1034	1061	0.846154	-17.8	1	0.000293086	0.397	0	0	-5.81384	13	19	6	CDS
bta-miR-99a-5p	NM_001102259	SLF2	4214	4238	0.846154	-15.1	1	0.0030755	0.765	0	0	-10.1172	17	24	7	3UTR
bta-miR-99a-5p	NM_001102265	HERPUD1	833	856	0.923077	-19.2	1	0.000575897	0.397	0	0	-4.02637	14	23	8	CDS
bta-miR-99a-5p	NM_001102268	CCNY	1349	1361	0.923077	-16.9	1	0.000153225	0.574	0	0	-8.6833	10	12	7	3UTR
bta-miR-99a-5p	NM_001102270	UHRF2	1477	1494	0.846154	-16.7	1	0.000135954	0.471	0	0	-11.4705	13	17	9	CDS
bta-miR-99a-5p	NM_001102275	CNDP1	1157	1171	1	-20.5	1	0.000535337	0.412	0	0	-6.04689	12	14	11	CDS
bta-miR-99a-5p	NM_001102277	HAUS7	1239	1252	0.923077	-20.1	1	0.0017088	0.368	0	0	-7.51962	11	13	7	3UTR
bta-miR-99a-5p	NM_001102279	RETSAT	2872	2891	1	-17.1	1	0.0558538	0.529	0	0	-14.727	13	19	10	3UTR
bta-miR-99a-5p	NM_001102288	EPDR1	2208	2237	0.820513	-19.8	1	0.000500579	0.662	0	0	-4.957	19	29	16	3UTR
bta-miR-99a-5p	NM_001102295	TM6SF1	272	297	1	-26.2	1	0.000222914	0.485	0	0	-7.10805	19	25	7	CDS
bta-miR-99a-5p	NM_001102298	LRRC47	1030	1042	1	-18.8	1	5.89593e-05	0.309	0	0	-7.48304	11	12	11	CDS
bta-miR-99a-5p	NM_001102301	DDN	896	927	0.923077	-23.3	1	1.15433e-06	0.368	0	0	-4.957	18	25	10	CDS
bta-miR-99a-5p	NM_001102303	NSUN5	1588	1605	0.923077	-17.8	1	0.0206439	0.721	0	0	-14.401	15	17	8	3UTR
bta-miR-99a-5p	NM_001102307	ARHGEF28	2615	2635	0.923077	-15.4	1	0.00787334	0.5	0	0	-12.1251	16	20	12	CDS
bta-miR-99a-5p	NM_001102309	MCUR1	33	50	1	-17.6	1	4.57927e-07	0.25	0	0	-8.4925	15	17	10	5UTR
bta-miR-99a-5p	NM_001102313	HRC	2873	2893	0.923077	-18.8	1	0.00121481	0.412	0	0	-6.85796	16	20	7	3UTR
bta-miR-99a-5p	NM_001102325	ATF7IP	3409	3423	0.923077	-17.7	1	0.000101858	0.5	0	0	-8.36052	11	14	5	CDS
bta-miR-99a-5p	NM_001102351	BTNL2	706	731	0.923077	-19.3	1	0.00864742	0.456	0	0	-7.24999	17	20	14	CDS
bta-miR-99a-5p	NM_001102352	ARHGAP27	109	136	0.846154	-23.3	1	5.86228e-06	0.309	0	0	-6.19951	17	22	7	CDS
bta-miR-99a-5p	NM_001102358	PIR	1165	1183	0.923077	-14.7	1	0.0315363	0.515	0	0	-13.777	13	18	9	CDS
bta-miR-99a-5p	NM_001102365	HSD17B1	3	32	0.846154	-22	1	1.45392e-05	0.443	0	0	-7.65065	18	23	10	5UTR
bta-miR-99a-5p	NM_001102365	HSD17B1	1246	1273	0.846154	-18.1	1	0.00204946	0.338	0	0	-7.69925	17	27	11	CDS
bta-miR-99a-5p	NM_001102379	LRRC14	758	774	0.923077	-19.2	1	5.79881e-07	0.324	0	0	-6.19951	13	16	7	CDS
bta-miR-99a-5p	NM_001102379	LRRC14	674	688	1	-19.5	1	1.09645e-05	0.353	0	0	-6.00433	12	14	8	CDS
bta-miR-99a-5p	NM_001102478	NGFR	2468	2489	1	-22.1	1	2.24038e-06	0.426	0	0	-5.69245	17	21	6	3UTR
bta-miR-99a-5p	NM_001102478	NGFR	1181	1194	0.923077	-20.1	1	3.85595e-06	0.324	0	0	-8.75027	11	13	8	CDS
bta-miR-99a-5p	NM_001102480	TMEM43	891	913	0.846154	-21	1	0.000535447	0.397	0	0	-6.82535	18	22	10	CDS
bta-miR-99a-5p	NM_001102480	TMEM43	2220	2241	0.846154	-17.2	1	9.34677e-05	0.5	0	0	-10.282	16	21	10	3UTR
bta-miR-99a-5p	NM_001102481	CASK	2527	2554	0.923077	-21	1	2.32954e-05	0.426	0	0	-6.74884	17	22	6	CDS
bta-miR-99a-5p	NM_001102488	ALS2CL	2325	2338	1	-19.5	1	7.29815e-06	0.368	0	0	-6.86117	11	13	8	CDS
bta-miR-99a-5p	NM_001102492	LARS	3619	3631	1	-16.8	1	0.00943532	0.647	0	0	-7.16801	11	12	11	CDS
bta-miR-99a-5p	NM_001102502	CDC42BPG	4748	4782	1	-24.6	1	4.21264e-06	0.353	0	0	-6.03692	17	21	9	3UTR
bta-miR-99a-5p	NM_001102510	LRRC30	1517	1531	1	-18.2	1	4.02854e-06	0.471	0	0	-8.06181	11	14	8	3UTR
bta-miR-99a-5p	NM_001102511	KLHL13	2822	2861	1	-17.1	1	0.037724	0.603	0	0	-7.66387	12	15	7	3UTR
bta-miR-99a-5p	NM_001102515	NFE2L1	453	469	0.846154	-20.8	1	2.02903e-08	0.471	0	0	-6.09222	14	16	7	CDS
bta-miR-99a-5p	NM_001102515	NFE2L1	2786	2816	0.942308	-20.5	1	0.000191956	0.456	0	0	-5.38561	15	21	8	3UTR
bta-miR-99a-5p	NM_001102519	ENDOD1	3891	3933	0.846154	-19.3	1	0.00010236	0.368	0	0	-3.79332	19	42	11	3UTR
bta-miR-99a-5p	NM_001102524	APLNR	199	231	0.846154	-22	1	0.0584416	0.441	0	0	-5.9255	17	25	7	CDS
bta-miR-99a-5p	NM_001102524	APLNR	3197	3217	0.846154	-20.7	1	0.000424369	0.397	0	0	-10.1054	15	20	6	3UTR
bta-miR-99a-5p	NM_001102525	TMEM52B	2007	2038	1	-20.3	1	0.00116867	0.456	0	0	-6.87023	15	18	10	3UTR
bta-miR-99a-5p	NM_001102531	RAP2B	2649	2673	0.923077	-19	1	0.000251472	0.588	0	0	-7.65065	17	24	7	3UTR
bta-miR-99a-5p	NM_001102531	RAP2B	1092	1127	0.846154	-18.4	1	0.00336309	0.368	0	0	-7.08104	17	35	9	3UTR
bta-miR-99a-5p	NM_001102534	PRICKLE1	1627	1652	0.846154	-21	1	1.50131e-05	0.5	0	0	-4.957	18	25	8	CDS
bta-miR-99a-5p	NM_001102537	CDC42SE2	715	728	0.846154	-17.6	1	3.01439e-05	0.382	0	0	-8.02485	10	13	7	CDS
bta-miR-99a-5p	NM_001102540	ARHGAP4	1091	1131	0.912088	-21.6	1	4.93958e-06	0.471	0	0	-7.05635	15	18	8	CDS
bta-miR-99a-5p	NM_001102542	XPO7	3489	3511	0.846154	-18.8	1	0.307956	0.368	0	0	-10.608	15	22	10	3UTR
bta-miR-99a-5p	NM_001102544	FGD1	3516	3530	1	-18.6	1	0.000599488	0.588	0	0	-6.44976	13	14	13	3UTR
bta-miR-99a-5p	NM_001102545	KCTD7	80	101	0.846154	-20.1	1	5.8732e-06	0.235	0	0	-5.61866	12	15	8	5UTR
bta-miR-99a-5p	NM_001102548	LIG1	1	21	0.923077	-21.6	1	0.00028034	0.34	0	0	-6.19951	17	20	7	5UTR
bta-miR-99a-5p	NM_001102551	KHNYN	917	950	0.846154	-19	1	0.0685553	0.368	0	0	-6.55112	17	20	16	CDS
bta-miR-99a-5p	NM_001103087	ALDH1L1	2000	2022	0.923077	-20.7	1	0.000684637	0.456	0	0	-6.10696	18	22	11	CDS
bta-miR-99a-5p	NM_001103087	ALDH1L1	1751	1774	1	-18.7	1	2.71256e-05	0.382	0	0	-6.51454	13	16	7	CDS
bta-miR-99a-5p	NM_001103093	PPP1R21	2463	2485	1	-18.4	1	0.00231765	0.529	0	0	-8.2761	12	15	7	CDS
bta-miR-99a-5p	NM_001103094	CBX6	1453	1472	0.846154	-20.2	1	1.97796e-05	0.265	0	0	-7.79363	17	19	10	3UTR
bta-miR-99a-5p	NM_001103096	NUP43	370	381	0.846154	-15.3	1	0.000190016	0.397	0	0	-9.78282	10	11	10	CDS
bta-miR-99a-5p	NM_001103098	UHRF1	545	567	0.846154	-21.1	1	1.38106e-05	0.368	0	0	-10.0807	16	22	10	CDS
bta-miR-99a-5p	NM_001103098	UHRF1	1601	1617	0.846154	-19.2	1	5.41652e-05	0.471	0	0	-8.72555	15	16	15	CDS
bta-miR-99a-5p	NM_001103105	ERBB3	1270	1302	0.846154	-17	1	1.86138e-05	0.485	0	0	-7.48895	11	16	6	CDS
bta-miR-99a-5p	NM_001103105	ERBB3	5345	5363	0.846154	-15.9	1	0.000113423	0.603	0	0	-7.79363	14	18	7	3UTR
bta-miR-99a-5p	NM_001103106	WRNIP1	1970	1982	0.923077	-18.3	1	1.03148e-06	0.309	0	0	-8.02485	10	12	7	CDS
bta-miR-99a-5p	NM_001103107	UBAP2L	2002	2027	0.923077	-17.5	1	0.000115987	0.485	0	0	-10.6166	11	16	7	CDS
bta-miR-99a-5p	NM_001103173	NBEAL1	5144	5161	0.923077	-19.7	1	0.000827177	0.515	0	0	-10.305	15	17	9	CDS
bta-miR-99a-5p	NM_001103173	NBEAL1	4355	4370	0.846154	-17	1	0.00285735	0.588	0	0	-7.50368	12	15	7	CDS
bta-miR-99a-5p	NM_001103173	NBEAL1	6215	6228	1	-16.9	1	0.000722974	0.691	0	0	-6.78234	11	13	6	CDS
bta-miR-99a-5p	NM_001103174	BRWD1	5266	5298	1	-19.6	1	0.000915675	0.588	0	0	-5.38561	15	20	11	CDS
bta-miR-99a-5p	NM_001103174	BRWD1	2117	2136	0.923077	-18.4	1	0.0306352	0.485	0	0	-10.8587	15	19	8	CDS
bta-miR-99a-5p	NM_001103221	RCN1	367	398	0.923077	-18	1	1.83404e-05	0.5	0	0	-7.07546	12	16	6	CDS
bta-miR-99a-5p	NM_001103222	SLC2A2	2242	2266	0.846154	-18.6	1	0.000226742	0.618	0	0	-6.93679	17	24	10	3UTR
bta-miR-99a-5p	NM_001103224	ANXA6	1635	1653	0.846154	-20.8	1	0.00233673	0.353	0	0	-9.56953	15	18	9	CDS
bta-miR-99a-5p	NM_001103225	CD4	1139	1158	0.846154	-19	1	5.60085e-06	0.426	0	0	-10.0568	15	19	8	CDS
bta-miR-99a-5p	NM_001103227	ST8SIA6	941	960	0.846154	-19.3	1	0.00134635	0.574	0	0	-9.56953	16	19	7	CDS
bta-miR-99a-5p	NM_001103229	GRAMD1C	1671	1700	0.923077	-17.1	1	0.0101873	0.603	0	0	-4.65016	15	20	9	3UTR
bta-miR-99a-5p	NM_001103232	PRDM8	1512	1526	0.923077	-17.4	1	0.000337175	0.544	0	0	-10.7522	13	14	13	3UTR
bta-miR-99a-5p	NM_001103236	ACOX3	1248	1269	0.846154	-19.2	1	1.77261e-06	0.441	0	0	-7.82646	11	14	8	CDS
bta-miR-99a-5p	NM_001103241	PARP6	1145	1159	0.923077	-18	1	2.13492e-05	0.368	0	0	-8.88086	12	14	9	CDS
bta-miR-99a-5p	NM_001103243	CHRM4	1632	1650	0.846154	-19.9	1	9.4653e-06	0.441	0	0	-7.05635	15	18	8	3UTR
bta-miR-99a-5p	NM_001103244	RAD17	518	534	0.846154	-17.7	1	0.00392391	0.574	0	0	-14.5224	15	16	15	CDS
bta-miR-99a-5p	NM_001103246	NAT9	299	311	0.923077	-19.9	1	0.0003419	0.397	0	0	-7.46919	11	12	11	CDS
bta-miR-99a-5p	NM_001103249	CARS	387	425	0.846154	-20.6	1	0.000502496	0.338	0	0	-6.93496	17	38	10	CDS
bta-miR-99a-5p	NM_001103251	ZNF331	836	873	0.846154	-20.5	1	1.18468e-05	0.368	0	0	-8.02485	15	22	10	CDS
bta-miR-99a-5p	NM_001103257	SNX12	1920	1954	0.923077	-20.5	1	0.00109752	0.603	0	0	-4.957	17	23	12	3UTR
bta-miR-99a-5p	NM_001103262	LRRC40	1570	1617	1	-19.6	1	0.000304142	0.676	0	0	-8.05823	14	17	11	CDS
bta-miR-99a-5p	NM_001103269	SLC29A2	2029	2055	0.846154	-20.7	1	2.81882e-06	0.412	0	0	-8.05823	13	17	10	3UTR
bta-miR-99a-5p	NM_001103269	SLC29A2	2099	2120	0.846154	-18.6	1	0.00293188	0.426	0	0	-8.6833	14	21	7	3UTR
bta-miR-99a-5p	NM_001103271	SF3B2	2035	2077	0.846154	-21.7	1	4.91457e-06	0.471	0	0	-5.69245	18	28	8	CDS
bta-miR-99a-5p	NM_001103272	GNL1	1855	1876	0.846154	-22.7	1	0.000184166	0.353	0	0	-8.20631	17	21	7	CDS
bta-miR-99a-5p	NM_001103272	GNL1	898	934	0.923077	-18.9	1	0.000759792	0.485	0	0	-4.79441	20	36	14	CDS
bta-miR-99a-5p	NM_001103276	DHCR24	1366	1386	0.846154	-20.4	1	4.18599e-05	0.426	0	0	-9.02428	15	20	7	CDS
bta-miR-99a-5p	NM_001103277	CNOT2	1	20	0.923077	-19.5	1	0.000170511	0.51	0	0	-7.50368	12	15	7	5UTR
bta-miR-99a-5p	NM_001103282	HERC1	779	799	0.846154	-18.7	1	0.000446222	0.632	0	0	-13.6602	15	20	8	CDS
bta-miR-99a-5p	NM_001103284	CIP2A	1636	1653	0.923077	-16.5	1	0.00764016	0.647	0	0	-13.4275	15	17	9	CDS
bta-miR-99a-5p	NM_001103285	TUBAL3	139	156	0.923077	-19.7	1	1.26359e-06	0.471	0	0	-9.07604	14	17	8	CDS
bta-miR-99a-5p	NM_001103285	TUBAL3	929	950	0.846154	-18.2	1	1.21109e-05	0.412	0	0	-5.8508	17	21	8	3UTR
bta-miR-99a-5p	NM_001103292	MCHR1	2004	2030	1	-22.7	1	0.000676393	0.456	0	0	-4.84971	19	26	7	3UTR
bta-miR-99a-5p	NM_001103292	MCHR1	1716	1742	0.923077	-21.8	1	0.00114917	0.397	0	0	-4.84971	19	26	6	3UTR
bta-miR-99a-5p	NM_001103292	MCHR1	1523	1545	1	-20.6	1	1.2019e-05	0.412	0	0	-7.82646	11	14	8	3UTR
bta-miR-99a-5p	NM_001103293	MED20	395	414	0.846154	-19.9	1	0.000896606	0.441	0	0	-11.1132	15	19	9	CDS
bta-miR-99a-5p	NM_001103293	MED20	1033	1048	0.846154	-19.1	1	0.000255587	0.353	0	0	-10.608	12	15	8	3UTR
bta-miR-99a-5p	NM_001103295	LMNB1	2752	2769	0.846154	-14.9	1	0.0316694	0.471	0	0	-10.7491	14	17	9	3UTR
bta-miR-99a-5p	NM_001103299	PLS1	1663	1709	1	-18.7	1	0.0109758	0.632	0	0	-7.23797	13	21	9	CDS
bta-miR-99a-5p	NM_001103300	MAFF	995	1013	0.846154	-17.2	1	6.42306e-06	0.5	0	0	-9.54656	15	18	7	3UTR
bta-miR-99a-5p	NM_001103308	TTC25	836	857	0.846154	-19.7	1	2.10367e-05	0.338	0	0	-7.7918	16	21	9	CDS
bta-miR-99a-5p	NM_001103317	ERCC2	2016	2033	0.846154	-20.5	1	8.50173e-05	0.397	0	0	-8.4925	16	17	16	CDS
bta-miR-99a-5p	NM_001103326	CDHR5	295	314	1	-18.1	1	8.30921e-06	0.426	0	0	-9.40464	11	15	7	CDS
bta-miR-99a-5p	NM_001103331	C9H6orf120	347	368	0.846154	-19.3	1	1.25683e-05	0.324	0	0	-12.3711	15	21	7	CDS
bta-miR-99a-5p	NM_001103333	CCDC157	1526	1538	1	-18.3	1	1.78863e-05	0.25	0	0	-8.02485	10	12	7	CDS
bta-miR-99a-5p	NM_001103336	GRTP1	90	112	0.846154	-21.8	1	7.30834e-05	0.426	0	0	-7.28438	19	22	11	CDS
bta-miR-99a-5p	NM_001103336	GRTP1	843	862	0.846154	-19.4	1	5.63074e-05	0.397	0	0	-9.97295	16	19	11	CDS
bta-miR-99a-5p	NM_001103337	ZNF613	88	123	0.846154	-19.5	1	4.68779e-06	0.515	0	0	-8.61389	14	20	6	5UTR
bta-miR-99a-5p	NM_001103344	UBAC2	732	750	0.923077	-21.3	1	4.8024e-06	0.309	0	0	-9.15686	15	18	10	CDS
bta-miR-99a-5p	NM_001103347	TEAD2	857	902	0.846154	-21.9	1	3.09543e-07	0.412	0	0	-8.75027	14	18	11	CDS
bta-miR-99a-5p	NM_001104960	TRPC3	25	44	0.923077	-22	1	0.012319	0.309	0	0	-10.8161	15	19	9	CDS
bta-miR-99a-5p	NM_001104965	ZNF404	1700	1712	1	-16.1	1	0.00377456	0.544	0	0	-8.2244	10	12	6	3UTR
bta-miR-99a-5p	NM_001104974	TBC1D10A	962	981	0.846154	-19.4	1	4.98223e-05	0.441	0	0	-9.97295	16	19	11	CDS
bta-miR-99a-5p	NM_001105008	SUPT3H	753	770	0.846154	-18.1	1	0.000104959	0.574	0	0	-7.75705	15	17	13	CDS
bta-miR-99a-5p	NM_001105017	HOXA10	485	496	0.923077	-15.9	1	0.000141914	0.574	0	0	-9.78282	10	11	10	CDS
bta-miR-99a-5p	NM_001105018	SAMD14	1856	1870	0.846154	-18.1	1	4.82951e-06	0.25	0	0	-5.9255	12	14	8	3UTR
bta-miR-99a-5p	NM_001105029	MACROD2	883	903	0.846154	-17	0	0.000165888	0.5	0	0	-19.4239	10	12	10	5UTR
bta-miR-99a-5p	NM_001105035	ACTL6A	207	228	0.846154	-17.5	1	0.000117314	0.515	0	0	-7.37138	16	21	10	CDS
bta-miR-99a-5p	NM_001105039	ZNF75D	929	947	0.846154	-15.9	1	2.36447e-05	0.544	0	0	-10.4498	16	18	14	CDS
bta-miR-99a-5p	NM_001105040	IRF7	114	131	0.846154	-17.8	1	7.66244e-07	0.324	0	0	-14.2298	14	17	8	5UTR
bta-miR-99a-5p	NM_001105043	DPP7	931	954	0.923077	-21.6	1	3.11478e-05	0.338	0	0	-8.86293	16	23	10	CDS
bta-miR-99a-5p	NM_001105044	PLCXD1	1186	1224	0.846154	-19.3	1	0.000328105	0.324	0	0	-4.957	18	38	9	CDS
bta-miR-99a-5p	NM_001105048	IGSF1	798	821	0.846154	-18.3	1	0.000642749	0.5	0	0	-7.3076	17	23	8	CDS
bta-miR-99a-5p	NM_001105050	BTBD6	1521	1564	0.923077	-22.1	1	6.17167e-05	0.338	0	0	-6.66278	15	20	8	3UTR
bta-miR-99a-5p	NM_001105323	PTGS1	1272	1289	0.846154	-17.9	1	4.00479e-07	0.412	0	0	-7.16801	11	13	11	CDS
bta-miR-99a-5p	NM_001105340	TRAF5	2004	2020	0.846154	-16.7	1	0.00203302	0.603	0	0	-8.09481	12	16	6	3UTR
bta-miR-99a-5p	NM_001105342	HIF3A	4587	4607	0.846154	-20.4	1	0.000237295	0.426	0	0	-9.02428	14	20	7	3UTR
bta-miR-99a-5p	NM_001105343	ABCG4	3	26	0.923077	-20.9	1	0.0367584	0.364	0	0	-9.64415	14	18	11	5UTR
bta-miR-99a-5p	NM_001105343	ABCG4	2545	2566	0.923077	-19.2	1	0.00107477	0.485	0	0	-6.85796	18	21	11	3UTR
bta-miR-99a-5p	NM_001105352	UTP25	433	448	0.846154	-16.4	1	7.09881e-05	0.324	0	0	-9.24859	14	15	14	CDS
bta-miR-99a-5p	NM_001105354	PPIP5K1	5085	5102	0.923077	-19.6	1	1.03987e-08	0.544	0	0	-6.19951	15	17	8	3UTR
bta-miR-99a-5p	NM_001105354	PPIP5K1	4870	4889	0.923077	-18.6	1	0.00545119	0.544	0	0	-10.0215	14	19	10	3UTR
bta-miR-99a-5p	NM_001105355	PNLIPRP2	1121	1163	1	-20.8	1	0.0259923	0.529	0	0	-6.32527	17	22	10	CDS
bta-miR-99a-5p	NM_001105359	CWC25	24	42	0.846154	-17.9	1	9.41843e-06	0.471	0	0	-8.52527	15	18	9	5UTR
bta-miR-99a-5p	NM_001105368	COMTD1	7	53	0.846154	-20.9	1	3.49176e-08	0.25	0	0	-6.84241	18	31	10	5UTR
bta-miR-99a-5p	NM_001105373	TMEM140	901	921	0.923077	-25.9	1	1.46809e-06	0.25	0	0	-5.19005	17	20	9	CDS
bta-miR-99a-5p	NM_001105374	PRMT5	1252	1284	1	-19.9	1	0.000212971	0.441	0	0	-7.2559	12	16	6	CDS
bta-miR-99a-5p	NM_001105384	EPB41L4A	1403	1425	0.846154	-18.7	1	0.0276227	0.544	0	0	-9.51628	18	22	7	CDS
bta-miR-99a-5p	NM_001105386	SLC35A3	645	670	0.923077	-17.3	1	0.0313539	0.662	0	0	-6.34001	13	16	7	CDS
bta-miR-99a-5p	NM_001105391	LRRIQ3	99	130	0.846154	-18.1	1	2.63798e-08	0.426	0	0	-7.82646	15	20	11	5UTR
bta-miR-99a-5p	NM_001105392	KCTD19	1320	1367	1	-18.8	1	2.11734e-05	0.5	0	0	-8.07147	10	12	10	CDS
bta-miR-99a-5p	NM_001105396	ABCD3	1014	1030	0.846154	-17.4	1	0.00554736	0.647	0	0	-8.01482	12	16	8	CDS
bta-miR-99a-5p	NM_001105401	SH2D2A	808	837	0.923077	-19.6	1	3.1494e-07	0.368	0	0	-9.27234	14	17	12	CDS
bta-miR-99a-5p	NM_001105402	RPP40	189	206	0.846154	-18.6	1	0.0013736	0.574	0	0	-8.55977	15	17	9	CDS
bta-miR-99a-5p	NM_001105402	RPP40	1	14	0.923077	-18.6	1	3.53759e-06	0.256	0	0	-6.78234	11	13	9	5UTR
bta-miR-99a-5p	NM_001105417	CLINT1	282	299	0.846154	-16.9	1	0.00110608	0.574	0	0	-11.7623	14	17	7	CDS
bta-miR-99a-5p	NM_001105419	ZNF521	3137	3155	0.846154	-17.4	1	4.34611e-05	0.279	0	0	-9.24859	15	18	9	CDS
bta-miR-99a-5p	NM_001105428	CDC27	4151	4199	0.846154	-18	1	0.00769489	0.603	0	0	-10.608	13	19	9	3UTR
bta-miR-99a-5p	NM_001105430	ZC3H7A	2682	2729	1	-18.9	1	6.54148e-06	0.471	0	0	-6.98189	11	14	6	CDS
bta-miR-99a-5p	NM_001105436	AUH	232	244	0.846154	-15.3	1	0.000679175	0.397	0	0	-8.1503	10	12	8	CDS
bta-miR-99a-5p	NM_001105439	C24H18orf25	454	490	0.846154	-18.4	1	0.00395642	0.544	0	0	-7.37138	16	19	15	CDS
bta-miR-99a-5p	NM_001105443	ZNRF2	321	338	0.846154	-18.2	1	3.59362e-05	0.206	0	0	-9.24859	16	17	16	5UTR
bta-miR-99a-5p	NM_001105449	SRFBP1	611	627	0.846154	-18.5	1	0.00261011	0.647	0	0	-9.68502	15	16	15	CDS
bta-miR-99a-5p	NM_001105451	POU3F1	1823	1836	1	-19.9	1	4.33994e-09	0.294	0	0	-7.07546	12	13	12	3UTR
bta-miR-99a-5p	NM_001105453	NKD1	701	718	0.846154	-20	1	8.64388e-05	0.353	0	0	-11.9429	16	17	16	CDS
bta-miR-99a-5p	NM_001105460	VPS54	304	322	0.846154	-15.7	1	3.50405e-05	0.574	0	0	-6.51454	16	18	9	CDS
bta-miR-99a-5p	NM_001105464	ROR2	489	506	0.923077	-19.5	1	0.000261305	0.338	0	0	-9.54889	15	17	10	CDS
bta-miR-99a-5p	NM_001105468	NGP	402	423	0.846154	-18.8	1	2.53677e-08	0.338	0	0	-5.9255	12	15	9	CDS
bta-miR-99a-5p	NM_001105477	POLR2M	160	199	0.923077	-19.9	1	0.000346744	0.412	0	0	-6.93496	13	16	7	CDS
bta-miR-99a-5p	NM_001105489	NPDC1	368	386	0.871795	-17.7	1	5.84748e-07	0.309	0	0	-8.86293	15	18	10	CDS
bta-miR-99a-5p	NM_001105506	PLSCR1	694	729	1	-21.4	1	0.00615533	0.691	0	0	-4.957	16	19	14	CDS
bta-miR-99a-5p	NM_001105508	ELOF1	454	484	0.846154	-20.1	1	4.72388e-05	0.368	0	0	-13.3396	14	19	7	3UTR
bta-miR-99a-5p	NM_001105616	BOLA-NC1	363	408	0.846154	-21.6	1	9.92615e-05	0.353	0	0	-6.10696	17	31	9	CDS
bta-miR-99a-5p	NM_001105616	BOLA-NC1	1017	1063	0.846154	-18.5	1	2.01853e-05	0.485	0	0	-5.69245	16	46	13	CDS
bta-miR-99a-5p	NM_001105620	ANK3	275	293	0.846154	-17.3	1	3.87968e-05	0.515	0	0	-9.32546	15	18	8	5UTR
bta-miR-99a-5p	NM_001105621	RSPO1	837	859	0.923077	-19.3	1	0.00131255	0.5	0	0	-9.02428	17	22	9	CDS
bta-miR-99a-5p	NM_001105623	WDR6	2389	2434	0.846154	-22.9	1	0.000345377	0.368	0	0	-4.957	18	45	9	CDS
bta-miR-99a-5p	NM_001105623	WDR6	710	734	0.923077	-21.4	1	2.1182e-05	0.368	0	0	-8.8617	17	24	9	CDS
bta-miR-99a-5p	NM_001105625	SPATA5L1	266	301	0.846154	-22.1	1	1.19949e-06	0.338	0	0	-6.85796	17	35	9	CDS
bta-miR-99a-5p	NM_001105628	ATP10D	2075	2102	1	-21.1	1	0.00114187	0.544	0	0	-4.957	17	27	9	CDS
bta-miR-99a-5p	NM_001105629	TMTC4	386	403	1	-18.9	1	0.00291743	0.456	0	0	-9.07598	15	17	8	CDS
bta-miR-99a-5p	NM_001105634	CCDC117	2949	2990	0.846154	-18.6	1	0.00615637	0.588	0	0	-12.4177	15	24	8	3UTR
bta-miR-99a-5p	NM_001105645	COPA	600	633	0.846154	-18.4	1	0.0105787	0.471	0	0	-5.19005	16	28	9	CDS
bta-miR-99a-5p	NM_001105648	ENTPD2	1756	1776	0.923077	-24.5	1	7.99178e-07	0.324	0	0	-6.50069	17	20	9	3UTR
bta-miR-99a-5p	NM_001105648	ENTPD2	1801	1821	0.846154	-22.7	1	2.28222e-06	0.382	0	0	-6.85796	17	20	11	3UTR
bta-miR-99a-5p	NM_001105650	NUDT6	162	174	0.923077	-18.3	1	8.57773e-07	0.324	0	0	-8.02485	10	12	7	5UTR
bta-miR-99a-5p	NM_001109790	FAM168B	3963	3984	0.846154	-24	1	0.012549	0.368	0	0	-8.45025	16	21	7	3UTR
bta-miR-99a-5p	NM_001109791	CRYBG2	4659	4693	0.846154	-20.3	1	6.70744e-05	0.382	0	0	-4.957	17	34	11	CDS
bta-miR-99a-5p	NM_001109814	ANGPTL2	1407	1427	0.846154	-24	1	0.000198374	0.353	0	0	-6.54929	16	20	8	CDS
bta-miR-99a-5p	NM_001109961	GFPT1	917	968	0.923077	-19.2	1	0.00304429	0.441	0	0	-7.16801	11	13	11	CDS
bta-miR-99a-5p	NM_001109964	DPYSL5	3063	3082	0.923077	-18.2	1	6.50562e-05	0.397	0	0	-8.33988	10	12	10	3UTR
bta-miR-99a-5p	NM_001109966	COX19	1333	1363	0.923077	-19.8	1	4.21143e-06	0.294	0	0	-9.25733	11	15	7	3UTR
bta-miR-99a-5p	NM_001109978	PAG7	394	432	0.846154	-18.9	1	0.00744651	0.544	0	0	-3.93757	20	38	7	CDS
bta-miR-99a-5p	NM_001109980	SLC16A3	1733	1772	1	-21	1	0.000162824	0.368	0	0	-7.24999	16	18	16	3UTR
bta-miR-99a-5p	NM_001109981	ITGA6	2384	2404	0.846154	-17.4	1	0.000908388	0.559	0	0	-9.32546	12	15	8	CDS
bta-miR-99a-5p	NM_001109983	PGPEP1	2527	2545	1	-22	1	2.04013e-05	0.529	0	0	-8.14709	15	18	6	3UTR
bta-miR-99a-5p	NM_001110003	NHLH2	1191	1215	0.846154	-20.7	1	0.00631149	0.456	0	0	-4.957	18	24	8	CDS
bta-miR-99a-5p	NM_001110072	KRI1	93	131	1	-20.8	1	0.000310583	0.338	0	0	-12.3711	14	16	14	CDS
bta-miR-99a-5p	NM_001110091	ZNF514	403	437	1	-19.4	1	6.92739e-05	0.338	0	0	-4.76182	13	16	7	5UTR
bta-miR-99a-5p	NM_001110092	FAM183A	353	367	0.923077	-16.1	1	0.00757994	0.471	0	0	-11.7717	13	14	13	CDS
bta-miR-99a-5p	NM_001110094	TSTD3	70	83	1	-22.2	1	2.07166e-05	0.426	0	0	-6.74759	12	13	12	CDS
bta-miR-99a-5p	NM_001110189	EXOSC6	939	981	1	-23.2	1	0.00552727	0.397	0	0	-8.10683	16	22	10	3UTR
bta-miR-99a-5p	NM_001110194	HCK	773	804	0.923077	-18.4	1	5.39384e-05	0.441	0	0	-8.13743	18	31	8	CDS
bta-miR-99a-5p	NM_001110207	FGFR1	692	715	0.846154	-23.5	1	1.33148e-05	0.471	0	0	-9.15487	18	23	11	CDS
bta-miR-99a-5p	NM_001110207	FGFR1	2916	2938	0.846154	-23.3	1	0.0130393	0.279	0	0	-6.75067	18	22	6	3UTR
bta-miR-99a-5p	NM_001110207	FGFR1	260	273	0.846154	-17.9	1	8.41847e-07	0.324	0	0	-9.02428	12	13	12	CDS
bta-miR-99a-5p	NM_001110441	TMEM145	971	1013	0.923077	-18.8	1	3.07935e-06	0.353	0	0	-7.16801	11	13	11	CDS
bta-miR-99a-5p	NM_001110444	ZNF713	198	215	0.923077	-18.1	1	5.56889e-06	0.544	0	0	-12.4177	15	17	12	5UTR
bta-miR-99a-5p	NM_001110444	ZNF713	99	112	0.846154	-17.7	1	3.90871e-06	0.206	0	0	-9.56953	12	13	12	5UTR
bta-miR-99a-5p	NM_001110774	SPTSSB	1289	1303	0.923077	-18.5	1	0.0411094	0.544	0	0	-6.19951	13	14	13	3UTR
bta-miR-99a-5p	NM_001110785	IL6R	2391	2416	0.846154	-18.1	1	0.00810825	0.662	0	0	-4.67302	20	25	7	3UTR
bta-miR-99a-5p	NM_001110788	KIF3B	1485	1506	0.923077	-21.2	1	0.000467543	0.426	0	0	-5.81384	16	21	10	CDS
bta-miR-99a-5p	NM_001110788	KIF3B	1404	1421	0.923077	-18.6	1	0.0024583	0.441	0	0	-9.56953	14	17	7	CDS
bta-miR-99a-5p	NM_001110803	SCRN1	981	999	0.923077	-19	1	0.0542947	0.559	0	0	-12.3943	14	18	9	CDS
bta-miR-99a-5p	NM_001111325	MYOG	691	708	0.846154	-16.7	1	0.000775656	0.441	0	0	-11.1286	15	17	12	CDS
bta-miR-99a-5p	NM_001112708	SNAI1	842	871	0.846154	-21	1	4.46336e-08	0.324	0	0	-6.19951	17	22	9	CDS
bta-miR-99a-5p	NM_001113250	RBFA	1588	1604	1	-18.2	1	0.000289103	0.5	0	0	-11.9948	12	16	7	3UTR
bta-miR-99a-5p	NM_001113252	TGFB2	1341	1359	1	-21.7	1	8.58603e-06	0.559	0	0	-6.9293	16	18	11	CDS
bta-miR-99a-5p	NM_001113256	FKBP2	178	229	0.923077	-21	1	0.0126721	0.471	0	0	-6.10696	18	26	10	CDS
bta-miR-99a-5p	NM_001113260	RTN2	101	115	0.846154	-18.4	1	0.00235921	0.441	0	0	-6.73374	12	14	8	CDS
bta-miR-99a-5p	NM_001113278	PLEKHB1	747	772	0.846154	-19.9	1	2.08695e-06	0.426	0	0	-7.97342	15	19	11	CDS
bta-miR-99a-5p	NM_001113280	PLEKHB1	575	600	0.846154	-19.9	1	2.08695e-06	0.426	0	0	-7.97342	15	19	11	CDS
bta-miR-99a-5p	NM_001113281	KCNC1	2673	2691	0.923077	-18.6	1	0.00289594	0.485	0	0	-6.19951	16	18	10	3UTR
bta-miR-99a-5p	NM_001113281	KCNC1	1017	1031	0.923077	-18.2	1	3.08252e-08	0.382	0	0	-6.00433	12	14	8	CDS
bta-miR-99a-5p	NM_001113284	GSN	2063	2095	0.923077	-18.6	1	4.77725e-05	0.426	0	0	-8.00792	18	32	11	CDS
bta-miR-99a-5p	NM_001113298	MPO	1653	1671	0.846154	-16.9	1	0.00016734	0.382	0	0	-11.1271	15	18	8	CDS
bta-miR-99a-5p	NM_001113303	DYNLL2	59	77	0.923077	-20.7	1	1.57723e-05	0.206	0	0	-10.305	15	18	10	5UTR
bta-miR-99a-5p	NM_001113766	TMC2	867	884	0.846154	-16.8	1	0.000177949	0.5	0	0	-13.6171	12	17	7	CDS
bta-miR-99a-5p	NM_001113769	CHST2	1908	1926	0.923077	-19.9	1	0.00056276	0.647	0	0	-13.6656	15	18	11	3UTR
bta-miR-99a-5p	NM_001113769	CHST2	3004	3020	0.961538	-18.5	1	0.0325215	0.676	0	0	-6.50069	15	16	15	3UTR
bta-miR-99a-5p	NM_001114082	AGT	378	416	0.846154	-24.1	1	4.3316e-06	0.382	0	0	-9.02428	15	17	15	CDS
bta-miR-99a-5p	NM_001114082	AGT	1283	1304	0.846154	-21.6	1	7.78712e-06	0.265	0	0	-6.54929	15	21	9	CDS
bta-miR-99a-5p	NM_001114156	SPTAN1	2190	2208	0.923077	-17.5	1	0.00127723	0.397	0	0	-12.175	15	18	8	CDS
bta-miR-99a-5p	NM_001114191	WNT1	911	963	0.846154	-18.3	1	4.43724e-07	0.338	0	0	-5.9255	12	15	7	CDS
bta-miR-99a-5p	NM_001114509	TFF3	155	172	0.846154	-19.7	1	1.67609e-07	0.324	0	0	-8.61389	16	17	16	CDS
bta-miR-99a-5p	NM_001114517	COX8B	198	234	0.923077	-20.2	1	1.13056e-06	0.426	0	0	-9.37406	15	20	8	CDS
bta-miR-99a-5p	NM_001114520	CAMK2N1	189	237	0.923077	-22.4	1	3.88042e-05	0.471	0	0	-8.55011	14	20	7	CDS
bta-miR-99a-5p	NM_001114528	ROMO1	221	243	0.846154	-21.5	1	5.86788e-05	0.412	0	0	-6.19951	18	22	11	CDS
bta-miR-99a-5p	NM_001114626	PRSS42	618	641	0.846154	-19.7	1	6.32822e-05	0.471	0	0	-8.48048	16	23	9	CDS
bta-miR-99a-5p	NM_001114855	BoLA	26	45	0.846154	-21.3	1	6.63965e-08	0.353	0	0	-8.81432	16	19	6	5UTR
bta-miR-99a-5p	NM_001114969	CHTF8	2758	2774	1	-18.3	1	0.051765	0.485	0	0	-8.12748	14	16	10	3UTR
bta-miR-99a-5p	NM_001122729	GBE1	1366	1383	0.923077	-19.1	1	0.00333385	0.647	0	0	-8.51314	15	17	9	CDS
bta-miR-99a-5p	NM_001123033	ARHGEF12	7202	7232	1	-22.4	1	6.25796e-05	0.529	0	0	-5.69245	15	18	13	3UTR
bta-miR-99a-5p	NM_001123033	ARHGEF12	1733	1749	0.923077	-19.6	0	4.34019e-05	0.574	0	0	-12.2728	15	16	15	CDS
bta-miR-99a-5p	NM_001123034	NCEH1	1160	1176	0.923077	-17.5	1	0.00224825	0.485	0	0	-6.32527	12	16	7	CDS
bta-miR-99a-5p	NM_001123365	CTCFL	268	300	1	-24.5	1	4.81957e-07	0.368	0	0	-3.93757	19	22	10	CDS
bta-miR-99a-5p	NM_001127440	ZAR1L	850	867	0.923077	-18.2	1	1.09825e-06	0.265	0	0	-8.34548	14	17	9	CDS
bta-miR-99a-5p	NM_001128069	ANGPTL5	48	63	0.923077	-17.6	1	0.00193726	0.618	0	0	-8.91507	12	15	6	5UTR
bta-miR-99a-5p	NM_001128498	BTBD9	1506	1555	0.846154	-22.9	1	0.000195979	0.441	0	0	-6.51454	17	22	9	CDS
bta-miR-99a-5p	NM_001128504	CHMP4A	926	941	0.846154	-18.2	1	0.00384344	0.456	0	0	-10.0807	14	15	14	3UTR
bta-miR-99a-5p	NM_001128507	RAB4B	200	246	1	-23.2	1	0.000954313	0.441	0	0	-5.57006	16	19	13	CDS
bta-miR-99a-5p	NM_001128509	SLC24A5	427	438	0.846154	-15	1	0.000446322	0.544	0	0	-13.8986	10	11	10	CDS
bta-miR-99a-5p	NM_001130753	RBM45	466	519	1	-20.4	1	0.0423923	0.632	0	0	-7.83842	15	19	10	CDS
bta-miR-99a-5p	NM_001130753	RBM45	203	234	0.923077	-20.1	1	1.85964e-07	0.412	0	0	-11.1583	14	19	8	CDS
bta-miR-99a-5p	NM_001130754	RAB14	2623	2649	0.846154	-18.8	1	0.000725172	0.574	0	0	-4.84971	19	26	7	3UTR
bta-miR-99a-5p	NM_001130931	NUP205	3657	3673	1	-17.6	1	0.00230309	0.574	0	0	-11.1852	15	16	15	CDS
bta-miR-99a-5p	NM_001142485	SPEG	151	171	0.846154	-21.1	1	1.03977e-07	0.279	0	0	-5.69245	17	20	9	CDS
bta-miR-99a-5p	NM_001142485	SPEG	4351	4365	0.961538	-20.4	1	0.000157012	0.368	0	0	-5.61866	12	14	8	CDS
bta-miR-99a-5p	NM_001143744	GPR39	1980	1998	0.846154	-18.3	1	0.00268192	0.397	0	0	-13.3396	14	18	9	3UTR
bta-miR-99a-5p	NM_001143855	ABL2	173	188	0.846154	-17.6	1	0.00084332	0.324	0	0	-9.56953	11	15	6	5UTR
bta-miR-99a-5p	NM_001143856	AMPD2	1520	1547	0.923077	-22	1	0.000532202	0.382	0	0	-6.19951	18	27	9	CDS
bta-miR-99a-5p	NM_001143859	GALNT5	149	165	0.923077	-17.6	1	0.000212547	0.471	0	0	-8.6389	11	16	6	CDS
bta-miR-99a-5p	NM_001143860	MACF1	1119	1138	1	-20.7	1	0.0109379	0.441	0	0	-11.871	15	19	8	CDS
bta-miR-99a-5p	NM_001143860	MACF1	8175	8197	0.846154	-19.8	1	0.00517402	0.441	0	0	-6.24613	18	22	8	CDS
bta-miR-99a-5p	NM_001143861	SETDB2	111	132	0.923077	-16.6	1	0.00146846	0.618	0	0	-14.5224	13	15	13	CDS
bta-miR-99a-5p	NM_001143867	DDX6	934	957	0.846154	-17.7	1	0.0488428	0.529	0	0	-6.54929	17	23	9	CDS
bta-miR-99a-5p	NM_001143870	PACS1	1021	1055	1	-23.2	1	0.00284177	0.441	0	0	-8.10683	16	22	10	CDS
bta-miR-99a-5p	NM_001143871	CLCN1	1549	1569	0.846154	-18.5	1	0.000557906	0.544	0	0	-15.5612	14	20	8	CDS
bta-miR-99a-5p	NM_001143874	DNAH7	8659	8685	0.846154	-18.8	1	0.000944512	0.471	0	0	-7.99318	17	26	7	CDS
bta-miR-99a-5p	NM_001143877	ADCY6	3243	3264	1	-19.5	1	0.00240763	0.471	0	0	-6.19951	16	21	11	CDS
bta-miR-99a-5p	NM_001143877	ADCY6	237	254	0.846154	-18.9	1	1.11892e-06	0.206	0	0	-7.2894	14	17	10	CDS
bta-miR-99a-5p	NM_001144094	SLC24A2	46	61	0.923077	-19.4	1	0.000202116	0.485	0	0	-14.5224	14	15	14	5UTR
bta-miR-99a-5p	NM_001144095	EPHA1	290	312	1	-21.5	1	0.00183201	0.397	0	0	-4.957	14	17	11	CDS
bta-miR-99a-5p	NM_001144096	RICTOR	5292	5315	0.846154	-17.6	1	0.000309041	0.544	0	0	-7.75705	15	18	9	3UTR
bta-miR-99a-5p	NM_001144097	CRP	968	997	0.846154	-18.6	1	0.0240786	0.676	0	0	-8.81432	17	29	8	3UTR
bta-miR-99a-5p	NM_001144098	MEP1B	1842	1855	0.923077	-18.3	1	0.0170949	0.5	0	0	-14.5224	11	13	8	CDS
bta-miR-99a-5p	NM_001144101	TSC22D2	590	614	0.846154	-20.9	1	1.7876e-08	0.368	0	0	-9.94954	16	24	8	5UTR
bta-miR-99a-5p	NM_001144102	SLC14A2	537	557	0.961538	-21.8	1	0.000119839	0.353	0	0	-4.02637	14	18	8	CDS
bta-miR-99a-5p	NM_001144103	ATP1A4	1627	1666	1	-17.8	1	1.6259e-05	0.412	0	0	-5.92733	13	17	9	CDS
bta-miR-99a-5p	NM_001144106	PCGF2	2155	2178	0.846154	-23.1	1	0.00333916	0.471	0	0	-10.7153	16	23	10	3UTR
bta-miR-99a-5p	NM_001144107	OTOF	4450	4500	0.846154	-23.1	1	0.00015734	0.353	0	0	-4.76182	17	23	10	CDS
bta-miR-99a-5p	NM_001144853	ME1	713	726	0.846154	-15.4	1	0.00409494	0.603	0	0	-7.75705	12	13	12	CDS
bta-miR-99a-5p	NM_001145075	USP27X	510	547	0.846154	-21.3	1	0.000500317	0.456	0	0	-6.62812	16	24	8	5UTR
bta-miR-99a-5p	NM_001145508	F8	443	461	0.923077	-21.2	1	4.65741e-07	0.412	0	0	-4.65016	16	18	12	CDS
bta-miR-99a-5p	NM_001146692	EFCC1	299	316	0.846154	-18.6	1	0.000390796	0.265	0	0	-7.23614	15	17	9	CDS
bta-miR-99a-5p	NM_001159566	TGFBR2	1621	1669	0.923077	-19.3	1	2.83476e-05	0.441	0	0	-5.19005	13	20	8	CDS
bta-miR-99a-5p	NM_001161651	TPC3	456	476	1	-20.3	1	0.000581552	0.5	0	0	-3.79332	16	20	10	CDS
bta-miR-99a-5p	NM_001162420	PRKAG3	812	834	0.846154	-18.5	1	8.57819e-06	0.544	0	0	-8.10047	17	22	9	CDS
bta-miR-99a-5p	NM_001163413	CD163	20	35	1	-17.9	1	0.0155052	0.531	0	0	-9.02511	13	15	9	CDS
bta-miR-99a-5p	NM_001163694	C1H21orf62	423	439	0.846154	-16.8	1	0.000287102	0.426	0	0	-12.8816	11	16	6	CDS
bta-miR-99a-5p	NM_001163778	FN1	6972	6994	0.923077	-19.6	1	0.0117797	0.529	0	0	-11.1132	15	22	11	CDS
bta-miR-99a-5p	NM_001163783	DPYSL4	1967	1988	0.846154	-20.2	1	0.00296708	0.324	0	0	-11.5804	15	21	6	3UTR
bta-miR-99a-5p	NM_001163785	CDYL2	1341	1361	0.923077	-19.9	1	6.60284e-06	0.338	0	0	-12.4965	15	20	8	CDS
bta-miR-99a-5p	NM_001163929	AACS	1111	1144	1	-23.6	1	0.000299559	0.471	0	0	-6.10696	19	33	10	CDS
bta-miR-99a-5p	NM_001163929	AACS	455	474	0.846154	-20.5	1	0.000363956	0.397	0	0	-10.3719	15	19	11	CDS
bta-miR-99a-5p	NM_001164025	C18H19orf54	219	267	0.846154	-19.5	1	0.000246237	0.515	0	0	-4.65016	18	48	8	5UTR
bta-miR-99a-5p	NM_001164026	TCHP	1936	1976	0.923077	-22.2	1	9.0941e-05	0.529	0	0	-5.91553	17	20	15	3UTR
bta-miR-99a-5p	NM_001164653	IL27	411	429	1	-22	1	0.000514877	0.441	0	0	-11.0902	16	18	14	CDS
bta-miR-99a-5p	NM_001164861	SLC5A8	828	848	0.923077	-23.3	1	0.000345861	0.5	0	0	-6.24613	18	20	10	CDS
bta-miR-99a-5p	NM_001166297	MOCS1	385	406	0.846154	-24	1	2.87313e-06	0.368	0	0	-8.93173	18	21	8	CDS
bta-miR-99a-5p	NM_001166297	MOCS1	1040	1058	0.846154	-20	1	7.40119e-06	0.338	0	0	-13.6602	15	18	8	CDS
bta-miR-99a-5p	NM_001166298	PLBD1	648	669	0.846154	-17.6	1	0.128659	0.559	0	0	-11.1132	15	21	8	CDS
bta-miR-99a-5p	NM_001166485	C4A	831	853	0.846154	-19.1	1	0.0121209	0.412	0	0	-6.78234	15	22	9	CDS
bta-miR-99a-5p	NM_001166485	C4A	3214	3232	0.923077	-18.6	1	0.000264797	0.471	0	0	-8.63862	15	18	7	CDS
bta-miR-99a-5p	NM_001166499	ITGA2	7	24	0.846154	-16.5	1	0.000240478	0.34	0	0	-11.8625	13	17	9	CDS
bta-miR-99a-5p	NM_001166500	ITGA5	4262	4284	1	-20.7	1	8.00055e-07	0.353	0	0	-6.14858	13	16	9	3UTR
bta-miR-99a-5p	NM_001166512	PROC	1375	1409	0.923077	-20.4	1	0.000292777	0.471	0	0	-7.24999	14	19	11	CDS
bta-miR-99a-5p	NM_001166515	ADAMTS5	525	559	0.923077	-20	1	1.5947e-05	0.324	0	0	-9.2723	16	22	9	CDS
bta-miR-99a-5p	NM_001166526	DSC2	2621	2634	0.846154	-17.7	1	5.80936e-05	0.471	0	0	-5.9255	12	13	12	CDS
bta-miR-99a-5p	NM_001166530	LDLR	1094	1112	0.923077	-20.9	1	0.00163695	0.441	0	0	-10.8926	16	18	14	CDS
bta-miR-99a-5p	NM_001166554	PTGES2	649	662	0.846154	-19.2	1	0.00139566	0.412	0	0	-6.98189	11	13	6	CDS
bta-miR-99a-5p	NM_001166567	USP22	2435	2473	0.846154	-19.7	1	7.37301e-06	0.426	0	0	-4.957	19	38	11	3UTR
bta-miR-99a-5p	NM_001166568	PROCA1	312	334	0.846154	-18.8	1	0.00645814	0.485	0	0	-7.2559	16	22	10	5UTR
bta-miR-99a-5p	NM_001166568	PROCA1	1618	1639	0.846154	-17.7	1	0.00242467	0.382	0	0	-10.6166	13	21	7	3UTR
bta-miR-99a-5p	NM_001166570	NPPB	161	179	0.923077	-19.7	1	3.25057e-06	0.309	0	0	-9.65052	15	18	9	CDS
bta-miR-99a-5p	NM_001166571	MIA3	8302	8322	0.923077	-20.6	1	1.66856e-05	0.397	0	0	-7.99318	16	20	8	3UTR
bta-miR-99a-5p	NM_001166572	TRPC6	783	807	0.846154	-16.9	1	0.000862644	0.456	0	0	-9.06122	11	15	7	CDS
bta-miR-99a-5p	NM_001166575	KRT14	323	347	0.846154	-18.5	1	8.61461e-05	0.338	0	0	-5.9255	12	18	9	CDS
bta-miR-99a-5p	NM_001166615	NFATC1	1679	1691	0.923077	-19.2	1	5.61135e-07	0.338	0	0	-8.23913	11	12	11	CDS
bta-miR-99a-5p	NM_001167834	CES4A	571	591	0.923077	-20.1	1	2.93542e-05	0.353	0	0	-6.73374	17	20	8	CDS
bta-miR-99a-5p	NM_001167894	F13A1	1846	1862	0.846154	-18.8	1	0.000173462	0.397	0	0	-9.56953	14	16	12	CDS
bta-miR-99a-5p	NM_001167896	DCAF12	912	931	0.846154	-18.5	1	0.00478523	0.471	0	0	-8.63862	16	19	8	CDS
bta-miR-99a-5p	NM_001167904	POLD3	183	201	1	-16.6	1	0.159331	0.544	0	0	-15.9645	14	18	9	CDS
bta-miR-99a-5p	NM_001167904	POLD3	1780	1821	0.846154	-15.1	1	0.00062553	0.603	0	0	-8.55011	13	15	13	3UTR
bta-miR-99a-5p	NM_001167932	VDR	180	207	1	-20.4	1	5.99962e-08	0.324	0	0	-5.9255	12	14	12	CDS
bta-miR-99a-5p	NM_001168426	PHF20	2563	2585	0.846154	-20.3	1	3.74428e-05	0.5	0	0	-5.81384	17	22	8	CDS
bta-miR-99a-5p	NM_001172039	RBMX	1115	1136	0.846154	-16.6	1	0.000330021	0.456	0	0	-9.69585	17	21	9	CDS
bta-miR-99a-5p	NM_001174091	SLC12A4	115	130	0.846154	-19.1	1	0.00280874	0.338	0	0	-7.05635	14	15	14	CDS
bta-miR-99a-5p	NM_001177596	SLC8B1	2620	2640	0.923077	-21.2	1	0.00334239	0.382	0	0	-10.7153	15	20	7	3UTR
bta-miR-99a-5p	NM_001178103	DSC3	2633	2648	0.846154	-17.4	1	5.00615e-05	0.441	0	0	-7.73085	13	15	10	3UTR
bta-miR-99a-5p	NM_001191121	VILL	157	174	1	-18.8	1	0.00114223	0.529	0	0	-8.7692	14	17	8	5UTR
bta-miR-99a-5p	NM_001191123	CACNA1E	34	51	0.871795	-18.1	1	1.21384e-05	0.265	0	0	-10.0707	15	17	11	CDS
bta-miR-99a-5p	NM_001191132	FLT1	4544	4571	0.846154	-17.9	1	0.0396609	0.559	0	0	-6.97192	18	27	10	3UTR
bta-miR-99a-5p	NM_001191138	ELF2	2581	2597	0.846154	-17.7	1	0.00487144	0.618	0	0	-8.40586	15	16	15	3UTR
bta-miR-99a-5p	NM_001191144	KCNK5	997	1018	1	-19	1	0.00154666	0.441	0	0	-5.19005	16	21	8	CDS
bta-miR-99a-5p	NM_001191149	EIF4EBP2	814	837	1	-22.6	1	4.8449e-06	0.485	0	0	-6.42973	18	23	8	3UTR
bta-miR-99a-5p	NM_001191151	PCDH10	17	43	0.923077	-19.8	1	8.35946e-06	0.426	0	0	-4.957	15	26	8	5UTR
bta-miR-99a-5p	NM_001191162	MAP4K3	1122	1145	1	-20.8	1	0.000247182	0.618	0	0	-13.6656	16	23	8	CDS
bta-miR-99a-5p	NM_001191164	ATP2B3	248	259	1	-18.3	1	0.000271736	0.397	0	0	-8.07147	10	11	10	CDS
bta-miR-99a-5p	NM_001191164	ATP2B3	3667	3685	0.846154	-18.9	1	9.41315e-06	0.368	0	0	-9.09597	15	18	10	3UTR
bta-miR-99a-5p	NM_001191170	ARNTL	237	281	0.846154	-20	1	6.29326e-06	0.485	0	0	-9.27234	15	18	13	5UTR
bta-miR-99a-5p	NM_001191171	ZMYND8	305	340	1	-19.4	1	0.00427469	0.471	0	0	-4.67302	20	35	10	CDS
bta-miR-99a-5p	NM_001191172	CNNM2	309	322	1	-19.9	1	4.01763e-05	0.368	0	0	-6.98189	11	13	6	CDS
bta-miR-99a-5p	NM_001191180	SAMD12	37	83	0.923077	-23.3	1	7.25475e-05	0.441	0	0	-8.12748	16	20	10	5UTR
bta-miR-99a-5p	NM_001191183	ACBD3	1333	1353	0.846154	-16.4	1	3.5031e-05	0.603	0	0	-5.69428	18	20	14	CDS
bta-miR-99a-5p	NM_001191184	KCND2	1222	1240	0.923077	-18.2	1	0.0016074	0.515	0	0	-13.6656	11	13	11	CDS
bta-miR-99a-5p	NM_001191185	SLC20A1	2371	2391	0.923077	-20.5	1	6.88595e-05	0.544	0	0	-6.19951	17	20	10	3UTR
bta-miR-99a-5p	NM_001191186	HOXB9	488	530	0.846154	-18	1	2.94929e-06	0.456	0	0	-9.75973	14	18	10	CDS
bta-miR-99a-5p	NM_001191197	PATZ1	808	852	0.846154	-20.1	1	1.50366e-06	0.353	0	0	-9.04737	15	21	7	CDS
bta-miR-99a-5p	NM_001191199	SLC8A3	1644	1663	0.923077	-19.7	1	0.00177829	0.426	0	0	-9.33931	15	19	7	CDS
bta-miR-99a-5p	NM_001191200	LZTS3	1907	1929	0.846154	-22.4	1	1.63824e-05	0.294	0	0	-10.6166	15	22	7	CDS
bta-miR-99a-5p	NM_001191200	LZTS3	3410	3429	0.923077	-20.9	1	6.7506e-05	0.397	0	0	-5.69245	17	19	12	3UTR
bta-miR-99a-5p	NM_001191204	TRAPPC4	418	463	0.846154	-16.3	1	0.000446422	0.471	0	0	-13.6656	11	13	11	CDS
bta-miR-99a-5p	NM_001191214	NUDT19	246	262	0.846154	-17.2	1	6.35786e-08	0.279	0	0	-7.16235	15	16	15	CDS
bta-miR-99a-5p	NM_001191215	FHOD3	2136	2166	0.923077	-26.8	1	0.00290631	0.426	0	0	-4.02637	19	23	11	CDS
bta-miR-99a-5p	NM_001191223	HNRNPM	2127	2144	0.923077	-16.7	1	0.0143473	0.485	0	0	-10.4264	14	17	9	CDS
bta-miR-99a-5p	NM_001191224	ZBTB32	784	799	1	-17.2	1	0.000602222	0.353	0	0	-6.78234	11	15	8	CDS
bta-miR-99a-5p	NM_001191228	TYRO3	3153	3173	0.846154	-17.6	1	0.00236073	0.471	0	0	-12.7743	13	20	8	3UTR
bta-miR-99a-5p	NM_001191235	INSRR	3386	3405	0.846154	-18.8	1	0.00210426	0.5	0	0	-9.30073	15	19	10	CDS
bta-miR-99a-5p	NM_001191235	INSRR	251	270	0.923077	-18.6	1	0.000208625	0.397	0	0	-7.48304	11	13	11	CDS
bta-miR-99a-5p	NM_001191242	NLGN2	758	797	0.846154	-19.3	1	6.01098e-05	0.382	0	0	-7.09101	12	14	12	CDS
bta-miR-99a-5p	NM_001191245	ATP2B2	2634	2674	0.846154	-24.7	1	2.84589e-05	0.382	0	0	-4.52877	19	40	7	CDS
bta-miR-99a-5p	NM_001191245	ATP2B2	579	602	0.846154	-23.6	1	0.000118889	0.382	0	0	-6.19951	17	23	7	CDS
bta-miR-99a-5p	NM_001191249	DNAH2	8202	8241	1	-21.8	1	7.42484e-05	0.426	0	0	-4.76182	13	16	7	CDS
bta-miR-99a-5p	NM_001191256	RBAK	99	113	0.846154	-18.5	1	3.42143e-08	0.235	0	0	-7.16801	11	14	7	5UTR
bta-miR-99a-5p	NM_001191260	CHMP1A	1110	1125	0.923077	-19.4	1	4.62076e-05	0.309	0	0	-11.1271	14	15	14	3UTR
bta-miR-99a-5p	NM_001191262	ADGRF2	1460	1505	0.846154	-18.5	1	1.78559e-07	0.382	0	0	-6.00433	12	14	12	CDS
bta-miR-99a-5p	NM_001191266	USP13	1773	1784	0.846154	-16.7	1	6.46304e-08	0.471	0	0	-10.2546	10	11	10	CDS
bta-miR-99a-5p	NM_001191269	MEIS2	306	327	1	-24	1	0.00346252	0.426	0	0	-5.69245	18	21	10	CDS
bta-miR-99a-5p	NM_001191269	MEIS2	1259	1277	0.846154	-19.5	1	8.9534e-06	0.485	0	0	-9.88112	15	18	8	CDS
bta-miR-99a-5p	NM_001191270	KLF12	749	779	0.923077	-19	1	0.000188739	0.529	0	0	-7.48304	11	13	11	CDS
bta-miR-99a-5p	NM_001191273	DOCK10	615	633	1	-18.2	1	0.00136478	0.5	0	0	-7.78178	14	18	6	CDS
bta-miR-99a-5p	NM_001191273	DOCK10	976	988	0.846154	-17.7	1	1.81882e-05	0.441	0	0	-7.82646	11	12	11	CDS
bta-miR-99a-5p	NM_001191277	GBA3	32	52	0.846154	-18.4	1	0.000883321	0.471	0	0	-10.228	16	20	8	CDS
bta-miR-99a-5p	NM_001191278	LRRC45	1819	1854	0.846154	-20.7	1	4.83132e-05	0.353	0	0	-6.19951	18	24	8	CDS
bta-miR-99a-5p	NM_001191279	PLCL1	609	650	0.846154	-20.5	1	2.19499e-08	0.206	0	0	-7.16801	11	14	7	CDS
bta-miR-99a-5p	NM_001191283	FPGT	2169	2185	0.846154	-15.5	1	0.000347826	0.721	0	0	-7.37138	15	16	15	3UTR
bta-miR-99a-5p	NM_001191285	COL15A1	2476	2496	0.846154	-19.5	1	0.00691212	0.426	0	0	-8.4155	17	20	9	CDS
[truncated: 1,202 more rows]

## Sheet: GO-Biological Process Predicted
	Supplementary table 3. PANTHER, an online predicts biological process that can be targeted by bta-miR-99a-5p
[truncated: 20 more rows]

[truncated: 1 more sheets: Cellular Pathways Predicted]
